# Supplementary material for: A shape changing tandem Rh(CNC) catalyst: preparation of bicyclo[4.2.0]octa-1,5,7-trienes from terminal aryl alkynes
Source: Chem Sci. 2020 Jan 22;11(8):2051–7. doi: 10.1039/c9sc06153c (PMC7053420; doi:10.1039/c9sc06153c)
Supplement: Supplementary file 1 [file SC-011-C9SC06153C-s001.zip]

Archive with 2 entries (2 files):
- _coordinates_b3pw91d3.xyz
- _primarynmrdata.mnova
