# Supplementary material for: A shape changing tandem Rh(CNC) catalyst: preparation of bicyclo[4.2.0]octa-1,5,7-trienes from terminal aryl alkynes
Source: Chem Sci. 2020 Jan 22;11(8):2051–7. doi: 10.1039/c9sc06153c (PMC7053420; doi:10.1039/c9sc06153c)
Supplement: Supplementary file 1 [file SC-011-C9SC06153C-s001.zip › _coordinates_b3pw91d3.xyz]

14
2b (phenylacetylene)
E(RB3PW91) =  -308.299185215 a.u.
C        0.000000000      0.000000000      0.591677000
C        0.000000000      1.211720000     -0.119063000
C        0.000000000     -1.211720000     -0.119063000
C        0.000000000      1.206876000     -1.509138000
C        0.000000000     -1.206876000     -1.509138000
C        0.000000000      0.000000000     -2.207907000
H        0.000000000      2.146882000      0.431352000
H        0.000000000     -2.146882000      0.431352000
H        0.000000000      2.148759000     -2.049808000
H        0.000000000     -2.148759000     -2.049808000
H        0.000000000      0.000000000     -3.293899000
C        0.000000000      0.000000000      2.017420000
C        0.000000000      0.000000000      3.228037000
H        0.000000000      0.000000000      4.293863000
28
E-PhCCCH=CHPh (E-enyne)
E(RB3PW91) =  -616.686678122 a.u.
H        1.322384000      1.331621000     -0.000002000
C       -0.614282000     -0.468031000     -0.000003000
C       -1.822512000     -0.307522000     -0.000003000
C       -3.226351000     -0.105028000     -0.000001000
C       -3.760250000      1.197213000     -0.000001000
C       -4.107318000     -1.202556000      0.000001000
C       -5.135921000      1.390772000      0.000001000
C       -5.481479000     -0.998313000      0.000003000
C       -6.001091000      0.296368000      0.000003000
H       -3.081789000      2.044138000     -0.000003000
H       -3.697080000     -2.207201000      0.000001000
H       -5.536302000      2.400408000      0.000000000
H       -6.151538000     -1.853112000      0.000005000
H       -7.075861000      0.451824000      0.000004000
C        1.691939000      0.308002000     -0.000002000
C        0.776234000     -0.688296000     -0.000002000
H        1.097978000     -1.728549000     -0.000001000
C        3.141101000      0.160210000     -0.000001000
C        3.935607000      1.319083000      0.000001000
C        3.792052000     -1.086626000     -0.000001000
C        5.323989000      1.240564000      0.000002000
C        5.177904000     -1.164928000      0.000000000
C        5.952298000     -0.002833000      0.000002000
H        3.448553000      2.290953000      0.000002000
H        3.209572000     -2.002692000     -0.000003000
H        5.915941000      2.151224000      0.000004000
H        5.660428000     -2.138121000     -0.000001000
H        7.036198000     -0.068973000      0.000002000
28
3b (gem-enyne)
E(RB3PW91) =  -616.682556950 a.u.
H       -0.918334000      3.502262000      0.157810000
C       -0.035370000      1.016606000      0.032636000
C        1.111793000      0.613417000      0.003738000
C        2.454244000      0.150495000     -0.032333000
C        2.730708000     -1.207722000     -0.271065000
C        3.524114000      1.040318000      0.170823000
C        4.044256000     -1.659577000     -0.303904000
C        4.834410000      0.579066000      0.135024000
C        5.099374000     -0.769859000     -0.101465000
H        1.904738000     -1.893236000     -0.431101000
H        3.310487000      2.088096000      0.355443000
H        4.246717000     -2.710375000     -0.489342000
H        5.653436000      1.274643000      0.292884000
H        6.124759000     -1.126480000     -0.128335000
C       -1.395715000      1.437537000      0.068260000
C       -1.698362000      2.749783000      0.149269000
H       -2.726149000      3.086997000      0.227592000
C       -2.431325000      0.372283000      0.034290000
C       -2.145956000     -0.905521000      0.531075000
C       -3.707160000      0.621182000     -0.488110000
C       -3.119070000     -1.900057000      0.531295000
C       -4.678957000     -0.373739000     -0.488961000
C       -4.390310000     -1.637797000      0.024244000
H       -1.154210000     -1.107994000      0.923805000
H       -3.929158000      1.592115000     -0.920363000
H       -2.883029000     -2.883288000      0.928168000
H       -5.660886000     -0.165728000     -0.904260000
H       -5.148400000     -2.415503000      0.018802000
16
2j (tert-butylacetylene)
E(RB3PW91) =  -234.538295189 a.u.
C       -1.168327000     -0.000205000      0.000165000
C       -2.377146000     -0.000134000      0.000126000
H       -3.442898000     -0.000269000      0.000277000
C        0.299734000     -0.000017000      0.000014000
C        0.805814000     -0.465853000      1.376459000
C        0.805146000      1.425204000     -0.284845000
H        0.451803000      1.776870000     -1.258231000
H        0.452782000      2.123657000      0.479334000
H        1.900398000      1.438464000     -0.288130000
H        0.452729000      0.201293000      2.167808000
H        1.901052000     -0.469376000      1.388927000
H        0.453783000     -1.476959000      1.599453000
C        0.805466000     -0.959117000     -1.091826000
H        0.452944000     -0.646792000     -2.078821000
H        1.900711000     -0.968108000     -1.101670000
H        0.452577000     -1.978043000     -0.909504000
32
E-tBuCCCH=CHtBu (E-enyne)
E(RB3PW91) =  -469.160203187 a.u.
H       -1.380142000      1.329617000      0.000244000
C        0.637470000     -0.396611000      0.000099000
C        1.835717000     -0.198660000     -0.000308000
C       -1.702341000      0.287795000      0.000198000
C       -0.756452000     -0.665784000      0.000164000
H       -1.044772000     -1.715746000      0.000060000
C       -3.195207000      0.081392000      0.000010000
C       -3.586133000     -1.397229000      0.000408000
C       -3.771515000      0.763292000     -1.253848000
H       -3.508953000      1.826282000     -1.280988000
H       -3.383923000      0.296520000     -2.164679000
H       -4.864487000      0.685781000     -1.265034000
H       -3.202660000     -1.911784000     -0.886718000
H       -4.676236000     -1.497950000      0.000310000
H       -3.202850000     -1.911240000      0.887931000
C        3.279637000      0.060472000     -0.000263000
C        3.615016000      1.065927000     -1.116495000
C        4.034169000     -1.257796000     -0.246287000
H        3.807084000     -1.987768000      0.535897000
H        3.754328000     -1.692049000     -1.210298000
H        5.114656000     -1.076916000     -0.248206000
H        3.328519000      0.670409000     -2.095040000
H        4.691384000      1.270093000     -1.126187000
H        3.084824000      2.009849000     -0.961346000
C        3.690650000      0.645896000      1.363014000
H        3.458610000     -0.052457000      2.172037000
H        4.767782000      0.846022000      1.375475000
H        3.161856000      1.582970000      1.558906000
C       -3.771989000      0.764096000      1.253204000
H       -3.509492000      1.827119000      1.279711000
H       -4.864961000      0.686547000      1.264055000
H       -3.384705000      0.297960000      2.164491000
32
3j (gem-enyne)
E(RB3PW91) =  -469.161276202 a.u.
H       -1.111066000      2.976109000      0.000150000
C        0.013066000      0.601889000      0.000027000
C        1.189212000      0.300686000     -0.000673000
C       -1.388650000      0.880810000      0.000049000
C       -1.818126000      2.153379000      0.000021000
H       -2.872498000      2.403684000     -0.000308000
C        2.614151000     -0.046362000     -0.000613000
C        2.804789000     -1.394879000     -0.717292000
C        3.107698000     -0.157704000      1.453313000
H        2.975684000      0.790132000      1.982560000
H        2.554003000     -0.930537000      1.994003000
H        4.171606000     -0.418597000      1.468320000
H        2.245653000     -2.186810000     -0.210645000
H        3.865136000     -1.669906000     -0.724140000
H        2.455472000     -1.337980000     -1.752171000
C       -2.305776000     -0.345557000     -0.000076000
C       -2.006297000     -1.181140000      1.254963000
C       -2.003606000     -1.183086000     -1.253207000
H       -2.217182000     -0.612842000     -2.162936000
H       -0.951933000     -1.481683000     -1.278457000
H       -2.620330000     -2.088281000     -1.261957000
H       -0.954109000     -1.477611000      1.283509000
H       -2.621439000     -2.087407000      1.262891000
H       -2.223418000     -0.610181000      2.163393000
C       -3.782933000      0.048084000     -0.001929000
H       -4.042612000      0.632402000     -0.890605000
H       -4.404157000     -0.853200000     -0.002058000
H       -4.044634000      0.633470000      0.885450000
C        3.405970000      1.049605000     -0.735151000
H        3.279104000      2.017444000     -0.241947000
H        4.472753000      0.800662000     -0.741265000
H        3.066979000      1.146780000     -1.770378000
56
4b (2,5,7,8-tetraphenylbicyclo[4.2.0]octa-1,5,7-triene)
E(RB3PW91) =  -1233.50190673 a.u.
C        0.741650000     -0.742478000      0.004131000
C       -0.741649000     -0.742479000     -0.004134000
C       -0.698230000      0.737166000      0.001063000
C        0.698227000      0.737168000     -0.001069000
C       -1.499794000     -1.853267000      0.036588000
C       -0.722855000     -3.140904000      0.266742000
H       -0.697272000     -3.337615000      1.348888000
C        1.499796000     -1.853266000     -0.036592000
C        0.722859000     -3.140902000     -0.266747000
H        0.697273000     -3.337611000     -1.348894000
H       -1.260638000     -3.983352000     -0.181911000
H        1.260644000     -3.983350000      0.181902000
C        2.962588000     -1.888757000      0.045211000
C        3.708731000     -2.842050000     -0.666683000
C        3.654589000     -0.977063000      0.859660000
C        5.098123000     -2.859765000     -0.593068000
C        5.042651000     -0.994073000      0.930486000
C        5.771947000     -1.933525000      0.202110000
H        3.195853000     -3.561211000     -1.298585000
H        3.088159000     -0.261304000      1.445837000
H        5.657404000     -3.598007000     -1.161045000
H        5.555668000     -0.276103000      1.563889000
H        6.856349000     -1.950208000      0.261132000
C        1.710483000      1.780728000     -0.021871000
C        2.906043000      1.589722000     -0.733037000
C        1.515571000      2.990897000      0.664813000
C        3.876927000      2.584772000     -0.760239000
C        2.490913000      3.980585000      0.637976000
C        3.674256000      3.781893000     -0.074903000
H        3.062765000      0.657594000     -1.264763000
H        0.599254000      3.140305000      1.226882000
H        4.795975000      2.422190000     -1.315559000
H        2.331126000      4.908114000      1.180251000
H        4.435563000      4.556391000     -0.093132000
C       -1.710486000      1.780725000      0.021867000
C       -1.515577000      2.990893000     -0.664819000
C       -2.906043000      1.589721000      0.733040000
C       -2.490918000      3.980581000     -0.637979000
C       -3.876926000      2.584772000      0.760245000
C       -3.674257000      3.781892000      0.074907000
H       -0.599264000      3.140300000     -1.226893000
H       -3.062762000      0.657593000      1.264767000
H       -2.331134000      4.908110000     -1.180256000
H       -4.795971000      2.422191000      1.315570000
H       -4.435564000      4.556391000      0.093139000
C       -2.962586000     -1.888759000     -0.045212000
C       -3.654590000     -0.977064000     -0.859657000
C       -3.708727000     -2.842054000      0.666682000
C       -5.042652000     -0.994074000     -0.930480000
C       -5.098119000     -2.859769000      0.593072000
C       -5.771945000     -1.933528000     -0.202103000
H       -3.088162000     -0.261303000     -1.445835000
H       -3.195846000     -3.561217000      1.298581000
H       -5.555672000     -0.276104000     -1.563879000
H       -5.657399000     -3.598013000      1.161048000
H       -6.856348000     -1.950210000     -0.261121000
52
Ph1
E(RB3PW91) =  -1274.21453306 a.u.
Rh      -0.312245000      0.302667000      0.363303000
N       -1.811218000     -1.086311000     -0.160950000
N        0.838131000     -2.305633000     -0.399486000
N        1.893836000     -1.726954000      1.367361000
N       -3.006387000      1.480581000      0.491359000
N       -1.813083000      2.889191000     -0.591355000
C       -1.532748000     -2.143010000     -0.955939000
C       -2.494146000     -3.091558000     -1.284270000
H       -2.225661000     -3.925861000     -1.923255000
C       -3.786190000     -2.956658000     -0.789897000
H       -4.553225000     -3.684408000     -1.032695000
C       -4.072022000     -1.863823000      0.020281000
H       -5.067589000     -1.714262000      0.423990000
C       -3.068551000     -0.949170000      0.316724000
C       -0.125440000     -2.246262000     -1.482319000
H       -0.015407000     -3.140200000     -2.097397000
H        0.093105000     -1.367894000     -2.101897000
C        0.920952000     -1.309260000      0.521884000
C        2.416343000     -2.947152000      0.969784000
H        3.205547000     -3.439770000      1.515141000
C        1.744441000     -3.319978000     -0.147462000
H        1.831417000     -4.196716000     -0.769286000
C       -3.340962000      0.250977000      1.187785000
H       -4.393120000      0.282885000      1.473434000
H       -2.731279000      0.189106000      2.096575000
C       -1.736598000      1.705606000      0.064322000
C       -3.107994000      3.385804000     -0.578196000
H       -3.371106000      4.320638000     -1.047365000
C       -3.868051000      2.490583000      0.100940000
H       -4.918514000      2.492865000      0.345114000
C        2.362448000     -0.991967000      2.528822000
H        3.296436000     -0.474228000      2.296369000
H        2.520094000     -1.685282000      3.357114000
H        1.603664000     -0.260762000      2.800234000
C       -0.699754000      3.537603000     -1.264111000
H       -0.987557000      3.793521000     -2.286202000
H        0.137026000      2.841984000     -1.282409000
H       -0.404700000      4.444716000     -0.731135000
H        0.288713000      2.554891000      2.043300000
C        0.673421000      1.819867000      1.360803000
C        1.485082000      1.395858000      0.493013000
C        2.754737000      1.176004000     -0.136179000
C        2.845390000      0.482095000     -1.352411000
C        3.930974000      1.636753000      0.482480000
C        4.085204000      0.239216000     -1.931320000
C        5.167170000      1.392987000     -0.103509000
C        5.248089000      0.690981000     -1.307449000
H        1.928150000      0.146723000     -1.825660000
H        3.859965000      2.177973000      1.420969000
H        4.147374000     -0.297192000     -2.873288000
H        6.071721000      1.749858000      0.379352000
H        6.216272000      0.502328000     -1.760774000
52
Ph1 sigma-complex
E(RB3PW91) =  -1274.1853956 a.u.
Rh       0.466745000     -0.027589000      0.166608000
N        2.552462000      0.129383000     -0.109893000
N        1.234250000      2.680157000     -0.678515000
N       -0.198857000      2.961218000      0.883762000
N        1.822698000     -2.583946000      0.706417000
N        0.128673000     -3.098219000     -0.493953000
C        3.067621000      1.071489000     -0.928075000
C        4.436812000      1.191382000     -1.138052000
H        4.812200000      1.964221000     -1.799946000
C        5.305602000      0.317555000     -0.494960000
H        6.377738000      0.391820000     -0.644140000
C        4.770361000     -0.653458000      0.343505000
H        5.411978000     -1.355627000      0.864643000
C        3.392863000     -0.722412000      0.516774000
C        2.093707000      1.989942000     -1.623804000
H        2.635569000      2.734860000     -2.207791000
H        1.467340000      1.408088000     -2.309596000
C        0.433413000      1.992891000      0.176852000
C        0.197603000      4.223084000      0.471708000
H       -0.195577000      5.123968000      0.915323000
C        1.109927000      4.048563000     -0.516927000
H        1.662406000      4.762195000     -1.107088000
C        2.770385000     -1.750993000      1.425550000
H        3.541025000     -2.391370000      1.856720000
H        2.240719000     -1.240812000      2.237768000
C        0.731050000     -2.041962000      0.104336000
C        0.832467000     -4.270494000     -0.269470000
H        0.508037000     -5.220895000     -0.662841000
C        1.910667000     -3.946302000      0.487322000
H        2.703858000     -4.555851000      0.890394000
C       -1.173503000      2.714099000      1.934453000
H       -1.275602000      3.614686000      2.540556000
H       -0.822106000      1.897674000      2.565778000
H       -2.139705000      2.443759000      1.505602000
C       -1.069831000     -3.023239000     -1.313021000
H       -0.849354000     -3.372663000     -2.324575000
H       -1.398389000     -1.986373000     -1.340060000
H       -1.858822000     -3.641443000     -0.878510000
H       -0.816733000     -0.173245000      1.269417000
C       -1.504963000     -0.121178000      0.271500000
C       -2.735208000     -0.122254000      0.162448000
C       -4.137218000     -0.125082000     -0.023240000
C       -4.874942000     -1.316287000      0.124252000
C       -4.814457000      1.065305000     -0.354694000
C       -6.251962000     -1.311106000     -0.052095000
C       -6.190932000      1.058638000     -0.535297000
C       -6.911993000     -0.126614000     -0.382888000
H       -4.353310000     -2.231470000      0.385275000
H       -4.244333000      1.980924000     -0.476453000
H       -6.815143000     -2.231426000      0.067479000
H       -6.706061000      1.978264000     -0.794915000
H       -7.988637000     -0.127306000     -0.522187000
52
TS(Ph1-Ph2)
E(RB3PW91) =  -1274.18358058 a.u.
NImag = i510.8994 cm-1
Rh      -0.447176000      0.002927000     -0.003803000
N       -2.585095000      0.002853000      0.012750000
N       -1.536036000      2.651284000      0.673522000
N        0.060247000      3.038463000     -0.696821000
N       -1.539084000     -2.648229000     -0.686857000
N        0.078612000     -3.034334000      0.660410000
C       -3.263613000      0.910313000      0.744216000
C       -4.653035000      0.925067000      0.790513000
H       -5.163861000      1.672566000      1.387672000
C       -5.367788000     -0.022831000      0.067032000
H       -6.452591000     -0.032789000      0.087861000
C       -4.663868000     -0.957161000     -0.684171000
H       -5.183816000     -1.712502000     -1.263273000
C       -3.274039000     -0.918778000     -0.692136000
C       -2.447522000      1.910045000      1.527029000
H       -3.107017000      2.620203000      2.027111000
H       -1.867739000      1.391462000      2.299472000
C       -0.561551000      2.028935000     -0.042187000
C       -0.521376000      4.259989000     -0.402295000
H       -0.163041000      5.184225000     -0.826998000
C       -1.533914000      4.019057000      0.467252000
H       -2.220775000      4.687956000      0.960868000
C       -2.470486000     -1.897127000     -1.510178000
H       -3.133781000     -2.601324000     -2.013903000
H       -1.901539000     -1.348089000     -2.268901000
C       -0.561051000     -2.026168000      0.022249000
C       -0.491863000     -4.259098000      0.355796000
H       -0.120196000     -5.184134000      0.767354000
C       -1.519631000     -4.017560000     -0.496393000
H       -2.211462000     -4.687680000     -0.981591000
C        1.146413000      2.872376000     -1.651806000
H        1.720092000      3.798729000     -1.697143000
H        0.747734000      2.644656000     -2.643665000
H        1.793003000      2.062830000     -1.317811000
C        1.186285000     -2.872939000      1.589961000
H        0.873926000     -3.168530000      2.594593000
H        1.490014000     -1.827974000      1.581170000
H        2.026999000     -3.492936000      1.271956000
H        0.595650000     -0.043040000     -1.169057000
C        1.487625000     -0.003848000      0.005969000
C        2.719980000     -0.007035000     -0.028327000
C        4.138382000     -0.002855000      0.002507000
C        4.864961000     -1.159823000     -0.337569000
C        4.840349000      1.161146000      0.370114000
C        6.253637000     -1.147556000     -0.312468000
C        6.228887000      1.162236000      0.398477000
C        6.938805000      0.010723000      0.056291000
H        4.324780000     -2.055689000     -0.627154000
H        4.280396000      2.051448000      0.638497000
H        6.806071000     -2.042819000     -0.581055000
H        6.761796000      2.062838000      0.687832000
H        8.024230000      0.015986000      0.077019000
52
Ph2
E(RB3PW91) =  -1274.19401315 a.u.
Rh       0.450814000     -0.011534000     -0.000537000
N        2.601090000      0.027537000     -0.044628000
N        1.467317000      2.676820000     -0.635197000
N       -0.137871000      2.985754000      0.748130000
N        1.606145000     -2.657434000      0.633537000
N       -0.079205000     -3.058228000     -0.624747000
C        3.247253000      0.983387000     -0.743526000
C        4.635213000      1.049219000     -0.790282000
H        5.117972000      1.835579000     -1.360315000
C        5.384673000      0.099961000     -0.104965000
H        6.469091000      0.127600000     -0.128296000
C        4.714820000     -0.884953000      0.610821000
H        5.262019000     -1.644205000      1.158939000
C        3.323659000     -0.892612000      0.625845000
C        2.401509000      1.978669000     -1.500639000
H        3.041456000      2.718146000     -1.983249000
H        1.840279000      1.463920000     -2.289843000
C        0.511164000      2.014051000      0.068096000
C        0.404824000      4.229771000      0.476361000
H        0.018591000      5.133270000      0.920942000
C        1.423110000      4.038904000     -0.399715000
H        2.089117000      4.738890000     -0.878790000
C        2.570579000     -1.921630000      1.430570000
H        3.270829000     -2.636694000      1.863679000
H        2.044118000     -1.422474000      2.251836000
C        0.585005000     -2.044229000     -0.021778000
C        0.517356000     -4.277009000     -0.351889000
H        0.131275000     -5.204905000     -0.743150000
C        1.585319000     -4.027148000      0.445778000
H        2.305477000     -4.691038000      0.897043000
C       -1.225460000      2.774069000      1.693382000
H       -2.019381000      3.496490000      1.496183000
H       -0.860184000      2.901497000      2.715554000
H       -1.615194000      1.768052000      1.549738000
C       -1.236158000     -2.914965000     -1.497684000
H       -0.943198000     -3.086454000     -2.536662000
H       -1.639168000     -1.910776000     -1.373927000
H       -1.997213000     -3.642244000     -1.209327000
H        0.383964000     -0.028811000      1.493673000
C       -1.475129000     -0.028416000      0.002068000
C       -2.704407000     -0.015442000      0.003520000
C       -4.126503000     -0.009989000     -0.024004000
C       -4.855259000     -1.103195000      0.480417000
C       -4.829056000      1.088421000     -0.553516000
C       -6.244503000     -1.092868000      0.457212000
C       -6.218271000      1.088436000     -0.578728000
C       -6.930101000      0.000323000     -0.073046000
H       -4.315648000     -1.949321000      0.894412000
H       -4.268967000      1.930819000     -0.947471000
H       -6.796525000     -1.940017000      0.853235000
H       -6.749893000      1.939695000     -0.993420000
H       -8.015614000      0.004330000     -0.092075000
52
TS(Ph2-Ph3)
E(RB3PW91) =  -1274.17293416 a.u.
NImag = i54.5840 cm-1
Rh       0.563608000      0.041941000     -0.695391000
N        2.329109000     -0.472183000      0.566072000
N        0.427868000     -2.722915000      0.319018000
N       -0.429147000     -2.744779000     -1.644892000
N        2.470171000      2.302041000     -0.485474000
N        0.531372000      3.209287000     -0.534526000
C        2.226147000     -1.456949000      1.475610000
C        3.276022000     -1.756388000      2.339870000
H        3.169654000     -2.556587000      3.064186000
C        4.451798000     -1.019012000      2.259821000
H        5.283099000     -1.234466000      2.923354000
C        4.546956000     -0.001436000      1.315853000
H        5.448979000      0.593996000      1.226201000
C        3.462655000      0.245114000      0.481117000
C        0.908733000     -2.188968000      1.582442000
H        1.006206000     -3.016698000      2.285559000
H        0.149749000     -1.499537000      1.972786000
C        0.146435000     -1.923659000     -0.740773000
C       -0.505532000     -4.038992000     -1.161308000
H       -0.925197000     -4.846838000     -1.739311000
C        0.032032000     -4.028055000      0.085425000
H        0.158377000     -4.817122000      0.809421000
C        3.523334000      1.304563000     -0.592774000
H        4.482486000      1.821333000     -0.546467000
H        3.458528000      0.824930000     -1.577054000
C        1.142080000      2.002768000     -0.585478000
C        1.450893000      4.234766000     -0.405599000
H        1.151712000      5.269177000     -0.344851000
C        2.680334000      3.664587000     -0.376381000
H        3.663462000      4.100529000     -0.295136000
C       -0.934679000     -2.304758000     -2.936716000
H       -1.488688000     -3.124212000     -3.394377000
H       -0.109147000     -2.015857000     -3.589703000
H       -1.599433000     -1.452783000     -2.788477000
C       -0.901850000      3.443781000     -0.641734000
H       -1.239704000      4.029968000      0.215499000
H       -1.414424000      2.483631000     -0.644018000
H       -1.115702000      3.989059000     -1.564023000
H       -0.225553000      0.336418000     -1.954997000
C       -1.262265000      0.250785000     -0.232998000
C       -2.449012000      0.295990000      0.070766000
C       -3.803628000      0.410442000      0.496096000
C       -4.201103000      1.458260000      1.346489000
C       -4.769672000     -0.518033000      0.069072000
C       -5.525176000      1.571700000      1.753028000
C       -6.092362000     -0.396762000      0.478401000
C       -6.475466000      0.646728000      1.320717000
H       -3.457779000      2.173578000      1.684830000
H       -4.468086000     -1.328734000     -0.586943000
H       -5.818441000      2.384685000      2.410660000
H       -6.828854000     -1.119183000      0.139194000
H       -7.509271000      0.738398000      1.639184000
52
Ph3
E(RB3PW91) =  -1274.18003539 a.u.
Rh       0.901225000     -0.059330000     -0.969629000
N        1.689358000      0.303972000      1.079856000
N        1.101487000     -2.566021000      0.598651000
N        1.539540000     -3.086169000     -1.434062000
N        1.420780000      2.815440000     -0.483748000
N       -0.363976000      2.707160000     -1.665390000
C        1.437446000     -0.576575000      2.064665000
C        1.837138000     -0.333049000      3.377676000
H        1.623664000     -1.064329000      4.149719000
C        2.499295000      0.849094000      3.681247000
H        2.815910000      1.060218000      4.697515000
C        2.748622000      1.757717000      2.658060000
H        3.260731000      2.693349000      2.854953000
C        2.332854000      1.450109000      1.367639000
C        0.626896000     -1.808296000      1.746196000
H        0.625015000     -2.475404000      2.608507000
H       -0.403754000     -1.493306000      1.539933000
C        1.192919000     -2.039393000     -0.648974000
C        1.661922000     -4.246721000     -0.691125000
H        1.936973000     -5.190273000     -1.135110000
C        1.379748000     -3.919630000      0.595717000
H        1.345083000     -4.524640000      1.487834000
C        2.619750000      2.394171000      0.222644000
H        3.122740000      3.286079000      0.597794000
H        3.301288000      1.914240000     -0.489459000
C        0.615043000      1.937689000     -1.138977000
C       -0.177792000      4.038019000     -1.340553000
H       -0.853632000      4.810287000     -1.672130000
C        0.952599000      4.111889000     -0.592319000
H        1.461750000      4.957255000     -0.157313000
C        1.768606000     -3.007331000     -2.866927000
H        1.251552000     -3.829294000     -3.365395000
H        2.837595000     -3.060863000     -3.088242000
H        1.366244000     -2.058751000     -3.221676000
C       -1.501596000      2.216329000     -2.430302000
H       -2.380177000      2.136318000     -1.787837000
H       -1.259207000      1.227691000     -2.813111000
H       -1.695751000      2.902030000     -3.256984000
H        0.352940000     -0.310468000     -2.382207000
C       -0.913866000     -0.219680000     -0.462196000
C       -2.082790000     -0.272052000     -0.109410000
C       -3.446240000     -0.305968000      0.305706000
C       -3.982568000      0.745589000      1.070717000
C       -4.280126000     -1.381275000     -0.048384000
C       -5.314728000      0.719490000      1.467377000
C       -5.611126000     -1.399686000      0.352082000
C       -6.133256000     -0.351719000      1.110207000
H       -3.340206000      1.576221000      1.347975000
H       -3.870562000     -2.192699000     -0.641844000
H       -5.717076000      1.537582000      2.057593000
H       -6.245674000     -2.234743000      0.070395000
H       -7.173415000     -0.369609000      1.420653000
66
Ph4
E(RB3PW91) =  -1582.54166031 a.u.
Rh      -0.041056000     -0.137724000     -0.992800000
N       -0.750772000     -0.314919000      1.111248000
N       -0.307135000      2.542460000      0.267662000
N       -0.788647000      2.784735000     -1.804159000
N       -0.247613000     -2.964329000     -0.085648000
N        1.426528000     -2.843391000     -1.415514000
C       -0.659082000      0.741043000      1.941525000
C       -1.240507000      0.729247000      3.206054000
H       -1.159204000      1.603746000      3.842393000
C       -1.914203000     -0.406078000      3.636904000
H       -2.381247000     -0.436534000      4.615880000
C       -1.959649000     -1.508213000      2.794834000
H       -2.454943000     -2.423254000      3.100886000
C       -1.365376000     -1.430598000      1.537727000
C        0.153580000      1.933456000      1.505133000
H        0.129238000      2.697614000      2.282233000
H        1.188472000      1.606192000      1.351528000
C       -0.370401000      1.863986000     -0.904185000
C       -0.995433000      4.014627000     -1.201328000
H       -1.323461000      4.879973000     -1.754950000
C       -0.689892000      3.862991000      0.112155000
H       -0.689039000      4.569921000      0.926431000
C       -1.473362000     -2.612619000      0.605020000
H       -1.795922000     -3.484974000      1.174427000
H       -2.244919000     -2.406310000     -0.140907000
C        0.408826000     -2.112235000     -0.910549000
C        1.410825000     -4.131363000     -0.909939000
H        2.145772000     -4.868340000     -1.191524000
C        0.352710000     -4.212451000     -0.065279000
H       -0.021762000     -5.030850000      0.528513000
C       -1.016169000      2.521954000     -3.214453000
H       -0.745419000      3.407011000     -3.792036000
H       -2.063162000      2.268672000     -3.395701000
H       -0.383483000      1.687398000     -3.512503000
C        2.418554000     -2.340543000     -2.355818000
H        3.188638000     -3.100342000     -2.487705000
H        2.858296000     -1.427382000     -1.953957000
H        1.948083000     -2.130453000     -3.318373000
H        0.611393000      0.019657000     -2.373047000
C        1.793597000      0.163506000     -0.384740000
C        2.942689000      0.321444000      0.008386000
C        4.275745000      0.498869000      0.483432000
C        4.821699000     -0.390219000      1.426658000
C        5.068027000      1.563538000      0.018301000
C        6.121000000     -0.216281000      1.889143000
C        6.367117000      1.730076000      0.484279000
C        6.898088000      0.842954000      1.420468000
H        4.212399000     -1.213597000      1.787085000
H        4.650788000      2.249979000     -0.711957000
H        6.530807000     -0.909839000      2.617611000
H        6.969332000      2.555156000      0.115413000
H        7.913037000      0.975893000      1.782419000
C       -3.403422000     -0.000114000     -0.529276000
C       -4.399874000     -0.972336000     -0.328931000
C       -3.446990000      1.189078000      0.213791000
C       -5.398136000     -0.767745000      0.616285000
C       -4.449250000      1.385170000      1.155356000
C       -5.419815000      0.406404000      1.367963000
H       -4.386645000     -1.879029000     -0.926429000
H       -2.696284000      1.951045000      0.051109000
H       -6.163527000     -1.523594000      0.761972000
H       -4.474770000      2.308660000      1.725431000
H       -6.198605000      0.563909000      2.107555000
C       -2.363072000     -0.276482000     -1.475152000
C       -1.671246000     -0.675218000     -2.419816000
H       -1.422314000     -1.039723000     -3.394589000
66
TS(Ph4-Ph5)
E(RB3PW91) =  -1582.52259810 a.u.
NImag = i328.2282 cm-1
Rh      -0.192755000     -0.008602000     -0.667516000
N       -0.489183000     -0.145256000      1.452238000
N        0.009947000      2.660117000      0.632595000
N       -0.869770000      3.037159000     -1.277929000
N       -0.601853000     -2.817276000      0.181522000
N        0.899496000     -2.843274000     -1.343701000
C       -0.050981000      0.826052000      2.280819000
C       -0.243103000      0.758348000      3.658588000
H        0.118927000      1.566396000      4.284640000
C       -0.883660000     -0.340593000      4.211169000
H       -1.039271000     -0.415234000      5.282396000
C       -1.314676000     -1.345920000      3.356365000
H       -1.813443000     -2.228588000      3.741119000
C       -1.109478000     -1.220782000      1.986289000
C        0.716040000      1.978475000      1.700979000
H        0.931040000      2.707401000      2.482288000
H        1.657691000      1.590130000      1.289823000
C       -0.370473000      2.037244000     -0.508892000
C       -0.804925000      4.255043000     -0.620089000
H       -1.152184000      5.170425000     -1.071901000
C       -0.247266000      4.018087000      0.591200000
H       -0.000559000      4.683161000      1.403107000
C       -1.623745000     -2.298940000      1.069995000
H       -2.007548000     -3.127564000      1.665515000
H       -2.449862000     -1.902523000      0.472369000
C        0.076033000     -2.013588000     -0.667483000
C        0.738110000     -4.151211000     -0.917398000
H        1.309047000     -4.964962000     -1.335233000
C       -0.208635000     -4.138464000      0.054375000
H       -0.627956000     -4.933395000      0.650097000
C       -1.396413000      2.899855000     -2.625590000
H       -1.429169000      3.888042000     -3.085341000
H       -2.399018000      2.470354000     -2.609446000
H       -0.735633000      2.261888000     -3.211274000
C        1.816514000     -2.432536000     -2.396573000
H        2.662703000     -3.120002000     -2.415996000
H        2.175335000     -1.428931000     -2.166503000
H        1.312415000     -2.451313000     -3.366463000
H       -0.058575000      0.028202000     -2.288795000
C        1.800803000      0.142054000     -0.417271000
C        3.018445000      0.180911000     -0.273146000
C        4.433784000      0.214514000     -0.096646000
C        5.070858000     -0.718796000      0.740919000
C        5.218835000      1.177633000     -0.755207000
C        6.450036000     -0.686962000      0.912394000
C        6.597680000      1.203050000     -0.579460000
C        7.218535000      0.272758000      0.253848000
H        4.467999000     -1.464100000      1.251135000
H        4.731695000      1.899027000     -1.404009000
H        6.928851000     -1.413834000      1.562138000
H        7.191890000      1.951717000     -1.095230000
H        8.295601000      0.295276000      0.388908000
C       -3.503219000     -0.087299000     -0.793852000
C       -4.605305000     -0.703477000     -1.412250000
C       -3.687768000      0.584840000      0.426188000
C       -5.860016000     -0.646973000     -0.817057000
C       -4.948943000      0.650798000      1.007396000
C       -6.035443000      0.030635000      0.390708000
H       -4.463626000     -1.228513000     -2.351841000
H       -2.830805000      1.056989000      0.895450000
H       -6.705918000     -1.129076000     -1.297322000
H       -5.085815000      1.182565000      1.944118000
H       -7.018455000      0.074734000      0.849230000
C       -2.190084000     -0.141467000     -1.384021000
C       -1.484658000     -0.221502000     -2.446662000
H       -1.453120000     -0.362169000     -3.515641000
66
Ph5
E(RB3PW91) =  -1582.53760017 a.u.
Rh      -0.060643000     -0.227998000     -0.442457000
N       -0.905373000     -0.235190000      1.382714000
N        0.120153000      2.477397000      0.691087000
N       -0.323981000      2.759356000     -1.381708000
N       -0.943033000     -2.967374000      0.263450000
N        0.874950000     -3.200844000     -0.839475000
C       -0.589370000      0.747274000      2.267185000
C       -1.189800000      0.814865000      3.518878000
H       -0.921909000      1.627952000      4.184214000
C       -2.107042000     -0.150972000      3.905921000
H       -2.584262000     -0.111310000      4.879193000
C       -2.379044000     -1.180170000      3.018112000
H       -3.067231000     -1.975288000      3.282040000
C       -1.773868000     -1.204393000      1.765978000
C        0.461689000      1.758067000      1.901622000
H        0.580303000      2.475139000      2.713678000
H        1.412461000      1.236039000      1.725209000
C       -0.098337000      1.801422000     -0.456601000
C       -0.260350000      4.020485000     -0.808413000
H       -0.412618000      4.919767000     -1.383699000
C        0.021375000      3.844908000      0.507579000
H        0.176375000      4.555864000      1.303223000
C       -2.114564000     -2.326136000      0.825978000
H       -2.684411000     -3.080343000      1.369342000
H       -2.740848000     -1.944868000      0.014043000
C        0.022393000     -2.261428000     -0.368508000
C        0.438570000     -4.473500000     -0.510065000
H        0.983613000     -5.358525000     -0.797442000
C       -0.711994000     -4.328899000      0.193605000
H       -1.368837000     -5.057995000      0.640595000
C       -0.669122000      2.513383000     -2.772200000
H       -0.318678000      3.350200000     -3.377693000
H       -1.750339000      2.401405000     -2.879932000
H       -0.183503000      1.597393000     -3.103402000
C        2.061979000     -2.944207000     -1.641911000
H        2.870415000     -3.595532000     -1.305798000
H        2.357353000     -1.905451000     -1.497485000
H        1.851402000     -3.140956000     -2.696482000
H       -0.719286000     -1.395892000     -2.882192000
C        1.939996000     -0.053392000     -0.131913000
C        3.156464000      0.128912000     -0.043205000
C        4.565349000      0.302737000      0.042661000
C        5.391212000     -0.752144000      0.475039000
C        5.158113000      1.531602000     -0.303524000
C        6.767112000     -0.579138000      0.558452000
C        6.535125000      1.695798000     -0.220890000
C        7.343091000      0.643093000      0.210299000
H        4.935406000     -1.699114000      0.746964000
H        4.522883000      2.344809000     -0.640639000
H        7.394708000     -1.398735000      0.895426000
H        6.982440000      2.646950000     -0.493600000
H        8.418869000      0.774786000      0.274619000
C       -3.148469000      0.248862000     -1.031413000
C       -4.340461000     -0.315556000     -1.526444000
C       -3.259277000      1.312929000     -0.120944000
C       -5.583070000      0.181294000     -1.150146000
C       -4.501756000      1.815116000      0.251346000
C       -5.669802000      1.251957000     -0.260341000
H       -4.277377000     -1.162209000     -2.204204000
H       -2.360594000      1.753700000      0.291793000
H       -6.486983000     -0.270879000     -1.547452000
H       -4.559174000      2.647649000      0.946658000
H       -6.639737000      1.638423000      0.037111000
C       -1.851135000     -0.317235000     -1.432296000
C       -1.634118000     -0.847311000     -2.649385000
H       -2.325859000     -0.715803000     -3.482752000
66
TS(Ph5-Ph6a)
E(RB3PW91) =  -1582.53726326 a.u.
NImag =  i42.8845 cm-1
Rh       0.014732000      0.311297000     -0.298939000
N        1.202593000      0.208769000      1.332178000
N       -0.257742000     -2.364455000      0.859443000
N       -0.248488000     -2.663242000     -1.258139000
N        1.289148000      2.942094000      0.237820000
N       -0.643492000      3.384615000     -0.563472000
C        0.945221000     -0.752950000      2.257648000
C        1.758614000     -0.924003000      3.370586000
H        1.529576000     -1.719458000      4.070980000
C        2.837215000     -0.076186000      3.581039000
H        3.485070000     -0.198835000      4.442298000
C        3.042133000      0.951410000      2.673682000
H        3.846783000      1.664725000      2.812980000
C        2.217218000      1.076972000      1.560492000
C       -0.280289000     -1.612620000      2.097283000
H       -0.352532000     -2.309493000      2.932294000
H       -1.169757000     -0.968001000      2.080660000
C       -0.177594000     -1.702677000     -0.313573000
C       -0.356839000     -3.917159000     -0.674934000
H       -0.424424000     -4.818926000     -1.262434000
C       -0.364202000     -3.731242000      0.670191000
H       -0.451551000     -4.432072000      1.484904000
C        2.479657000      2.194148000      0.591600000
H        3.188262000      2.888760000      1.043934000
H        2.935560000      1.792352000     -0.316813000
C        0.161730000      2.348282000     -0.225397000
C       -0.022429000      4.597931000     -0.321638000
H       -0.505453000      5.540078000     -0.526578000
C        1.202314000      4.320724000      0.189204000
H        1.999821000      4.968812000      0.516132000
C       -0.169670000     -2.419898000     -2.688750000
H       -0.722626000     -3.200333000     -3.213001000
H        0.871564000     -2.413842000     -3.017828000
H       -0.617129000     -1.450809000     -2.904543000
C       -1.963570000      3.282269000     -1.166702000
H       -2.643278000      3.973403000     -0.664617000
H       -2.324628000      2.263054000     -1.037810000
H       -1.907962000      3.534411000     -2.228961000
H        0.478908000      1.327723000     -2.883411000
C       -1.985203000      0.264963000     -0.012842000
C       -3.201825000      0.053348000      0.039743000
C       -4.605048000     -0.153054000      0.097145000
C       -5.477715000      0.916984000      0.374359000
C       -5.146280000     -1.434628000     -0.122486000
C       -6.849459000      0.707558000      0.429708000
C       -6.519321000     -1.635330000     -0.068878000
C       -7.373445000     -0.566668000      0.207427000
H       -5.061166000      1.903844000      0.549243000
H       -4.472953000     -2.258571000     -0.337320000
H       -7.514633000      1.537907000      0.646260000
H       -6.928213000     -2.626134000     -0.242206000
H       -8.446463000     -0.726789000      0.249810000
C        2.934055000     -0.486475000     -1.239037000
C        4.125025000      0.033343000     -1.781735000
C        3.034059000     -1.615838000     -0.411027000
C        5.355691000     -0.559904000     -1.522075000
C        4.263557000     -2.213162000     -0.154327000
C        5.431204000     -1.687374000     -0.705274000
H        4.071605000      0.920567000     -2.407008000
H        2.138566000     -2.034043000      0.030238000
H        6.258425000     -0.138842000     -1.954745000
H        4.310677000     -3.093323000      0.480462000
H        6.391357000     -2.149426000     -0.497497000
C        1.656029000      0.190695000     -1.522920000
C        1.378114000      0.733109000     -2.717602000
H        2.005836000      0.565035000     -3.593418000
66
Ph6a
E(RB3PW91) =  -1582.57219948 a.u.
Rh      -0.009815000      0.319752000      0.447710000
N        2.072172000      0.320697000      1.023781000
N        0.612550000     -2.221488000      1.788136000
N       -0.730001000     -2.731241000      0.198048000
N        1.333107000      2.952261000      0.027360000
N       -0.657915000      3.395589000      0.676878000
C        2.508303000     -0.637716000      1.868117000
C        3.860029000     -0.890056000      2.056623000
H        4.172770000     -1.681406000      2.729094000
C        4.795524000     -0.115941000      1.377517000
H        5.858115000     -0.301129000      1.494821000
C        4.341419000      0.919247000      0.574233000
H        5.038453000      1.570646000      0.058568000
C        2.971233000      1.121198000      0.424110000
C        1.467107000     -1.412094000      2.640288000
H        1.956581000     -2.073801000      3.355696000
H        0.842183000     -0.713211000      3.208377000
C       -0.105508000     -1.676752000      0.770987000
C       -0.403367000     -3.910069000      0.844334000
H       -0.804812000     -4.862046000      0.535048000
C        0.450718000     -3.593151000      1.850895000
H        0.931772000     -4.206855000      2.595815000
C        2.488504000      2.233640000     -0.470717000
H        3.296785000      2.954744000     -0.599269000
H        2.255313000      1.822666000     -1.455266000
C        0.150476000      2.359186000      0.342216000
C        0.005243000      4.604124000      0.566797000
H       -0.473955000      5.543557000      0.792336000
C        1.265608000      4.326891000      0.152298000
H        2.098496000      4.974574000     -0.070940000
C       -1.609601000     -2.679680000     -0.963481000
H       -2.653714000     -2.690101000     -0.646194000
H       -1.398341000     -3.543252000     -1.596681000
H       -1.414434000     -1.761134000     -1.510603000
C       -2.029412000      3.297818000      1.157061000
H       -2.067680000      3.536810000      2.222954000
H       -2.388024000      2.284138000      0.983959000
H       -2.654188000      4.002079000      0.604331000
H       -1.287377000      1.070345000     -2.204140000
C       -1.912153000      0.248348000      0.140871000
C       -3.120832000      0.091433000     -0.009364000
C       -4.517809000     -0.105078000     -0.186046000
C       -5.257527000      0.719978000     -1.053372000
C       -5.182227000     -1.144330000      0.492488000
C       -6.617739000      0.504880000     -1.238565000
C       -6.543984000     -1.349621000      0.305845000
C       -7.265457000     -0.528277000     -0.560579000
H       -4.748758000      1.521879000     -1.579290000
H       -4.616131000     -1.775289000      1.171289000
H       -7.177227000      1.145620000     -1.913577000
H       -7.046182000     -2.152156000      0.837874000
H       -8.328854000     -0.691601000     -0.705944000
C        1.720211000     -0.609701000     -1.867148000
C        2.474955000     -0.039287000     -2.911544000
C        2.248057000     -1.751851000     -1.247328000
C        3.696723000     -0.574496000     -3.305406000
C        3.471055000     -2.287798000     -1.637143000
C        4.208679000     -1.699191000     -2.662026000
H        2.090324000      0.843361000     -3.415417000
H        1.699793000     -2.234811000     -0.451914000
H        4.250776000     -0.107172000     -4.114165000
H        3.846713000     -3.175896000     -1.137281000
H        5.166103000     -2.115041000     -2.960047000
C        0.441234000      0.050171000     -1.493418000
C       -0.376573000      0.536175000     -2.439321000
H       -0.149571000      0.366914000     -3.491146000
66
TS(Ph5-Ph6b)
E(RB3PW91) =  -1582.51265644 a.u.
NImag = i211.6862 cm-1
Rh      -0.324082000     -0.166407000     -0.274407000
N       -0.159960000     -0.524946000      1.730146000
N       -0.524049000      2.394993000      1.231723000
N       -1.575176000      2.735495000     -0.599390000
N        0.068503000     -3.043291000      0.153735000
N        1.318223000     -2.524938000     -1.502485000
C        0.078818000      0.454616000      2.634871000
C        0.008234000      0.211114000      4.003423000
H        0.201165000      1.026433000      4.691655000
C       -0.294558000     -1.058776000      4.469716000
H       -0.337966000     -1.268431000      5.533119000
C       -0.556295000     -2.051146000      3.534820000
H       -0.818705000     -3.055680000      3.847853000
C       -0.499321000     -1.763656000      2.176518000
C        0.446848000      1.824360000      2.152384000
H        0.526930000      2.494037000      3.008889000
H        1.416015000      1.771502000      1.643270000
C       -0.917561000      1.772503000      0.090059000
C       -1.604773000      3.925168000      0.105835000
H       -2.095558000      4.805846000     -0.276843000
C       -0.934486000      3.713784000      1.264577000
H       -0.712621000      4.373900000      2.087951000
C       -0.913471000     -2.830801000      1.192229000
H       -1.074870000     -3.768156000      1.724940000
H       -1.858981000     -2.537012000      0.716856000
C        0.402754000     -2.017207000     -0.652427000
C        1.551542000     -3.864110000     -1.223889000
H        2.247252000     -4.455693000     -1.797503000
C        0.762535000     -4.197248000     -0.170892000
H        0.625867000     -5.132045000      0.348820000
C       -2.137350000      2.614984000     -1.934756000
H       -1.854691000      3.496861000     -2.512867000
H       -3.223663000      2.530341000     -1.884405000
H       -1.728026000      1.724616000     -2.407047000
C        2.018857000     -1.768279000     -2.528633000
H        3.040842000     -1.554886000     -2.209181000
H        1.501656000     -0.821689000     -2.674944000
H        2.024346000     -2.338605000     -3.459689000
H       -0.733506000     -1.584991000     -3.116092000
C        1.532168000      0.381167000     -0.194784000
C        2.729700000      0.620631000     -0.271184000
C        4.122173000      0.890159000     -0.412993000
C        5.070045000     -0.090443000     -0.068110000
C        4.572383000      2.126006000     -0.909689000
C        6.428996000      0.161740000     -0.217893000
C        5.932964000      2.369655000     -1.056433000
C        6.865160000      1.390752000     -0.712132000
H        4.724665000     -1.043679000      0.321127000
H        3.843279000      2.883368000     -1.180354000
H        7.151485000     -0.602522000      0.052858000
H        6.268947000      3.327347000     -1.442654000
H        7.926869000      1.585097000     -0.828457000
C       -3.274762000     -0.201717000     -1.221239000
C       -4.277483000      0.081572000     -2.166208000
C       -3.613879000     -0.085359000      0.136116000
C       -5.556561000      0.455555000     -1.768519000
C       -4.893329000      0.285017000      0.539947000
C       -5.871687000      0.559934000     -0.413068000
H       -4.040935000      0.035501000     -3.225198000
H       -2.849481000     -0.281204000      0.884960000
H       -6.310032000      0.675361000     -2.519337000
H       -5.126369000      0.361326000      1.598138000
H       -6.869730000      0.855512000     -0.104767000
C       -1.901353000     -0.599444000     -1.619886000
C       -1.715114000     -1.268805000     -2.778401000
H       -2.540437000     -1.525655000     -3.445062000
66
Ph6b
E(RB3PW91) =  -1582.57377476 a.u.
Rh       0.499820000     -0.177980000     -0.302817000
N        0.794662000     -0.810590000      1.799685000
N       -0.416608000     -2.957320000      0.184935000
N        0.403519000     -3.016062000     -1.790433000
N        1.560866000      1.985698000      1.399557000
N        0.043910000      2.898062000      0.194748000
C        0.085410000     -1.824678000      2.322971000
C        0.260229000     -2.236072000      3.642051000
H       -0.327514000     -3.060425000      4.031124000
C        1.185167000     -1.577290000      4.442299000
H        1.337973000     -1.877953000      5.473761000
C        1.907651000     -0.521433000      3.897419000
H        2.633154000      0.024339000      4.490948000
C        1.687984000     -0.164495000      2.571278000
C       -0.951837000     -2.465820000      1.445150000
H       -1.408270000     -3.309050000      1.963888000
H       -1.726406000     -1.723357000      1.215940000
C        0.176080000     -2.168506000     -0.753093000
C       -0.032267000     -4.297479000     -1.499765000
H        0.063313000     -5.108381000     -2.204165000
C       -0.553589000     -4.260623000     -0.250959000
H       -1.014680000     -5.028779000      0.349046000
C        2.451025000      0.969029000      1.934364000
H        3.105034000      1.440629000      2.668414000
H        3.075958000      0.590027000      1.118589000
C        0.675470000      1.722444000      0.405942000
C        0.525462000      3.877742000      1.046553000
H        0.146407000      4.887182000      1.029028000
C        1.485816000      3.303010000      1.812759000
H        2.116700000      3.709097000      2.587243000
C        1.024957000     -2.692816000     -3.066102000
H        0.474579000     -3.196665000     -3.862732000
H        2.065374000     -3.028245000     -3.083083000
H        0.966619000     -1.619629000     -3.227851000
C       -1.034182000      3.134306000     -0.756529000
H       -2.001012000      3.071693000     -0.254170000
H       -0.986990000      2.376032000     -1.532378000
H       -0.901098000      4.125043000     -1.195236000
H       -1.157315000      0.515779000     -3.169937000
C       -1.401363000      0.043180000     -0.244117000
C       -2.608219000      0.240642000     -0.217808000
C       -4.005332000      0.518979000     -0.177547000
C       -4.540394000      1.324870000      0.844113000
C       -4.871198000      0.011178000     -1.162298000
C       -5.899901000      1.614279000      0.875152000
C       -6.229384000      0.304752000     -1.124235000
C       -6.748923000      1.106461000     -0.107797000
H       -3.875689000      1.713691000      1.610114000
H       -4.462535000     -0.610737000     -1.952703000
H       -6.299863000      2.237676000      1.669530000
H       -6.886975000     -0.092615000     -1.891777000
H       -7.810180000      1.333842000     -0.081815000
C        2.134145000      0.693623000     -1.992524000
C        2.662966000      2.000992000     -2.072575000
C        2.961589000     -0.330153000     -1.469626000
C        3.957046000      2.268198000     -1.660512000
C        4.267883000     -0.044640000     -1.045315000
C        4.764180000      1.247925000     -1.134364000
H        2.026470000      2.793331000     -2.453371000
H        2.618936000     -1.359272000     -1.465262000
H        4.351979000      3.276317000     -1.745758000
H        4.895615000     -0.848029000     -0.670786000
H        5.779193000      1.467373000     -0.818151000
C        0.696249000      0.445538000     -2.170582000
C       -0.086250000      0.685641000     -3.221848000
H        0.326060000      1.038951000     -4.165845000
66
TS(Ph6a-Ph6b)
E(RB3PW91) =  -1582.56049645 a.u.
NImag = i64.1446 cm-1
Rh       0.167438000      0.034792000     -0.067367000
N        1.895212000      0.835982000     -1.316821000
N        0.040139000      2.980138000     -0.356624000
N       -0.776111000      2.554107000      1.575457000
N        1.941263000     -2.099169000     -1.158146000
N       -0.041426000     -2.913748000     -1.143558000
C        1.804062000      2.067931000     -1.848401000
C        2.860224000      2.644975000     -2.544360000
H        2.758313000      3.642948000     -2.956597000
C        4.036603000      1.919749000     -2.707755000
H        4.876608000      2.345438000     -3.247190000
C        4.110707000      0.635551000     -2.184188000
H        5.003586000      0.032855000     -2.310372000
C        3.016332000      0.119721000     -1.492569000
C        0.478042000      2.775384000     -1.727395000
H        0.535529000      3.751135000     -2.210598000
H       -0.287693000      2.188497000     -2.249468000
C       -0.229261000      1.953606000      0.493880000
C       -0.843827000      3.925256000      1.406375000
H       -1.248040000      4.577547000      2.163869000
C       -0.332111000      4.199259000      0.180986000
H       -0.211986000      5.131790000     -0.346832000
C        3.086352000     -1.249225000     -0.871833000
H        3.975917000     -1.764794000     -1.234576000
H        3.187719000     -1.145264000      0.212964000
C        0.653788000     -1.796874000     -0.827842000
C        0.788271000     -3.890567000     -1.661036000
H        0.415148000     -4.850799000     -1.979584000
C        2.044673000     -3.380606000     -1.667754000
H        2.983361000     -3.809802000     -1.979684000
C       -1.310573000      1.855212000      2.735611000
H       -1.879494000      2.567622000      3.333071000
H       -0.504395000      1.432393000      3.335684000
H       -1.959765000      1.052596000      2.390433000
C       -1.476755000     -3.093158000     -0.963317000
H       -2.029665000     -2.459990000     -1.656345000
H       -1.750176000     -2.815460000      0.052360000
H       -1.713713000     -4.142388000     -1.140821000
H       -1.894680000     -1.496360000      2.042918000
C       -1.727952000     -0.139475000     -0.140962000
C       -2.951989000     -0.149464000     -0.190731000
C       -4.370639000     -0.237963000     -0.288693000
C       -5.000272000     -0.347372000     -1.541811000
C       -5.169682000     -0.231702000      0.868958000
C       -6.383941000     -0.448304000     -1.629902000
C       -6.552656000     -0.333904000      0.773110000
C       -7.165602000     -0.442505000     -0.474910000
H       -4.389512000     -0.348106000     -2.439582000
H       -4.691589000     -0.147864000      1.840425000
H       -6.855837000     -0.531402000     -2.604613000
H       -7.156020000     -0.329095000      1.676178000
H       -8.245957000     -0.521595000     -0.546893000
C        1.517124000     -0.841996000      2.112909000
C        2.181421000     -2.065039000      2.324813000
C        2.260916000      0.349979000      2.206204000
C        3.538393000     -2.093107000      2.629899000
C        3.623559000      0.316856000      2.497763000
C        4.266286000     -0.902645000      2.707788000
H        1.613639000     -2.986112000      2.237625000
H        1.761612000      1.302434000      2.060957000
H        4.033339000     -3.044427000      2.801248000
H        4.180484000      1.245873000      2.574606000
H        5.326460000     -0.927142000      2.940292000
C        0.097245000     -0.843274000      1.715335000
C       -0.871104000     -1.460210000      2.394971000
H       -0.647261000     -1.913856000      3.359048000
66
TS(Ph6a-Ph7)
E(RB3PW91) =  -1582.54442093 a.u.
NImag = i346.3514 cm-1
Rh      -0.592997000      0.378474000     -0.405209000
N       -2.736246000      0.319215000     -0.312668000
N       -1.663685000     -1.841329000     -2.055211000
N        0.173204000     -2.640259000     -1.319855000
N       -1.770766000      2.710435000      0.952634000
N       -0.243889000      3.471623000     -0.343523000
C       -3.455845000     -0.396754000     -1.199719000
C       -4.814814000     -0.632104000     -1.036290000
H       -5.352079000     -1.220584000     -1.772045000
C       -5.466666000     -0.095411000      0.069227000
H       -6.527283000     -0.263775000      0.224199000
C       -4.734500000      0.683553000      0.956066000
H       -5.209713000      1.145982000      1.814503000
C       -3.374128000      0.881449000      0.736409000
C       -2.709258000     -0.895500000     -2.401926000
H       -3.394382000     -1.387553000     -3.093276000
H       -2.259212000     -0.041988000     -2.923848000
C       -0.607173000     -1.529716000     -1.245153000
C       -0.390833000     -3.610511000     -2.127551000
H        0.086744000     -4.562893000     -2.294320000
C       -1.553782000     -3.105663000     -2.600991000
H       -2.288727000     -3.517782000     -3.273937000
C       -2.563351000      1.733897000      1.673645000
H       -3.221939000      2.260432000      2.365225000
H       -1.869763000      1.106145000      2.251712000
C       -0.816255000      2.317284000      0.072847000
C       -0.828543000      4.566057000      0.276093000
H       -0.513789000      5.577559000      0.073767000
C       -1.794592000      4.085346000      1.099386000
H       -2.478103000      4.592001000      1.762126000
C        1.446948000     -2.866175000     -0.656737000
H        2.117465000     -3.365220000     -1.359725000
H        1.307784000     -3.489364000      0.228367000
H        1.871395000     -1.908951000     -0.374082000
C        0.817617000      3.563986000     -1.332364000
H        0.452541000      4.072344000     -2.228331000
H        1.137804000      2.552955000     -1.578527000
H        1.663190000      4.117786000     -0.918807000
H        0.758238000      2.128634000      1.990478000
C        1.340073000      0.401037000     -0.215070000
C        2.561393000      0.467348000     -0.412534000
C        3.962831000      0.580070000     -0.529655000
C        4.617077000      1.748494000     -0.085664000
C        4.733343000     -0.468754000     -1.072660000
C        5.997466000      1.857822000     -0.180517000
C        6.113042000     -0.349826000     -1.163183000
C        6.748334000      0.811243000     -0.718657000
H        4.024274000      2.553199000      0.337387000
H        4.232224000     -1.365332000     -1.422540000
H        6.493361000      2.759160000      0.166526000
H        6.698773000     -1.161788000     -1.583091000
H        7.827748000      0.900623000     -0.792588000
C        0.553993000     -1.306384000      1.872853000
C       -0.564324000     -2.146054000      1.839227000
C        1.739644000     -1.775538000      2.452564000
C       -0.496867000     -3.433123000      2.365831000
C        1.809681000     -3.063787000      2.975840000
C        0.692366000     -3.897954000      2.929502000
H       -1.482460000     -1.782205000      1.388778000
H        2.607950000     -1.123365000      2.470616000
H       -1.372627000     -4.074887000      2.338488000
H        2.736186000     -3.418190000      3.417557000
H        0.746122000     -4.903750000      3.334976000
C        0.506686000      0.090459000      1.370292000
C        0.664907000      1.087170000      2.273782000
H        0.775997000      0.839915000      3.325835000
66
Ph7
E(RB3PW91) =  -1582.61682215 a.u.
Rh       0.115580000      0.272793000      0.208502000
N       -0.751772000      2.194538000      0.360135000
N        2.057375000      2.380936000     -0.484281000
N        2.369576000      0.848066000     -1.941075000
N       -2.685737000      0.143403000      1.122386000
N       -1.614917000     -1.265065000      2.324831000
C        0.022716000      3.288858000      0.530533000
C       -0.512231000      4.569721000      0.593876000
H        0.148239000      5.419556000      0.728033000
C       -1.887301000      4.742207000      0.486667000
H       -2.329061000      5.731983000      0.533746000
C       -2.682226000      3.614193000      0.325534000
H       -3.760706000      3.699432000      0.247938000
C       -2.090790000      2.356655000      0.266608000
C        1.504826000      3.062638000      0.671069000
H        2.021333000      4.015661000      0.791831000
H        1.691277000      2.451589000      1.562914000
C        1.610293000      1.152041000     -0.859355000
C        3.275645000      1.858414000     -2.222101000
H        3.968567000      1.796566000     -3.046124000
C        3.077142000      2.833932000     -1.301889000
H        3.561887000      3.786935000     -1.161231000
C       -2.933351000      1.122460000      0.080698000
H       -3.991226000      1.385673000      0.098459000
H       -2.712282000      0.659533000     -0.887108000
C       -1.443375000     -0.362784000      1.327496000
C       -2.943003000     -1.331891000      2.715391000
H       -3.279435000     -1.989990000      3.500672000
C       -3.622849000     -0.436945000      1.954719000
H       -4.667900000     -0.172935000      1.932684000
C        2.298272000     -0.390574000     -2.694694000
H        3.151537000     -1.028883000     -2.452055000
H        2.292162000     -0.170036000     -3.764121000
H        1.382980000     -0.908206000     -2.417395000
C       -0.556921000     -2.073907000      2.904120000
H       -0.725452000     -2.174347000      3.977768000
H        0.394457000     -1.575834000      2.727074000
H       -0.539121000     -3.062438000      2.437906000
H        0.318414000     -4.361214000      0.235650000
C        0.280347000     -1.749913000     -0.234375000
C        1.384747000     -1.368937000      0.265705000
C        2.790472000     -1.496389000      0.504295000
C        3.481301000     -2.621065000      0.014558000
C        3.501754000     -0.504592000      1.197951000
C        4.851990000     -2.736442000      0.207654000
C        4.873408000     -0.625268000      1.385707000
C        5.551813000     -1.738841000      0.889959000
H        2.930778000     -3.387718000     -0.522526000
H        2.953683000      0.349110000      1.583189000
H        5.379260000     -3.604966000     -0.175207000
H        5.416170000      0.145548000      1.924472000
H        6.622922000     -1.833505000      1.039170000
C       -1.975344000     -2.194207000     -1.212728000
C       -1.891487000     -1.283736000     -2.275636000
C       -3.236978000     -2.610939000     -0.777641000
C       -3.044274000     -0.827687000     -2.909720000
C       -4.391827000     -2.134288000     -1.394832000
C       -4.299539000     -1.247681000     -2.466528000
H       -0.916403000     -0.942686000     -2.607642000
H       -3.308689000     -3.290097000      0.066282000
H       -2.963465000     -0.142308000     -3.748421000
H       -5.365193000     -2.461136000     -1.041136000
H       -5.199287000     -0.888225000     -2.956641000
C       -0.744682000     -2.703430000     -0.560855000
C       -0.577702000     -4.009822000     -0.265292000
H       -1.323298000     -4.746574000     -0.546101000
66
TS(Ph6b-Ph8)
E(RB3PW91) =  -1582.53488410 a.u.
NImag = i384.8011 cm-1
Rh      -0.756328000      0.125926000      0.425442000
N       -2.494504000     -0.235984000     -0.769189000
N       -1.722253000     -2.622240000      0.609868000
N       -1.762824000     -1.908268000      2.629762000
N       -1.686454000      2.535945000     -0.969137000
N        0.383411000      2.450971000     -1.493500000
C       -2.667316000     -1.464280000     -1.295235000
C       -3.696214000     -1.720230000     -2.195194000
H       -3.813505000     -2.715361000     -2.610420000
C       -4.566451000     -0.692024000     -2.545120000
H       -5.379172000     -0.872830000     -3.241036000
C       -4.381650000      0.570698000     -1.988302000
H       -5.041044000      1.395142000     -2.236966000
C       -3.328348000      0.763890000     -1.103829000
C       -1.695561000     -2.527329000     -0.841706000
H       -1.956466000     -3.498082000     -1.264689000
H       -0.677613000     -2.256962000     -1.149242000
C       -1.375756000     -1.556213000      1.378325000
C       -2.330792000     -3.173608000      2.637962000
H       -2.685440000     -3.637650000      3.544747000
C       -2.316927000     -3.621592000      1.358080000
H       -2.651413000     -4.552840000      0.929057000
C       -2.988542000      2.098404000     -0.492163000
H       -3.730152000      2.853785000     -0.754544000
H       -2.961358000      2.012108000      0.601170000
C       -0.548044000      1.810867000     -0.748371000
C       -0.150122000      3.551467000     -2.140303000
H        0.451453000      4.193017000     -2.764375000
C       -1.465419000      3.602588000     -1.821189000
H       -2.243235000      4.291503000     -2.109827000
C       -1.728590000     -1.046204000      3.801048000
H       -1.112306000     -1.492387000      4.584815000
H       -2.744998000     -0.901438000      4.175760000
H       -1.297073000     -0.090008000      3.512000000
C        1.791093000      2.104666000     -1.600186000
H        2.078044000      2.121133000     -2.654052000
H        1.935158000      1.106068000     -1.197429000
H        2.391547000      2.821271000     -1.037004000
H        0.779058000     -1.332132000      2.801522000
C        0.980909000     -0.624143000      0.071994000
C        1.912104000     -1.254999000     -0.428967000
C        3.023151000     -1.966855000     -0.947807000
C        3.771380000     -1.458848000     -2.027431000
C        3.406522000     -3.196671000     -0.377468000
C        4.868615000     -2.158036000     -2.513853000
C        4.503538000     -3.890071000     -0.872759000
C        5.238991000     -3.374918000     -1.940600000
H        3.479582000     -0.514749000     -2.476462000
H        2.834687000     -3.590065000      0.457230000
H        5.438259000     -1.754097000     -3.345516000
H        4.789795000     -4.835961000     -0.422576000
H        6.096484000     -3.918950000     -2.324252000
C        1.655559000      1.738360000      1.535130000
C        3.054065000      1.712676000      1.453084000
C        1.003191000      2.975946000      1.558791000
C        3.782183000      2.897391000      1.375848000
C        1.728572000      4.161312000      1.480384000
C        3.120554000      4.125088000      1.381626000
H        3.558608000      0.751329000      1.426440000
H       -0.079191000      3.001394000      1.641481000
H        4.865363000      2.862129000      1.307146000
H        1.209713000      5.115096000      1.504120000
H        3.686103000      5.049914000      1.319431000
C        0.921835000      0.450331000      1.632849000
C        1.148138000     -0.316843000      2.723377000
H        1.768233000      0.055072000      3.535860000
66
Ph8
E(RB3PW91) =  -1582.58749898 a.u.
Rh      -0.452197000     -0.539006000      0.630115000
N        0.004972000     -2.274966000     -0.452140000
N        2.416660000     -1.028009000      0.459472000
N        2.059847000     -1.002494000      2.567588000
N       -2.827201000     -1.907903000     -0.383427000
N       -2.830424000     -0.035505000     -1.422262000
C        1.171570000     -2.353757000     -1.119686000
C        1.498555000     -3.484519000     -1.859635000
H        2.440247000     -3.526330000     -2.396096000
C        0.608561000     -4.554673000     -1.888473000
H        0.846284000     -5.450713000     -2.452702000
C       -0.589735000     -4.463006000     -1.184763000
H       -1.304181000     -5.279050000     -1.188153000
C       -0.868542000     -3.299093000     -0.479151000
C        2.101450000     -1.173933000     -0.953237000
H        3.028972000     -1.321479000     -1.507511000
H        1.622772000     -0.252727000     -1.300489000
C        1.428888000     -0.829760000      1.376060000
C        3.409036000     -1.276987000      2.390102000
H        4.078491000     -1.428631000      3.222081000
C        3.632493000     -1.307069000      1.053825000
H        4.534570000     -1.472944000      0.487090000
C       -2.172790000     -3.047274000      0.242831000
H       -2.831537000     -3.915343000      0.186105000
H       -1.972410000     -2.804746000      1.291453000
C       -2.192741000     -0.694812000     -0.421485000
C       -3.848316000     -0.801072000     -1.969105000
H       -4.486348000     -0.427173000     -2.754294000
C       -3.834338000     -1.994758000     -1.329612000
H       -4.455801000     -2.868962000     -1.443310000
C        1.416204000     -1.053594000      3.870940000
H        1.557736000     -0.119490000      4.421010000
H        1.848401000     -1.874589000      4.446249000
H        0.353825000     -1.242539000      3.726827000
C       -2.425184000      1.235662000     -1.998246000
H       -2.375677000      1.124766000     -3.084207000
H       -1.437445000      1.487618000     -1.619488000
H       -3.131723000      2.024983000     -1.737153000
H        0.160786000      0.783150000      2.887376000
C        0.439096000      1.999299000      0.536247000
C        1.486964000      2.260974000     -0.032117000
C        2.744202000      2.402838000     -0.671345000
C        2.842325000      2.911538000     -1.979322000
C        3.913956000      1.981482000     -0.009306000
C        4.079128000      2.984954000     -2.608994000
C        5.144683000      2.059255000     -0.648813000
C        5.232156000      2.557966000     -1.949507000
H        1.943094000      3.245730000     -2.487048000
H        3.837973000      1.599687000      1.003323000
H        4.145722000      3.381282000     -3.617604000
H        6.042637000      1.739498000     -0.128156000
H        6.196368000      2.621807000     -2.444178000
C       -2.027815000      2.322720000      0.786107000
C       -1.927220000      3.592797000      0.207637000
C       -3.299361000      1.810023000      1.071188000
C       -3.071018000      4.324716000     -0.101682000
C       -4.441087000      2.535498000      0.753306000
C       -4.332973000      3.794935000      0.159182000
H       -0.943964000      4.003123000     -0.001159000
H       -3.394466000      0.822167000      1.510690000
H       -2.974312000      5.309803000     -0.548027000
H       -5.420187000      2.117129000      0.966877000
H       -5.226202000      4.360187000     -0.088263000
C       -0.784320000      1.581680000      1.140107000
C       -0.740801000      0.766888000      2.292752000
H       -1.659917000      0.627706000      2.854117000
66
Ph9
E(RB3PW91) =  -1582.53907576 a.u.
Rh      -0.343549000     -0.475142000      0.415390000
N        0.050441000     -1.341850000     -1.609649000
N        1.394880000     -2.881556000      0.595576000
N        0.249480000     -2.808475000      2.405001000
N       -1.472909000      1.188765000     -1.774766000
N       -0.731429000      2.533711000     -0.282034000
C        1.072309000     -2.198978000     -1.789824000
C        1.332618000     -2.773204000     -3.032974000
H        2.157762000     -3.468785000     -3.141363000
C        0.540426000     -2.433938000     -4.121617000
H        0.729262000     -2.863781000     -5.099996000
C       -0.490783000     -1.522189000     -3.933826000
H       -1.121934000     -1.216232000     -4.761305000
C       -0.712350000     -0.998786000     -2.662746000
C        2.020882000     -2.457351000     -0.646629000
H        2.735783000     -3.227753000     -0.936489000
H        2.561293000     -1.523472000     -0.445382000
C        0.471396000     -2.138433000      1.251279000
C        1.031732000     -3.950741000      2.475077000
H        1.004779000     -4.616622000      3.322903000
C        1.757674000     -3.997680000      1.331051000
H        2.494428000     -4.706307000      0.987624000
C       -1.859564000     -0.041713000     -2.441128000
H       -2.295616000      0.225982000     -3.404010000
H       -2.635045000     -0.534884000     -1.848575000
C       -0.904016000      1.220469000     -0.543940000
C       -1.192752000      3.313488000     -1.329049000
H       -1.144749000      4.390425000     -1.306290000
C       -1.660923000      2.465776000     -2.277265000
H       -2.110211000      2.653181000     -3.239377000
C       -0.677354000     -2.393229000      3.443599000
H       -0.152761000     -2.322474000      4.398797000
H       -1.499293000     -3.108020000      3.529060000
H       -1.071681000     -1.415874000      3.171956000
C       -0.110892000      3.084828000      0.910705000
H        0.865432000      3.505861000      0.663120000
H        0.037127000      2.278747000      1.624941000
H       -0.760322000      3.855645000      1.331711000
H       -0.502880000      0.142446000      1.809958000
C        1.433225000      0.342501000      0.455890000
C        2.515279000      0.915184000      0.450512000
C        3.761323000      1.607427000      0.427762000
C        4.077369000      2.466489000     -0.640704000
C        4.691843000      1.455346000      1.471111000
C        5.286989000      3.151307000     -0.661383000
C        5.899750000      2.142865000      1.443196000
C        6.202183000      2.992433000      0.379046000
H        3.362160000      2.583603000     -1.449535000
H        4.450412000      0.796238000      2.299252000
H        5.518425000      3.811317000     -1.492371000
H        6.608994000      2.017329000      2.256046000
H        7.146342000      3.528159000      0.360881000
C       -2.627520000     -0.723242000      0.661887000
C       -2.149483000     -1.834541000      0.402525000
H       -2.031468000     -2.887419000      0.257371000
C       -3.531190000      0.375310000      0.846321000
C       -4.770246000      0.338555000      0.185497000
C       -3.209413000      1.473903000      1.656072000
C       -5.665452000      1.392637000      0.329150000
C       -4.114099000      2.517427000      1.801539000
C       -5.339318000      2.483165000      1.134557000
H       -5.022049000     -0.519409000     -0.430278000
H       -2.248999000      1.492457000      2.157899000
H       -6.621035000      1.360758000     -0.184737000
H       -3.864479000      3.361719000      2.436699000
H       -6.041048000      3.303877000      1.245861000
66
TS(Ph9-Ph10)
E(RB3PW91) =  -1582.52037072 a.u.
NImag = i120.7456 cm-1
Rh      -0.415985000     -0.569609000      0.067283000
N        0.861823000     -2.251982000     -0.194012000
N        0.866108000     -1.356757000      2.630864000
N       -1.064203000     -0.617648000      3.176265000
N       -0.361062000     -1.416132000     -2.766169000
N       -0.399851000      0.723399000     -2.771491000
C        1.848113000     -2.524622000      0.685637000
C        2.714283000     -3.600999000      0.506030000
H        3.487990000     -3.786320000      1.242843000
C        2.585207000     -4.411766000     -0.611081000
H        3.255154000     -5.249771000     -0.772673000
C        1.574696000     -4.120999000     -1.518102000
H        1.433978000     -4.723853000     -2.408447000
C        0.726820000     -3.045055000     -1.280686000
C        2.062752000     -1.600590000      1.848277000
H        2.819589000     -2.018607000      2.512053000
H        2.411782000     -0.635977000      1.455298000
C       -0.262647000     -0.826910000      2.102390000
C       -0.442129000     -1.017287000      4.348473000
H       -0.921607000     -0.930845000      5.310363000
C        0.781291000     -1.485482000      4.005077000
H        1.586206000     -1.879441000      4.604461000
C       -0.397522000     -2.766802000     -2.241416000
H       -0.346582000     -3.462213000     -3.079495000
H       -1.352876000     -2.912232000     -1.726810000
C       -0.403869000     -0.343499000     -1.945192000
C       -0.354189000      0.319261000     -4.095700000
H       -0.341924000      1.025521000     -4.910410000
C       -0.323589000     -1.037392000     -4.097262000
H       -0.279229000     -1.747512000     -4.907432000
C       -2.391413000     -0.024007000      3.153718000
H       -2.667388000      0.240421000      4.174663000
H       -3.124219000     -0.721293000      2.747116000
H       -2.384485000      0.881570000      2.548332000
C       -0.473469000      2.110761000     -2.337223000
H       -0.028604000      2.744301000     -3.105037000
H        0.096031000      2.209893000     -1.412219000
H       -1.515145000      2.401472000     -2.180637000
H       -1.421162000      0.693811000      0.238310000
C        1.155396000      0.683141000      0.128611000
C        2.081465000      1.487452000      0.117304000
C        3.165786000      2.414349000      0.089833000
C        4.094455000      2.395695000     -0.966336000
C        3.326273000      3.364584000      1.113994000
C        5.149338000      3.300654000     -0.994273000
C        4.383379000      4.266859000      1.079202000
C        5.298234000      4.239028000      0.026823000
H        3.974468000      1.662907000     -1.758642000
H        2.611498000      3.383261000      1.931028000
H        5.859290000      3.274820000     -1.815872000
H        4.494841000      4.995899000      1.876504000
H        6.122781000      4.944950000      0.002518000
C       -2.608254000     -0.107654000      0.053631000
C       -2.375163000     -1.370035000      0.003634000
H       -2.932945000     -2.292569000     -0.019072000
C       -3.563908000      0.982058000      0.029506000
C       -4.921092000      0.685869000     -0.184797000
C       -3.174640000      2.313237000      0.233767000
C       -5.860823000      1.707946000     -0.190620000
C       -4.122452000      3.331715000      0.225315000
C       -5.466555000      3.032081000      0.013295000
H       -5.224070000     -0.343672000     -0.347411000
H       -2.124447000      2.544493000      0.401370000
H       -6.907343000      1.472417000     -0.357483000
H       -3.810326000      4.359051000      0.384780000
H       -6.206305000      3.826213000      0.005091000
66
Ph10
E(RB3PW91) =  -1582.52180164 a.u.
Rh      -0.357767000     -0.595060000      0.057897000
N        0.850213000     -2.274268000     -0.079833000
N        0.864363000     -1.226205000      2.687296000
N       -1.078402000     -0.471300000      3.158874000
N       -0.326542000     -1.601776000     -2.718303000
N       -0.314632000      0.533927000     -2.850949000
C        1.830848000     -2.508786000      0.821876000
C        2.670539000     -3.614853000      0.718126000
H        3.437245000     -3.764918000      1.469963000
C        2.527164000     -4.498786000     -0.339667000
H        3.178230000     -5.360734000     -0.440162000
C        1.525375000     -4.247810000     -1.267153000
H        1.371808000     -4.906945000     -2.114303000
C        0.699885000     -3.140579000     -1.111195000
C        2.061692000     -1.520777000      1.925602000
H        2.814122000     -1.908897000      2.612014000
H        2.418117000     -0.582868000      1.477255000
C       -0.259857000     -0.741191000      2.111302000
C       -0.466924000     -0.787803000      4.361788000
H       -0.959861000     -0.644102000      5.309919000
C        0.764559000     -1.267219000      4.065311000
H        1.564184000     -1.616526000      4.698465000
C       -0.409977000     -2.908890000     -2.098394000
H       -0.371333000     -3.666883000     -2.880831000
H       -1.371912000     -2.985206000     -1.580140000
C       -0.324074000     -0.482510000     -1.964118000
C       -0.312448000      0.049984000     -4.149524000
H       -0.301983000      0.705895000     -5.005350000
C       -0.314530000     -1.305048000     -4.070362000
H       -0.305862000     -2.062949000     -4.837259000
C       -2.413503000      0.102427000      3.086638000
H       -2.732854000      0.353958000      4.098049000
H       -3.116826000     -0.604649000      2.647633000
H       -2.401554000      1.012303000      2.487251000
C       -0.362919000      1.945291000     -2.496901000
H        0.099296000      2.526516000     -3.295267000
H        0.201832000      2.085657000     -1.574051000
H       -1.400183000      2.264348000     -2.365678000
H       -1.517040000      0.717669000      0.085931000
C        1.215723000      0.675820000      0.095400000
C        2.123337000      1.501512000      0.065085000
C        3.182352000      2.456308000      0.014191000
C        4.126349000      2.420148000     -1.027815000
C        3.301694000      3.451681000      1.000366000
C        5.156596000      3.352057000     -1.078749000
C        4.334119000      4.380900000      0.942460000
C        5.264709000      4.335272000     -0.095418000
H        4.038222000      1.652312000     -1.790536000
H        2.574840000      3.483817000      1.806231000
H        5.879100000      3.312242000     -1.888738000
H        4.414015000      5.144878000      1.710269000
H        6.070023000      5.062228000     -0.137709000
C       -2.547943000      0.052073000     -0.009793000
C       -2.341992000     -1.238064000     -0.029336000
H       -3.019118000     -2.081489000     -0.053935000
C       -3.593731000      1.064980000     -0.028554000
C       -4.938340000      0.683990000     -0.164353000
C       -3.274428000      2.423329000      0.105577000
C       -5.935870000      1.649947000     -0.165379000
C       -4.279199000      3.386154000      0.103493000
C       -5.611587000      3.002088000     -0.032072000
H       -5.189068000     -0.366859000     -0.271500000
H       -2.233073000      2.720397000      0.215383000
H       -6.973606000      1.348992000     -0.271824000
H       -4.021347000      4.435444000      0.208247000
H       -6.396641000      3.751532000     -0.034872000
66
Ph11
E(RB3PW91) =  -1582.52920314 a.u.
Rh      -0.062910000      0.081319000     -0.109176000
N       -0.011045000      1.105259000     -1.835970000
N        0.818578000     -1.711288000     -2.270115000
N       -0.437984000     -2.887361000     -0.997974000
N       -0.905297000      2.873597000      0.384262000
N        0.209385000      2.290519000      2.114307000
C        0.776629000      0.670264000     -2.854346000
C        0.872710000      1.380373000     -4.046621000
H        1.503026000      0.989794000     -4.837584000
C        0.181286000      2.571082000     -4.209433000
H        0.254107000      3.138386000     -5.131110000
C       -0.602637000      3.016834000     -3.155589000
H       -1.156960000      3.945793000     -3.227773000
C       -0.694905000      2.269253000     -1.986762000
C        1.610947000     -0.567877000     -2.676605000
H        2.115838000     -0.806069000     -3.612593000
H        2.356925000     -0.378513000     -1.891603000
C        0.082346000     -1.650068000     -1.143650000
C       -0.023894000     -3.714650000     -2.031996000
H       -0.327921000     -4.747222000     -2.097571000
C        0.773475000     -2.971090000     -2.840842000
H        1.307511000     -3.226382000     -3.742081000
C       -1.595485000      2.748792000     -0.884521000
H       -2.006599000      3.722990000     -1.149617000
H       -2.417403000      2.033442000     -0.757255000
C       -0.220285000      1.835258000      0.915066000
C       -0.211883000      3.592950000      2.327519000
H        0.028883000      4.133264000      3.229217000
C       -0.915023000      3.967955000      1.229217000
H       -1.407328000      4.895007000      0.982212000
C       -1.315021000     -3.302287000      0.087937000
H       -2.363301000     -3.135987000     -0.168642000
H       -1.077774000     -2.722426000      0.978315000
H       -1.147323000     -4.360473000      0.292740000
C        0.965188000      1.516135000      3.088003000
H        1.461809000      0.698691000      2.565441000
H        0.296885000      1.126516000      3.860407000
H        1.718183000      2.157076000      3.549231000
H       -2.308196000      0.340725000      1.863649000
C        1.895263000     -0.136791000      0.388121000
C        3.051014000     -0.376832000      0.747066000
C        4.376048000     -0.631611000      1.195733000
C        5.142284000      0.394712000      1.780384000
C        4.944314000     -1.912786000      1.064138000
C        6.436804000      0.143926000      2.217520000
C        6.238265000     -2.156665000      1.506859000
C        6.988089000     -1.130857000      2.083506000
H        4.707486000      1.384572000      1.878204000
H        4.353639000     -2.706315000      0.617081000
H        7.019881000      0.943347000      2.664844000
H        6.665804000     -3.149464000      1.403527000
H        7.999408000     -1.324451000      2.427774000
C       -2.777615000     -0.103706000      0.980980000
C       -2.076108000     -0.139463000     -0.169958000
H       -2.560353000     -0.515679000     -1.076086000
C       -4.113589000     -0.659108000      1.229972000
C       -4.853741000     -1.337697000      0.246665000
C       -4.676370000     -0.526467000      2.508499000
C       -6.111234000     -1.853355000      0.533117000
C       -5.935132000     -1.044279000      2.796705000
C       -6.658410000     -1.710278000      1.809620000
H       -4.443740000     -1.456773000     -0.752419000
H       -4.115056000     -0.007741000      3.282159000
H       -6.669824000     -2.371555000     -0.240933000
H       -6.351805000     -0.928234000      3.792744000
H       -7.640303000     -2.116751000      2.031199000
66
TS(Ph11-Ph12a)
E(RB3PW91) =  -1582.52896241 a.u.
NImag = i31.2616 cm-1
Rh      -0.007669000      0.279718000      0.026552000
N       -0.375243000      2.134359000     -0.675033000
N        0.902102000      0.437362000     -2.757323000
N        0.018785000     -1.499425000     -2.537061000
N       -1.262507000      1.925440000      2.150214000
N        0.110225000      0.634967000      3.162173000
C        0.358812000      2.594067000     -1.722855000
C        0.191741000      3.884751000     -2.212260000
H        0.788243000      4.205016000     -3.059188000
C       -0.714621000      4.746964000     -1.612481000
H       -0.851209000      5.758267000     -1.980209000
C       -1.431467000      4.280563000     -0.520451000
H       -2.139363000      4.919785000     -0.004744000
C       -1.255483000      2.974936000     -0.074322000
C        1.425209000      1.715947000     -2.321292000
H        1.880273000      2.220944000     -3.173283000
H        2.192943000      1.522081000     -1.559011000
C        0.301752000     -0.367849000     -1.860218000
C        0.444151000     -1.397329000     -3.854027000
H        0.312581000     -2.198983000     -4.563256000
C        1.006133000     -0.169393000     -3.997295000
H        1.467068000      0.306706000     -4.847842000
C       -2.073990000      2.480598000      1.083387000
H       -2.653824000      3.307911000      1.493376000
H       -2.761973000      1.701858000      0.734460000
C       -0.348674000      0.949363000      1.927160000
C       -0.515152000      1.397110000      4.134356000
H       -0.284050000      1.291943000      5.182466000
C       -1.383997000      2.219304000      3.495188000
H       -2.060459000      2.970010000      3.871666000
C       -0.638198000     -2.663875000     -1.960978000
H       -1.724352000     -2.572124000     -2.024276000
H       -0.352502000     -2.745676000     -0.912922000
H       -0.308408000     -3.555956000     -2.494819000
C        1.086200000     -0.399808000      3.468887000
H        1.602666000     -0.669542000      2.548602000
H        0.584114000     -1.273719000      3.892124000
H        1.808251000     -0.011297000      4.189522000
H       -2.042180000     -1.284241000      1.547660000
C        1.944871000     -0.153113000      0.325529000
C        3.091287000     -0.611128000      0.396982000
C        4.406522000     -1.130335000      0.520040000
C        5.171362000     -0.878644000      1.675761000
C        4.967667000     -1.906461000     -0.512717000
C        6.457778000     -1.388802000      1.791011000
C        6.253377000     -2.416139000     -0.388368000
C        7.001175000     -2.158784000      0.761653000
H        4.742015000     -0.275610000      2.469510000
H        4.377358000     -2.101588000     -1.402535000
H        7.040985000     -1.187578000      2.684441000
H        6.676946000     -3.015845000     -1.188268000
H        8.006615000     -2.557641000      0.855450000
C       -2.546198000     -1.052201000      0.604895000
C       -1.959089000     -0.183014000     -0.234803000
H       -2.463389000      0.115929000     -1.157934000
C       -3.796214000     -1.793175000      0.388692000
C       -4.501042000     -1.759785000     -0.826371000
C       -4.305619000     -2.584945000      1.428705000
C       -5.677691000     -2.480959000     -0.985510000
C       -5.483467000     -3.308462000      1.269350000
C       -6.175678000     -3.258677000      0.061379000
H       -4.123830000     -1.165103000     -1.653854000
H       -3.768435000     -2.627486000      2.373272000
H       -6.209178000     -2.441730000     -1.931955000
H       -5.860538000     -3.912980000      2.088884000
H       -7.093517000     -3.823912000     -0.067101000
66
Ph12a
E(RB3PW91) =  -1582.56859075 a.u.
Rh       0.531458000     -0.805006000      0.266953000
N        2.699856000     -0.781970000      0.263577000
N        1.604773000     -2.442022000     -1.938311000
N       -0.058083000     -1.376279000     -2.766489000
N        1.639549000      0.823693000      2.491558000
N       -0.056065000     -0.196151000      3.311104000
C        3.375765000     -1.768067000     -0.363157000
C        4.763493000     -1.776943000     -0.439035000
H        5.269498000     -2.584512000     -0.956827000
C        5.483477000     -0.748418000      0.158483000
H        6.567541000     -0.732180000      0.114558000
C        4.785031000      0.251057000      0.822550000
H        5.309250000      1.063542000      1.313931000
C        3.393276000      0.208712000      0.859860000
C        2.571036000     -2.899961000     -0.956466000
H        3.238546000     -3.614660000     -1.439041000
H        2.040542000     -3.431803000     -0.157641000
C        0.607031000     -1.582497000     -1.608020000
C        0.516579000     -2.094472000     -3.801056000
H        0.122164000     -2.067834000     -4.804498000
C        1.571977000     -2.771013000     -3.281507000
H        2.270400000     -3.456504000     -3.734628000
C        2.628351000      1.310281000      1.546594000
H        3.324768000      1.948374000      2.091286000
H        2.114873000      1.919617000      0.794624000
C        0.636787000     -0.032834000      2.157974000
C        0.498319000      0.547817000      4.337090000
H        0.085455000      0.547792000      5.333392000
C        1.570945000      1.196452000      3.820624000
H        2.269086000      1.884399000      4.270386000
C       -1.195744000     -0.482417000     -2.946627000
H       -0.873054000      0.438790000     -3.436952000
H       -1.614518000     -0.256348000     -1.968687000
H       -1.947409000     -0.983716000     -3.558804000
C       -1.194587000     -1.082670000      3.508027000
H       -0.895433000     -1.941631000      4.114067000
H       -1.553410000     -1.408460000      2.533105000
H       -1.991846000     -0.538219000      4.017577000
H       -1.138870000      1.780974000      0.538230000
C       -1.387573000     -0.962081000      0.290235000
C       -2.612051000     -1.054565000      0.265464000
C       -4.030539000     -1.162016000      0.266121000
C       -4.809741000     -0.301158000      1.061197000
C       -4.679490000     -2.123854000     -0.529608000
C       -6.195736000     -0.399810000      1.055412000
C       -6.065727000     -2.219924000     -0.525973000
C       -6.827959000     -1.359084000      0.264084000
H       -4.311684000      0.443959000      1.674021000
H       -4.080554000     -2.791971000     -1.140640000
H       -6.786812000      0.272234000      1.670460000
H       -6.555605000     -2.968454000     -1.141573000
H       -7.910925000     -1.435701000      0.263294000
C       -0.385875000      1.967347000     -0.223530000
C        0.453929000      0.978063000     -0.554561000
H        1.180334000      1.088635000     -1.362273000
C       -0.404873000      3.307467000     -0.824649000
C        0.627112000      3.798702000     -1.641262000
C       -1.503678000      4.141576000     -0.570183000
C        0.551018000      5.070571000     -2.195152000
C       -1.580006000      5.415500000     -1.124741000
C       -0.553789000      5.885053000     -1.941519000
H        1.502129000      3.184906000     -1.838378000
H       -2.308598000      3.776552000      0.062731000
H        1.359445000      5.433694000     -2.823182000
H       -2.442269000      6.042474000     -0.918272000
H       -0.609412000      6.879540000     -2.373222000
66
Ph12b
E(RB3PW91) =  -1582.55767664 a.u.
Rh      -0.494368000     -0.934627000      0.288609000
N       -2.664659000     -0.899562000     -0.171377000
N       -1.038714000     -1.094553000     -2.624051000
N        0.580600000     -2.450448000     -2.257748000
N       -2.144407000     -0.674598000      2.729922000
N       -0.481176000      0.649910000      2.999081000
C       -3.098417000     -0.495529000     -1.378994000
C       -4.457999000     -0.380864000     -1.662579000
H       -4.776124000     -0.055785000     -2.647274000
C       -5.389038000     -0.682411000     -0.677152000
H       -6.452387000     -0.598038000     -0.876493000
C       -4.932127000     -1.096223000      0.569876000
H       -5.626389000     -1.340459000      1.366651000
C       -3.562800000     -1.196443000      0.785784000
C       -2.074580000     -0.096258000     -2.410861000
H       -2.567479000      0.082093000     -3.366808000
H       -1.592598000      0.831112000     -2.078416000
C       -0.227746000     -1.555553000     -1.636475000
C        0.288254000     -2.529516000     -3.607591000
H        0.824829000     -3.186424000     -4.273604000
C       -0.737118000     -1.672797000     -3.841006000
H       -1.264062000     -1.428544000     -4.749595000
C       -3.017964000     -1.660784000      2.115543000
H       -3.837882000     -1.867186000      2.804392000
H       -2.459696000     -2.594913000      1.982088000
C       -0.976173000     -0.282929000      2.155180000
C       -1.328435000      0.843281000      4.075353000
H       -1.103894000      1.546214000      4.861875000
C       -2.384649000      0.007662000      3.908368000
H       -3.253276000     -0.171362000      4.521947000
C        1.613793000     -3.268146000     -1.635002000
H        1.577628000     -4.268712000     -2.070070000
H        1.431564000     -3.321580000     -0.565202000
H        2.600085000     -2.827311000     -1.791916000
C        0.743741000      1.415995000      2.803257000
H        1.322173000      0.953559000      2.006866000
H        1.316036000      1.414664000      3.733071000
H        0.497468000      2.439060000      2.513225000
H        2.258545000     -0.105655000     -0.923702000
C       -0.233365000      0.880225000     -0.187756000
C       -0.045228000      2.062961000     -0.429213000
C        0.199218000      3.439844000     -0.704024000
C        1.506103000      3.885888000     -0.970799000
C       -0.850686000      4.374876000     -0.699162000
C        1.750608000      5.230262000     -1.225659000
C       -0.597683000      5.717316000     -0.957211000
C        0.701731000      6.149780000     -1.221178000
H        2.318458000      3.165778000     -0.970903000
H       -1.860133000      4.034450000     -0.488380000
H        2.764152000      5.563100000     -1.428808000
H       -1.416750000      6.430452000     -0.950889000
H        0.896315000      7.198906000     -1.421446000
C        2.467009000     -0.635079000      0.005780000
C        1.419589000     -1.071477000      0.731997000
H        1.608103000     -1.563689000      1.694562000
C        3.888085000     -0.818686000      0.303306000
C        4.362385000     -1.313402000      1.530486000
C        4.828468000     -0.501375000     -0.690632000
C        5.721979000     -1.496698000      1.744663000
C        6.190847000     -0.684585000     -0.476571000
C        6.643228000     -1.186034000      0.742041000
H        3.660731000     -1.544155000      2.326910000
H        4.477613000     -0.105454000     -1.640998000
H        6.070049000     -1.877086000      2.700592000
H        6.900106000     -0.432877000     -1.259459000
H        7.705672000     -1.327006000      0.914971000
66
TS(Ph12a-Ph12b)
E(RB3PW91) =  -1582.54279284 a.u.
NImag = i56.5602 cm-1
Rh       0.858135000     -0.145322000      0.099067000
N        3.101776000     -0.006590000      0.058418000
N        1.879623000      1.978080000      1.882180000
N        0.138004000      1.201458000      2.859395000
N        2.088108000     -2.085424000     -1.763331000
N        0.344005000     -1.370534000     -2.778238000
C        3.709473000      1.128335000      0.439288000
C        5.096268000      1.244839000      0.433567000
H        5.565070000      2.171804000      0.745412000
C        5.862724000      0.158975000      0.022996000
H        6.945920000      0.224343000      0.009095000
C        5.222060000     -1.011694000     -0.371083000
H        5.790211000     -1.875375000     -0.699122000
C        3.832319000     -1.060046000     -0.340642000
C        2.820551000      2.286957000      0.816407000
H        3.429915000      3.131419000      1.139689000
H        2.248329000      2.599811000     -0.065827000
C        0.909582000      1.031077000      1.762935000
C        0.618818000      2.227411000      3.652820000
H        0.141650000      2.509357000      4.577793000
C        1.717352000      2.726598000      3.033849000
H        2.377081000      3.536029000      3.302714000
C        3.073394000     -2.310306000     -0.718783000
H        3.767941000     -3.075648000     -1.066607000
H        2.565699000     -2.709781000      0.168052000
C        1.029372000     -1.238213000     -1.621788000
C        0.954226000     -2.282074000     -3.621820000
H        0.552719000     -2.519635000     -4.594140000
C        2.059725000     -2.737387000     -2.983537000
H        2.808970000     -3.453389000     -3.281776000
C       -1.074621000      0.451955000      3.156354000
H       -0.831193000     -0.524941000      3.579717000
H       -1.640701000      0.315619000      2.236525000
H       -1.664379000      1.020221000      3.875723000
C       -0.901260000     -0.695013000     -3.112976000
H       -1.048999000      0.127519000     -2.414588000
H       -1.732847000     -1.399691000     -3.041482000
H       -0.835277000     -0.304942000     -4.130387000
H       -2.282838000     -0.830416000     -0.596812000
C       -0.491329000      1.073646000     -0.443042000
C       -1.360412000      1.901665000     -0.685361000
C       -2.404527000      2.811052000     -1.022711000
C       -3.714440000      2.571150000     -0.568817000
C       -2.157657000      3.947400000     -1.812236000
C       -4.743991000      3.445205000     -0.897260000
C       -3.193256000      4.816402000     -2.136674000
C       -4.488284000      4.569994000     -1.681488000
H       -3.907858000      1.694098000      0.041630000
H       -1.148635000      4.135587000     -2.165933000
H       -5.750776000      3.248834000     -0.540370000
H       -2.989836000      5.690635000     -2.748071000
H       -5.294328000      5.251007000     -1.936743000
C       -1.891284000     -1.493897000      0.169101000
C       -0.647746000     -1.291956000      0.622476000
H       -0.259001000     -1.886975000      1.461650000
C       -2.836742000     -2.499968000      0.667697000
C       -2.458792000     -3.575260000      1.488169000
C       -4.189725000     -2.379275000      0.315655000
C       -3.403797000     -4.481317000      1.953294000
C       -5.136506000     -3.287140000      0.780108000
C       -4.748036000     -4.340995000      1.604220000
H       -1.413444000     -3.713823000      1.750383000
H       -4.497339000     -1.556243000     -0.325169000
H       -3.091420000     -5.308505000      2.584237000
H       -6.178686000     -3.172042000      0.497185000
H       -5.483386000     -5.053015000      1.965929000
66
TS(Ph12a-Ph13)
E(RB3PW91) =  -1582.54550035 a.u.
NImag = i404.1844 cm-1
Rh       0.744415000     -0.598906000      0.331253000
N        2.859755000     -0.215668000      0.340100000
N        2.221070000     -2.704147000     -1.120724000
N        0.433074000     -2.455266000     -2.264384000
N        1.463855000      1.761521000      1.938246000
N        0.022635000      0.683887000      3.100564000
C        3.744717000     -1.197371000      0.076479000
C        5.103942000     -0.948707000     -0.065314000
H        5.782853000     -1.766796000     -0.280026000
C        5.572132000      0.353477000      0.077612000
H        6.628673000      0.577020000     -0.027597000
C        4.660068000      1.360020000      0.369811000
H        4.986082000      2.386139000      0.501066000
C        3.310279000      1.046243000      0.499676000
C        3.182068000     -2.587656000     -0.036435000
H        3.983344000     -3.306076000     -0.212839000
H        2.687919000     -2.859069000      0.904511000
C        1.065138000     -1.982387000     -1.158573000
C        1.183010000     -3.431616000     -2.898346000
H        0.842767000     -3.922690000     -3.796191000
C        2.315496000     -3.594238000     -2.173631000
H        3.153184000     -4.260834000     -2.303208000
C        2.294916000      2.115478000      0.802789000
H        2.796455000      3.059018000      1.020038000
H        1.636214000      2.255915000     -0.065588000
C        0.673064000      0.658350000      1.913424000
C        0.396065000      1.790276000      3.847343000
H       -0.010604000      1.986397000      4.826796000
C        1.308649000      2.475023000      3.112205000
H        1.844437000      3.388139000      3.317760000
C       -0.865470000     -2.030406000     -2.766733000
H       -0.750618000     -1.244211000     -3.517903000
H       -1.471265000     -1.676487000     -1.934974000
H       -1.359659000     -2.888133000     -3.225738000
C       -0.917938000     -0.324868000      3.561997000
H       -0.535425000     -0.802241000      4.467418000
H       -1.042201000     -1.060953000      2.770151000
H       -1.884978000      0.136582000      3.773086000
H       -0.975086000      2.081278000      0.644119000
C       -1.180522000     -0.830487000      0.282015000
C       -2.359943000     -1.178078000      0.404659000
C       -3.727816000     -1.502041000      0.554004000
C       -4.570098000     -0.676804000      1.326685000
C       -4.274026000     -2.644202000     -0.064881000
C       -5.915719000     -0.986734000      1.470258000
C       -5.620378000     -2.947074000      0.086440000
C       -6.444402000     -2.121225000      0.852739000
H       -4.151938000      0.208126000      1.795848000
H       -3.625981000     -3.285826000     -0.653598000
H       -6.557747000     -0.342524000      2.063287000
H       -6.031925000     -3.830294000     -0.392492000
H       -7.496768000     -2.361441000      0.968352000
C       -0.867265000      1.841987000     -0.411252000
C       -0.478444000      0.592564000     -0.761046000
H       -0.498451000      0.307594000     -1.807406000
C       -1.226793000      2.912465000     -1.335169000
C       -0.970413000      2.858226000     -2.717361000
C       -1.845148000      4.066037000     -0.823071000
C       -1.341599000      3.904646000     -3.550963000
C       -2.213415000      5.114890000     -1.658327000
C       -1.966506000      5.038307000     -3.027668000
H       -0.462220000      1.995956000     -3.139847000
H       -2.047197000      4.127188000      0.243678000
H       -1.135434000      3.842828000     -4.615583000
H       -2.696143000      5.993245000     -1.240186000
H       -2.251558000      5.856063000     -3.682146000
66
Ph13
E(RB3PW91) =  -1582.61370906 a.u.
Rh       0.538255000      0.328881000      0.110998000
N        0.999864000      2.385218000     -0.059687000
N        3.246623000      0.741262000     -0.977919000
N        2.390357000     -0.824323000     -2.157024000
N       -1.693617000      2.021932000      1.032091000
N       -1.528642000      0.455043000      2.478294000
C        2.284606000      2.805410000     -0.076577000
C        2.618588000      4.149791000     -0.191699000
H        3.663136000      4.441722000     -0.204244000
C        1.610126000      5.101251000     -0.288567000
H        1.847226000      6.156126000     -0.377588000
C        0.290175000      4.666641000     -0.268299000
H       -0.530198000      5.372629000     -0.339418000
C        0.016987000      3.308431000     -0.155554000
C        3.356530000      1.754601000      0.053758000
H        4.342813000      2.215169000     -0.014873000
H        3.269165000      1.271537000      1.034674000
C        2.113808000      0.003678000     -1.121220000
C        3.674529000     -0.618842000     -2.635257000
H        4.079618000     -1.186349000     -3.457897000
C        4.218984000      0.376712000     -1.892479000
H        5.189128000      0.845591000     -1.935491000
C       -1.403634000      2.806152000     -0.152497000
H       -2.098668000      3.645719000     -0.193221000
H       -1.564886000      2.180826000     -1.039479000
C       -0.976685000      0.904734000      1.326302000
C       -2.580673000      1.263046000      2.880565000
H       -3.150236000      1.063857000      3.774342000
C       -2.684984000      2.260532000      1.967905000
H       -3.362475000      3.097072000      1.904714000
C        1.483205000     -1.830138000     -2.681962000
H        0.465322000     -1.549909000     -2.417289000
H        1.712422000     -2.807384000     -2.249446000
H        1.582914000     -1.874310000     -3.767980000
C       -1.110274000     -0.742354000      3.185202000
H       -1.159367000     -0.563486000      4.260868000
H       -0.087112000     -0.974611000      2.895365000
H       -1.755796000     -1.584150000      2.922434000
H       -2.317171000      0.053409000     -1.017794000
C       -0.483489000     -1.489084000      0.038999000
C        0.690949000     -1.703023000      0.482554000
C        1.828882000     -2.531127000      0.742757000
C        1.786297000     -3.901160000      0.419667000
C        3.004649000     -1.997222000      1.294809000
C        2.899111000     -4.704482000      0.633929000
C        4.115835000     -2.805161000      1.501660000
C        4.067551000     -4.159450000      1.170066000
H        0.877313000     -4.317106000     -0.004567000
H        3.016936000     -0.945300000      1.561180000
H        2.858753000     -5.759396000      0.379930000
H        5.019976000     -2.383214000      1.930219000
H        4.935121000     -4.790896000      1.334407000
C       -2.730528000     -0.900301000     -0.695662000
C       -1.850892000     -1.788281000     -0.172316000
H       -2.173309000     -2.785346000      0.124999000
C       -4.161043000     -1.068153000     -0.876216000
C       -4.867955000     -2.195862000     -0.420546000
C       -4.879291000     -0.052114000     -1.529706000
C       -6.236609000     -2.302236000     -0.623604000
C       -6.250199000     -0.158420000     -1.732024000
C       -6.934079000     -1.285624000     -1.280168000
H       -4.344131000     -2.990934000      0.101221000
H       -4.344958000      0.824819000     -1.887723000
H       -6.767040000     -3.179794000     -0.266568000
H       -6.786000000      0.635430000     -2.243512000
H       -8.004935000     -1.372975000     -1.435407000
66
TS(Ph12b-Ph14)
E(RB3PW91) =  -1582.53820003 a.u.
NImag = i432.3158 cm-1
Rh      -0.715039000     -0.669112000      0.110799000
N       -2.774169000     -0.388000000     -0.445638000
N       -1.033701000     -0.025584000     -2.724409000
N        0.152976000     -1.810023000     -2.695446000
N       -2.539454000     -1.113886000      2.380769000
N       -0.967102000      0.074659000      3.211905000
C       -3.060692000      0.458777000     -1.454868000
C       -4.374356000      0.802719000     -1.757519000
H       -4.575941000      1.487717000     -2.574022000
C       -5.412476000      0.261537000     -1.006555000
H       -6.443907000      0.515366000     -1.228193000
C       -5.106177000     -0.611911000      0.032870000
H       -5.887604000     -1.054427000      0.641140000
C       -3.774030000     -0.914480000      0.284942000
C       -1.891666000      1.032934000     -2.216803000
H       -2.240502000      1.633653000     -3.057408000
H       -1.293718000      1.662725000     -1.544848000
C       -0.413883000     -0.887335000     -1.878673000
C       -0.106102000     -1.520063000     -4.026247000
H        0.267940000     -2.132802000     -4.831173000
C       -0.864466000     -0.395129000     -4.045587000
H       -1.275394000      0.168629000     -4.868038000
C       -3.346837000     -1.828737000      1.403220000
H       -4.214918000     -2.247534000      1.913543000
H       -2.758974000     -2.661184000      0.997504000
C       -1.355031000     -0.520211000      2.056131000
C       -1.883676000     -0.146932000      4.226364000
H       -1.743437000      0.246145000      5.220850000
C       -2.884304000     -0.894357000      3.701208000
H       -3.786302000     -1.286448000      4.143515000
C        0.854427000     -3.007096000     -2.257720000
H        0.372406000     -3.888910000     -2.686300000
H        0.812354000     -3.050961000     -1.171248000
H        1.901026000     -2.975470000     -2.568880000
C        0.247952000      0.851047000      3.416178000
H        0.617952000      1.193021000      2.451577000
H        1.005934000      0.245283000      3.919700000
H        0.013165000      1.717813000      4.036721000
H        2.165917000     -0.828515000     -1.228777000
C        0.431636000      0.879797000      0.164675000
C        0.853547000      2.031442000      0.063384000
C        1.372367000      3.348694000     -0.031663000
C        2.248775000      3.697061000     -1.077452000
C        1.024325000      4.330566000      0.915920000
C        2.758836000      4.986205000     -1.167087000
C        1.541930000      5.616105000      0.819861000
C        2.409449000      5.949776000     -0.220597000
H        2.523971000      2.941841000     -1.807050000
H        0.343683000      4.069549000      1.720574000
H        3.435971000      5.241277000     -1.976896000
H        1.267003000      6.363518000      1.558239000
H        2.811485000      6.955559000     -0.293122000
C        2.277928000     -1.083298000     -0.176883000
C        1.233071000     -0.817768000      0.651058000
H        1.386946000     -0.920100000      1.723188000
C        3.571112000     -1.638046000      0.183644000
C        3.875890000     -2.115636000      1.472098000
C        4.565796000     -1.718379000     -0.807610000
C        5.129865000     -2.637175000      1.755032000
C        5.821544000     -2.241787000     -0.523376000
C        6.108776000     -2.702747000      0.760196000
H        3.120655000     -2.086336000      2.251662000
H        4.345653000     -1.349171000     -1.806623000
H        5.349036000     -3.001229000      2.754347000
H        6.577656000     -2.288543000     -1.301196000
H        7.087675000     -3.114029000      0.986138000
66
Ph14
E(RB3PW91) =  -1582.59596030 a.u.
Rh       0.516668000     -0.054334000     -0.077825000
N        0.202062000     -2.017012000     -0.731306000
N       -2.042098000     -0.360650000     -1.440692000
N       -1.078928000      1.185264000     -2.558580000
N        2.720952000     -1.828244000      0.627005000
N        2.068256000     -1.069018000      2.517209000
C       -1.057050000     -2.484047000     -0.837103000
C       -1.304224000     -3.792949000     -1.236116000
H       -2.325230000     -4.151039000     -1.311398000
C       -0.229611000     -4.622960000     -1.542361000
H       -0.399846000     -5.645613000     -1.863183000
C        1.066299000     -4.126217000     -1.430297000
H        1.925296000     -4.748324000     -1.657249000
C        1.249967000     -2.813962000     -1.011924000
C       -2.158740000     -1.493657000     -0.537264000
H       -3.140586000     -1.949600000     -0.669910000
H       -2.072508000     -1.126152000      0.490755000
C       -0.908938000      0.393412000     -1.468550000
C       -2.298312000      0.943269000     -3.175900000
H       -2.618636000      1.487786000     -4.050065000
C       -2.903903000     -0.045905000     -2.474138000
H       -3.861441000     -0.524639000     -2.602246000
C        2.609713000     -2.198447000     -0.776376000
H        3.407017000     -2.901663000     -1.021545000
H        2.723002000     -1.295765000     -1.385459000
C        1.848429000     -0.937474000      1.180346000
C        3.064797000     -1.998857000      2.779006000
H        3.391840000     -2.223618000      3.781910000
C        3.467690000     -2.491951000      1.583546000
H        4.215531000     -3.228391000      1.335679000
C       -0.075090000      2.080227000     -3.106037000
H       -0.065080000      1.984523000     -4.193532000
H        0.898377000      1.787473000     -2.715491000
H       -0.286795000      3.120157000     -2.841947000
C        1.300242000     -0.423962000      3.569469000
H        0.292616000     -0.226474000      3.205192000
H        1.771258000      0.509090000      3.892225000
H        1.239676000     -1.099298000      4.424360000
H        0.338936000      2.588344000     -0.669306000
C       -1.067931000      1.611643000      1.394138000
C       -2.279256000      1.491702000      1.484336000
C       -3.678511000      1.267183000      1.453561000
C       -4.398562000      1.531172000      0.271685000
C       -4.359039000      0.740788000      2.566628000
C       -5.760354000      1.264698000      0.208873000
C       -5.721836000      0.478553000      2.492149000
C       -6.426332000      0.736470000      1.315878000
H       -3.874645000      1.946679000     -0.582736000
H       -3.808565000      0.546163000      3.481516000
H       -6.308861000      1.478378000     -0.703907000
H       -6.239033000      0.075245000      3.357417000
H       -7.491658000      0.534099000      1.264757000
C        0.968494000      2.071321000      0.045471000
C        0.339729000      1.624387000      1.225238000
H        0.940797000      1.550478000      2.124362000
C        2.403883000      2.363043000     -0.075845000
C        3.366561000      1.880706000      0.827075000
C        2.844752000      3.161190000     -1.142487000
C        4.713368000      2.172095000      0.657193000
C        4.195082000      3.450223000     -1.317017000
C        5.137343000      2.951414000     -0.421020000
H        3.059425000      1.266411000      1.665609000
H        2.115530000      3.578795000     -1.830898000
H        5.438949000      1.791678000      1.370249000
H        4.509698000      4.073699000     -2.148510000
H        6.191215000      3.175559000     -0.552912000
66
TS(Ph4-Ph9)
E(RB3PW91) =  -1582.52400559 a.u.
NImag = i28.6261 cm-1
Rh      -0.094847000      0.403498000     -0.806421000
N       -0.723195000      0.347292000      1.363356000
N        0.928255000      2.858637000      0.556203000
N        1.057099000      3.223598000     -1.547742000
N       -1.248172000     -2.284735000      0.022637000
N       -0.104613000     -2.489227000     -1.777575000
C       -0.320067000      1.366673000      2.158925000
C       -0.918706000      1.631220000      3.382211000
H       -0.583915000      2.475787000      3.974435000
C       -1.918444000      0.780632000      3.849651000
H       -2.406304000      0.964118000      4.801439000
C       -2.229047000     -0.333400000      3.095432000
H       -2.954058000     -1.060784000      3.445682000
C       -1.608817000     -0.526984000      1.853387000
C        0.941172000      2.102348000      1.794577000
H        1.191027000      2.795049000      2.598642000
H        1.739234000      1.352837000      1.713605000
C        0.665868000      2.289876000     -0.643738000
C        1.549542000      4.355461000     -0.915810000
H        1.903075000      5.212792000     -1.466139000
C        1.475410000      4.122632000      0.415495000
H        1.762572000      4.729239000      1.259514000
C       -2.009034000     -1.805254000      1.157824000
H       -1.937622000     -2.588242000      1.918846000
H       -3.065474000     -1.737435000      0.882769000
C       -0.568616000     -1.562501000     -0.903486000
C       -0.490571000     -3.763722000     -1.410543000
H       -0.212897000     -4.636816000     -1.978955000
C       -1.216109000     -3.640008000     -0.274716000
H       -1.709907000     -4.378377000      0.336400000
C        1.066828000      3.067949000     -2.990738000
H        2.030336000      3.400434000     -3.381415000
H        0.273477000      3.661292000     -3.455331000
H        0.939710000      2.012361000     -3.225852000
C        0.784933000     -2.204050000     -2.893530000
H        1.699693000     -1.743720000     -2.515724000
H        0.297334000     -1.529242000     -3.598533000
H        1.020036000     -3.142664000     -3.395672000
H        0.430762000      0.330709000     -2.235836000
C        1.693909000     -0.204513000     -0.311727000
C        2.813357000     -0.590843000     -0.000857000
C        4.107797000     -1.049873000      0.382834000
C        4.275945000     -2.326938000      0.947316000
C        5.239902000     -0.234578000      0.206561000
C        5.538351000     -2.771095000      1.323250000
C        6.499499000     -0.685864000      0.583825000
C        6.654228000     -1.953885000      1.143524000
H        3.404238000     -2.959438000      1.085099000
H        5.115611000      0.750890000     -0.231982000
H        5.653730000     -3.759632000      1.758186000
H        7.365524000     -0.046352000      0.440110000
H        7.639196000     -2.303673000      1.437205000
C       -3.537299000      0.195768000     -0.701215000
C       -4.105977000      0.708766000      0.474903000
C       -4.063813000     -0.970637000     -1.284136000
C       -5.172387000      0.046268000      1.072793000
C       -5.130514000     -1.623960000     -0.679377000
C       -5.679940000     -1.122905000      0.504178000
H       -3.698181000      1.614402000      0.911214000
H       -3.619624000     -1.353728000     -2.196532000
H       -5.610537000      0.442850000      1.983261000
H       -5.535739000     -2.525295000     -1.128295000
H       -6.511854000     -1.637590000      0.974843000
C       -2.433452000      0.850186000     -1.317346000
C       -1.632662000      1.476540000     -2.014268000
H       -1.344650000      2.174003000     -2.771380000
66
TS(Ph9-Ph4)
E(RB3PW91) =  -1582.52097796 a.u.
NImag = i31.7782 cm-1
Rh       0.408033000      0.424191000     -0.305363000
N       -0.384866000      1.697069000      1.395260000
N        0.604882000     -1.113835000      2.244420000
N        1.690117000     -2.217299000      0.758968000
N       -0.982797000      2.938280000     -1.249440000
N       -1.070708000      1.452968000     -2.787874000
C       -0.483267000      1.148366000      2.622739000
C       -0.719091000      1.917235000      3.759309000
H       -0.762288000      1.439256000      4.731833000
C       -0.926237000      3.284294000      3.628251000
H       -1.119799000      3.904979000      4.496992000
C       -0.917379000      3.827656000      2.353657000
H       -1.123054000      4.881852000      2.199056000
C       -0.634187000      3.009537000      1.257871000
C       -0.521602000     -0.348872000      2.755930000
H       -0.630950000     -0.602813000      3.810656000
H       -1.416769000     -0.692643000      2.220016000
C        0.996187000     -1.068331000      0.943382000
C        1.746914000     -2.958636000      1.928821000
H        2.274801000     -3.897184000      1.985754000
C        1.053643000     -2.269989000      2.864679000
H        0.842867000     -2.492320000      3.898738000
C       -0.576098000      3.698782000     -0.089007000
H       -1.234808000      4.567409000     -0.035060000
H        0.429691000      4.100657000     -0.257706000
C       -0.520457000      1.705065000     -1.577518000
C       -1.864725000      2.504502000     -3.207112000
H       -2.393137000      2.488065000     -4.146770000
C       -1.810928000      3.449411000     -2.238485000
H       -2.268352000      4.423401000     -2.169631000
C        2.152864000     -2.748839000     -0.511980000
H        1.632060000     -3.688163000     -0.712173000
H        3.230622000     -2.915143000     -0.488490000
H        1.907629000     -2.033497000     -1.291634000
C       -0.930101000      0.200825000     -3.516203000
H       -1.453341000      0.293013000     -4.467976000
H       -1.360083000     -0.609565000     -2.924947000
H        0.125476000     -0.002431000     -3.700701000
H        0.839103000     -0.418641000     -1.502263000
C       -1.270053000     -0.571797000     -0.360001000
C       -2.333778000     -1.178434000     -0.348217000
C       -3.579178000     -1.872667000     -0.334936000
C       -4.761420000     -1.230097000     -0.743865000
C       -3.649769000     -3.211447000      0.089665000
C       -5.974671000     -1.908363000     -0.726811000
C       -4.866461000     -3.883734000      0.103289000
C       -6.032677000     -3.236170000     -0.303832000
H       -4.711256000     -0.196179000     -1.071620000
H       -2.739000000     -3.712794000      0.403001000
H       -6.880116000     -1.399946000     -1.045134000
H       -4.906177000     -4.918207000      0.431786000
H       -6.981510000     -3.763721000     -0.292365000
C        3.788456000     -0.063726000     -0.644675000
C        4.464867000     -0.629015000      0.447661000
C        4.133666000     -0.436173000     -1.952839000
C        5.473007000     -1.561019000      0.228084000
C        5.141610000     -1.369176000     -2.161977000
C        5.809963000     -1.934362000     -1.074109000
H        4.189768000     -0.332844000      1.454313000
H        3.604755000      0.009562000     -2.788922000
H        5.999707000     -1.994711000      1.072370000
H        5.410314000     -1.655866000     -3.173702000
H        6.598207000     -2.661683000     -1.242025000
C        2.778816000      0.917148000     -0.413082000
C        2.094219000      1.909157000     -0.154341000
H        1.964980000      2.944496000      0.072511000
66
Ph15
E(RB3PW91) =  -1582.54169084 a.u.
Rh       0.846819000      0.254079000     -0.240938000
N        2.999464000     -0.051998000     -0.198984000
N        1.569244000     -2.623043000     -0.301480000
N       -0.124501000     -2.414682000     -1.592694000
N        2.296179000      2.833366000     -0.265483000
N        0.584074000      3.138512000      0.980488000
C        3.540125000     -1.222077000      0.195788000
C        4.915524000     -1.436389000      0.205449000
H        5.306213000     -2.395237000      0.528542000
C        5.768088000     -0.418328000     -0.199948000
H        6.844091000     -0.558002000     -0.194054000
C        5.207684000      0.778276000     -0.627798000
H        5.833902000      1.594889000     -0.970241000
C        3.823925000      0.927099000     -0.628417000
C        2.611378000     -2.311680000      0.659642000
H        3.182953000     -3.222853000      0.838856000
H        2.142763000     -2.012643000      1.602521000
C        0.686182000     -1.701077000     -0.777117000
C        0.231307000     -3.751232000     -1.611751000
H       -0.302252000     -4.477149000     -2.204303000
C        1.307221000     -3.887901000     -0.798840000
H        1.898637000     -4.751560000     -0.539413000
C        3.210245000      2.186508000     -1.184551000
H        3.997156000      2.897035000     -1.439786000
H        2.663297000      1.934850000     -2.100873000
C        1.183725000      2.210427000      0.198122000
C        1.312038000      4.317176000      1.002575000
H        0.990378000      5.178964000      1.565490000
C        2.398444000      4.127879000      0.214244000
H        3.206098000      4.789667000     -0.055033000
C       -1.260041000     -1.895780000     -2.339177000
H       -2.183016000     -2.109472000     -1.796660000
H       -1.283904000     -2.370739000     -3.321674000
H       -1.159087000     -0.818347000     -2.437105000
C       -0.642714000      2.939144000      1.737269000
H       -0.413368000      2.694629000      2.777310000
H       -1.199830000      2.128921000      1.268494000
H       -1.235076000      3.854910000      1.699947000
H        0.963902000      0.605043000     -1.722889000
C       -1.034912000      0.636877000     -0.508338000
C       -2.222357000      0.897944000     -0.663839000
C       -3.614288000      1.165864000     -0.798572000
C       -4.533224000      0.116246000     -0.982332000
C       -4.103789000      2.482902000     -0.732095000
C       -5.894347000      0.377597000     -1.090519000
C       -5.466128000      2.737742000     -0.839419000
C       -6.367011000      1.687765000     -1.017448000
H       -4.164293000     -0.902763000     -1.027816000
H       -3.399469000      3.298859000     -0.601914000
H       -6.590761000     -0.443615000     -1.234369000
H       -5.828238000      3.760339000     -0.787095000
H       -7.430294000      1.889832000     -1.102512000
C       -0.118941000     -0.686977000      2.030946000
C        0.896169000     -0.009610000      2.164540000
H        1.711791000      0.510222000      2.619471000
C       -1.309225000     -1.447559000      1.869797000
C       -2.556238000     -0.811674000      1.976804000
C       -1.246280000     -2.814051000      1.552240000
C       -3.722582000     -1.537095000      1.767882000
C       -2.416806000     -3.526874000      1.330297000
C       -3.654815000     -2.889758000      1.436623000
H       -2.600003000      0.244902000      2.209501000
H       -0.282859000     -3.305014000      1.472096000
H       -4.683004000     -1.038980000      1.841988000
H       -2.365492000     -4.582401000      1.082230000
H       -4.568427000     -3.451244000      1.266259000
66
TS(Ph15-Ph16)
E(RB3PW91) =  -1582.50754268 a.u.
NImag = i373.1816 cm-1
Rh       1.126666000      0.117171000     -0.335149000
N        3.150669000     -0.281407000      0.188778000
N        1.582513000     -2.756110000      0.164627000
N        0.379052000     -2.625014000     -1.601133000
N        2.772372000      2.562380000     -0.513226000
N        0.895599000      3.224929000      0.261509000
C        3.471755000     -1.378840000      0.908558000
C        4.782445000     -1.653849000      1.284613000
H        4.996168000     -2.548039000      1.860131000
C        5.799437000     -0.781101000      0.918669000
H        6.827302000     -0.971711000      1.209243000
C        5.468599000      0.331977000      0.157755000
H        6.230154000      1.031660000     -0.169017000
C        4.141434000      0.547284000     -0.201039000
C        2.362421000     -2.318519000      1.306318000
H        2.781370000     -3.198899000      1.794917000
H        1.690625000     -1.814925000      2.007475000
C        0.958391000     -1.863773000     -0.643449000
C        0.635670000     -3.970651000     -1.388580000
H        0.258324000     -4.738278000     -2.045333000
C        1.404768000     -4.057237000     -0.274640000
H        1.827310000     -4.909821000      0.232759000
C        3.770614000      1.692962000     -1.099584000
H        4.653706000      2.289135000     -1.332102000
H        3.356843000      1.278114000     -2.028227000
C        1.534430000      2.112031000     -0.179066000
C        1.722099000      4.336169000      0.209634000
H        1.388764000      5.314323000      0.517740000
C        2.913604000      3.918866000     -0.280999000
H        3.822867000      4.457472000     -0.494661000
C       -0.365390000     -2.105552000     -2.735857000
H       -1.439377000     -2.134251000     -2.541122000
H       -0.133316000     -2.704311000     -3.618524000
H       -0.057544000     -1.073371000     -2.896809000
C       -0.466656000      3.270869000      0.761158000
H       -0.500056000      2.988473000      1.815307000
H       -1.074440000      2.576820000      0.183812000
H       -0.850117000      4.285224000      0.639812000
H        1.502754000      0.243590000     -1.885551000
C       -0.811782000      0.314812000     -0.639119000
C       -1.983271000      0.383323000     -1.051577000
C       -3.375307000      0.394634000     -1.262895000
C       -4.102971000     -0.806511000     -1.142698000
C       -4.066857000      1.604070000     -1.478898000
C       -5.488600000     -0.788619000     -1.202543000
C       -5.451219000      1.608058000     -1.559726000
C       -6.163184000      0.415475000     -1.410115000
H       -3.566053000     -1.730591000     -0.959470000
H       -3.500883000      2.525277000     -1.572751000
H       -6.047533000     -1.711411000     -1.084970000
H       -5.982015000      2.539848000     -1.727895000
H       -7.247799000      0.425149000     -1.459563000
C       -1.061147000      0.051862000      1.292262000
C        0.198333000      0.022043000      1.590540000
H        0.555043000     -0.010964000      2.619572000
C       -2.427814000     -0.151669000      1.702300000
C       -3.343795000      0.910592000      1.762947000
C       -2.864925000     -1.452438000      1.998992000
C       -4.663817000      0.676391000      2.125108000
C       -4.186436000     -1.680167000      2.368919000
C       -5.087446000     -0.617946000      2.427673000
H       -3.013891000      1.913648000      1.516308000
H       -2.156275000     -2.272219000      1.932554000
H       -5.366843000      1.502130000      2.164727000
H       -4.515850000     -2.687557000      2.604465000
H       -6.120937000     -0.797965000      2.707032000
66
Ph16
E(RB3PW91) =  -1582.56165679 a.u.
Rh      -0.657935000      0.072036000      0.108537000
N       -2.615029000     -0.564374000     -0.204138000
N       -1.396043000     -2.102993000      1.968578000
N       -0.321107000     -0.659339000      3.124195000
N       -1.967160000      1.792149000     -1.895987000
N        0.041551000      1.579793000     -2.595495000
C       -3.000567000     -1.816445000      0.137393000
C       -4.285600000     -2.281411000     -0.123359000
H       -4.552557000     -3.291498000      0.167576000
C       -5.207924000     -1.452427000     -0.747155000
H       -6.211496000     -1.801255000     -0.966670000
C       -4.816663000     -0.159089000     -1.064450000
H       -5.507035000      0.534228000     -1.532014000
C       -3.523637000      0.261104000     -0.771358000
C       -2.006880000     -2.724453000      0.811986000
H       -2.505892000     -3.638776000      1.134235000
H       -1.210368000     -2.986508000      0.107620000
C       -0.736491000     -0.925678000      1.864615000
C       -0.709424000     -1.663867000      3.996442000
H       -0.465722000     -1.638011000      5.046520000
C       -1.398087000     -2.577861000      3.268518000
H       -1.871407000     -3.503755000      3.553522000
C       -3.119227000      1.684701000     -1.026320000
H       -3.946333000      2.231183000     -1.480276000
H       -2.865983000      2.143823000     -0.060817000
C       -0.784340000      1.201570000     -1.589133000
C       -0.616047000      2.396876000     -3.500905000
H       -0.122566000      2.800411000     -4.370606000
C       -1.891641000      2.529909000     -3.063926000
H       -2.731676000      3.068836000     -3.471757000
C        0.402562000      0.535124000      3.526516000
H        1.472802000      0.417934000      3.347914000
H        0.224460000      0.714273000      4.587440000
H        0.033257000      1.379771000      2.945691000
C        1.447152000      1.225034000     -2.724815000
H        1.576959000      0.171559000     -2.485756000
H        2.056368000      1.833668000     -2.054341000
H        1.754185000      1.400240000     -3.756142000
H       -1.223045000      1.334613000      0.938906000
C        1.558830000     -0.175403000      0.149855000
C        1.307076000      0.993776000      0.524947000
C        1.677510000      2.325673000      0.902410000
C        3.018296000      2.574727000      1.253103000
C        0.761282000      3.387678000      0.903155000
C        3.423817000      3.857627000      1.595620000
C        1.178051000      4.669873000      1.244758000
C        2.506168000      4.909733000      1.592896000
H        3.728269000      1.753397000      1.257336000
H       -0.269055000      3.180345000      0.637439000
H        4.459164000      4.038650000      1.867633000
H        0.461471000      5.485628000      1.241342000
H        2.826758000      5.911059000      1.862794000
C        1.578596000     -1.427883000     -0.558358000
C        0.275024000     -1.567652000     -0.898042000
H       -0.083295000     -2.340376000     -1.581093000
C        2.812075000     -2.155030000     -0.870105000
C        4.053072000     -1.620223000     -0.503119000
C        2.773881000     -3.381415000     -1.546475000
C        5.232100000     -2.292549000     -0.808727000
C        3.951956000     -4.051243000     -1.852900000
C        5.185175000     -3.509777000     -1.485725000
H        4.088918000     -0.669266000      0.023317000
H        1.815668000     -3.809290000     -1.827576000
H        6.188226000     -1.867058000     -0.519104000
H        3.911166000     -5.001355000     -2.377098000
H        6.103772000     -4.036728000     -1.724319000
66
TS(Ph16-Ph17)
E(RB3PW91) =  -1582.52368948 a.u.
NImag = i200.3166 cm-1
Rh      -0.427952000     -0.548131000     -0.197703000
N       -2.311275000     -1.296436000     -0.309389000
N       -0.401278000     -3.340684000      0.667738000
N        0.915442000     -2.326420000      2.014607000
N       -2.294151000      1.483954000     -1.252131000
N       -0.536988000      1.703826000     -2.447138000
C       -2.494173000     -2.637335000     -0.406528000
C       -3.763698000     -3.194026000     -0.503585000
H       -3.862920000     -4.271989000     -0.569588000
C       -4.882226000     -2.371336000     -0.530132000
H       -5.879879000     -2.789024000     -0.611916000
C       -4.686398000     -0.998385000     -0.456306000
H       -5.526889000     -0.313533000     -0.480464000
C       -3.400440000     -0.486261000     -0.333803000
C       -1.274718000     -3.515676000     -0.475119000
H       -1.575403000     -4.562469000     -0.529329000
H       -0.709921000     -3.262940000     -1.382499000
C        0.112134000     -2.119995000      0.948384000
C        0.907381000     -3.661775000      2.388775000
H        1.489529000     -4.028520000      3.219161000
C        0.069775000     -4.308205000      1.539390000
H       -0.222730000     -5.344414000      1.480802000
C       -3.179204000      0.993912000     -0.211819000
H       -4.130762000      1.519796000     -0.295066000
H       -2.734717000      1.228066000      0.764186000
C       -1.049455000      0.968763000     -1.428879000
C       -1.439829000      2.660269000     -2.880428000
H       -1.212315000      3.342034000     -3.684464000
C       -2.558621000      2.519796000     -2.125155000
H       -3.494550000      3.054999000     -2.134285000
C        1.736389000     -1.301994000      2.636441000
H        2.741878000     -1.308318000      2.208335000
H        1.787823000     -1.482470000      3.711350000
H        1.282765000     -0.331190000      2.444189000
C        0.795229000      1.554035000     -3.009761000
H        1.068156000      0.501033000     -2.988876000
H        1.522814000      2.111111000     -2.415905000
H        0.787964000      1.925397000     -4.035131000
H       -1.080483000      0.089582000      1.033861000
C        1.698412000      0.998376000      0.247746000
C        0.978068000      1.800881000      0.830868000
C        0.071968000      2.724346000      1.427801000
C       -0.653294000      3.609867000      0.611796000
C       -0.155103000      2.726804000      2.814147000
C       -1.601774000      4.458451000      1.170837000
C       -1.100402000      3.583892000      3.365706000
C       -1.830976000      4.446081000      2.546919000
H       -0.465634000      3.621197000     -0.456250000
H        0.410602000      2.050583000      3.447088000
H       -2.155326000      5.140518000      0.532277000
H       -1.268197000      3.580995000      4.438311000
H       -2.568057000      5.113750000      2.982272000
C        2.385900000     -0.014211000     -0.508825000
C        1.503937000     -0.891996000     -1.054753000
H        1.887236000     -1.742290000     -1.623198000
C        3.859600000      0.012710000     -0.586364000
C        4.586377000      0.924648000      0.191082000
C        4.562850000     -0.863980000     -1.424839000
C        5.976956000      0.958089000      0.136140000
C        5.950593000     -0.830201000     -1.478833000
C        6.665020000      0.080044000     -0.697773000
H        4.051831000      1.610827000      0.842970000
H        4.018818000     -1.571618000     -2.043446000
H        6.523072000      1.671552000      0.746141000
H        6.479790000     -1.514236000     -2.135758000
H        7.749422000      0.104253000     -0.742718000
66
Ph17
E(RB3PW91) =  -1582.57186218 a.u.
Rh       0.612060000     -0.909688000      0.431276000
N        2.692268000     -0.264630000      0.513320000
N        2.463816000     -3.032984000     -0.440440000
N        0.831992000     -3.087170000     -1.826471000
N        0.840997000      1.912942000      1.267617000
N       -0.723006000      1.079572000      2.468413000
C        3.687170000     -1.167771000      0.598959000
C        5.025606000     -0.791985000      0.610458000
H        5.800257000     -1.548301000      0.677624000
C        5.347841000      0.558881000      0.535817000
H        6.383686000      0.881947000      0.547972000
C        4.317459000      1.486550000      0.440327000
H        4.529338000      2.548236000      0.374253000
C        2.996921000      1.044883000      0.424763000
C        3.282752000     -2.620391000      0.688167000
H        4.169675000     -3.254483000      0.717545000
H        2.723774000     -2.793676000      1.615218000
C        1.252758000     -2.466119000     -0.699284000
C        1.759687000     -4.017956000     -2.262097000
H        1.600482000     -4.619901000     -3.142758000
C        2.796313000     -3.984444000     -1.387494000
H        3.710852000     -4.554870000     -1.349219000
C        1.864837000      2.026494000      0.246510000
H        2.250174000      3.046252000      0.266804000
H        1.397960000      1.874449000     -0.732686000
C        0.160274000      0.759782000      1.492970000
C       -0.616954000      2.415822000      2.817719000
H       -1.242163000      2.862919000      3.574045000
C        0.373922000      2.945190000      2.058269000
H        0.769296000      3.946284000      2.002318000
C       -0.408778000     -2.797438000     -2.529266000
H       -0.993990000     -3.712885000     -2.639006000
H       -0.188320000     -2.384273000     -3.516505000
H       -0.974640000     -2.075459000     -1.942332000
C       -1.704873000      0.184194000      3.058665000
H       -1.395255000     -0.843745000      2.884444000
H       -2.684243000      0.334094000      2.599425000
H       -1.761135000      0.374488000      4.132345000
H        0.343986000     -0.155340000     -0.829047000
C       -2.053039000      0.656323000     -0.566745000
C       -1.689510000      1.753021000     -0.951966000
C       -1.105841000      2.982899000     -1.364644000
C       -0.272356000      3.020844000     -2.498217000
C       -1.286811000      4.156971000     -0.613325000
C        0.376881000      4.198016000     -2.854593000
C       -0.634288000      5.329858000     -0.976960000
C        0.202779000      5.354059000     -2.093233000
H       -0.147966000      2.118992000     -3.090176000
H       -1.933749000      4.129104000      0.256807000
H        1.014212000      4.216516000     -3.733709000
H       -0.784670000      6.232427000     -0.391806000
H        0.706506000      6.273293000     -2.376065000
C       -2.339878000     -0.648284000     -0.062288000
C       -1.291406000     -1.426003000      0.333789000
H       -1.541643000     -2.448430000      0.641236000
C       -3.761127000     -1.059090000      0.014830000
C       -4.718885000     -0.437279000     -0.799002000
C       -4.187921000     -2.053079000      0.908434000
C       -6.056605000     -0.814889000     -0.740002000
C       -5.524501000     -2.431729000      0.964812000
C       -6.465169000     -1.816235000      0.138859000
H       -4.401843000      0.344073000     -1.483815000
H       -3.471049000     -2.521072000      1.576997000
H       -6.782251000     -0.325289000     -1.382743000
H       -5.836587000     -3.200883000      1.665292000
H       -7.509410000     -2.109194000      0.187663000
66
TS(Ph17-Ph18)
E(RB3PW91) =  -1582.56046070 a.u.
NImag = i510.0975 cm-1
Rh      -1.018652000      0.506166000      0.166870000
N       -2.707339000     -0.801991000      0.340635000
N       -3.566707000      1.947079000     -0.111128000
N       -2.309801000      2.746771000     -1.647586000
N       -0.192441000     -2.283864000      0.580941000
N        0.961685000     -1.154360000      1.981853000
C       -3.912366000     -0.333366000      0.717140000
C       -5.024411000     -1.161989000      0.814281000
H       -5.980226000     -0.750621000      1.120333000
C       -4.889546000     -2.513015000      0.512893000
H       -5.740817000     -3.182314000      0.582503000
C       -3.644502000     -2.989401000      0.115864000
H       -3.501874000     -4.035238000     -0.133643000
C       -2.570670000     -2.109516000      0.037684000
C       -3.993816000      1.142569000      1.022082000
H       -5.017693000      1.419640000      1.276011000
H       -3.357854000      1.378513000      1.882993000
C       -2.304273000      1.863347000     -0.616875000
C       -3.547114000      3.356201000     -1.783035000
H       -3.746195000      4.090667000     -2.547320000
C       -4.345714000      2.850384000     -0.811432000
H       -5.370274000      3.065203000     -0.552101000
C       -1.205472000     -2.565349000     -0.417076000
H       -1.206689000     -3.636669000     -0.620923000
H       -0.943270000     -2.032344000     -1.337230000
C        0.054581000     -1.011141000      0.986969000
C        1.300683000     -2.485885000      2.161385000
H        2.034668000     -2.799266000      2.886191000
C        0.562417000     -3.206298000      1.281414000
H        0.543988000     -4.262461000      1.066870000
C       -1.208307000      2.979454000     -2.568114000
H       -1.381003000      2.448204000     -3.507699000
H       -0.283359000      2.624719000     -2.118168000
H       -1.120632000      4.049286000     -2.766133000
C        1.573206000     -0.066469000      2.723320000
H        1.599816000     -0.319978000      3.785060000
H        0.978740000      0.831588000      2.570169000
H        2.586764000      0.115851000      2.358269000
H       -0.042134000      0.789307000     -0.994731000
C        2.352925000      0.229778000     -0.492740000
C        2.651328000     -0.914521000     -0.781541000
C        2.851441000     -2.296721000     -1.037009000
C        3.858360000     -3.016870000     -0.372631000
C        1.975842000     -2.979384000     -1.900263000
C        3.962824000     -4.391897000     -0.545142000
C        2.085624000     -4.354703000     -2.065619000
C        3.073261000     -5.066290000     -1.382380000
H        4.539876000     -2.487867000      0.285581000
H        1.218946000     -2.413483000     -2.434085000
H        4.741437000     -4.941746000     -0.025206000
H        1.408919000     -4.874065000     -2.738155000
H        3.159549000     -6.140475000     -1.514448000
C        1.904445000      1.521853000     -0.103535000
C        0.561598000      1.745748000      0.066195000
H        0.271751000      2.789266000      0.206188000
C        2.930959000      2.561257000      0.128370000
C        4.188683000      2.454408000     -0.482536000
C        2.682475000      3.656506000      0.969674000
C        5.159459000      3.430126000     -0.282301000
C        3.653856000      4.630482000      1.168655000
C        4.894983000      4.523617000      0.540370000
H        4.393033000      1.602578000     -1.124487000
H        1.732276000      3.732466000      1.490255000
H        6.124933000      3.336620000     -0.770300000
H        3.448293000      5.469031000      1.827337000
H        5.654031000      5.283192000      0.700294000
66
Ph18
E(RB3PW91) =  -1582.56824974 a.u.
Rh      -1.070205000     -0.412172000      0.023366000
N       -2.570636000      0.914766000     -0.506084000
N       -3.701633000     -1.698372000      0.104084000
N       -2.738940000     -2.312921000      1.912003000
N        0.025330000      2.228134000     -0.626352000
N        1.136512000      0.873533000     -1.848398000
C       -3.749983000      0.478474000     -0.998576000
C       -4.776727000      1.354990000     -1.330125000
H       -5.710141000      0.963745000     -1.720215000
C       -4.590886000      2.721480000     -1.155847000
H       -5.376712000      3.425070000     -1.409963000
C       -3.375790000      3.166211000     -0.646024000
H       -3.189676000      4.223487000     -0.491048000
C       -2.386478000      2.243658000     -0.328504000
C       -3.903914000     -1.011845000     -1.160748000
H       -4.901600000     -1.251405000     -1.531321000
H       -3.165310000     -1.379890000     -1.881493000
C       -2.530177000     -1.578234000      0.787131000
C       -4.005436000     -2.876886000      1.920971000
H       -4.354898000     -3.498065000      2.730383000
C       -4.620253000     -2.482237000      0.778537000
H       -5.605849000     -2.693134000      0.394981000
C       -1.054282000      2.676526000      0.231869000
H       -1.007907000      3.762842000      0.319852000
H       -0.920668000      2.230876000      1.223262000
C        0.184198000      0.902520000     -0.883641000
C        1.582776000      2.150149000     -2.154502000
H        2.363312000      2.328773000     -2.876596000
C        0.868802000      3.013385000     -1.390671000
H        0.918294000      4.085961000     -1.295143000
C       -1.766534000     -2.483029000      2.977437000
H       -1.192274000     -1.562671000      3.084382000
H       -1.087529000     -3.311823000      2.761414000
H       -2.291079000     -2.683387000      3.912633000
C        1.645584000     -0.328996000     -2.479027000
H        1.685257000     -0.185369000     -3.560968000
H        0.969299000     -1.148271000     -2.242400000
H        2.643098000     -0.568645000     -2.102849000
H        0.007433000     -1.128041000      1.218155000
C        2.389176000     -0.423051000      0.739505000
C        2.739114000      0.721507000      0.962257000
C        3.003520000      2.101767000      1.144348000
C        4.098588000      2.719036000      0.516490000
C        2.106796000      2.883630000      1.895178000
C        4.274863000      4.093396000      0.619232000
C        2.291311000      4.256668000      1.992377000
C        3.370778000      4.865704000      1.349529000
H        4.791855000      2.112584000     -0.057075000
H        1.275250000      2.395170000      2.392783000
H        5.120758000      4.565901000      0.129553000
H        1.599994000      4.855055000      2.578531000
H        3.514572000      5.938936000      1.428642000
C        1.850306000     -1.683711000      0.384101000
C        0.487266000     -1.850399000      0.449046000
H        0.078861000     -2.851422000      0.353903000
C        2.775036000     -2.728658000     -0.085280000
C        4.145372000     -2.631342000      0.199527000
C        2.316633000     -3.817131000     -0.844500000
C        5.030189000     -3.609182000     -0.240798000
C        3.203242000     -4.790862000     -1.285921000
C        4.562222000     -4.692581000     -0.982539000
H        4.505183000     -1.786906000      0.779746000
H        1.266376000     -3.888225000     -1.110462000
H        6.086459000     -3.526294000     -0.004246000
H        2.837320000     -5.624626000     -1.877282000
H        5.253237000     -5.454220000     -1.330378000
66
Ph19
E(RB3PW91) =  -1582.53981953 a.u.
Rh      -0.050033000      0.636910000     -0.297047000
N       -2.167031000      1.055992000     -0.501335000
N       -0.845425000      3.205905000      0.968992000
N        1.006977000      3.576049000     -0.039369000
N       -1.359664000     -1.400487000     -1.992263000
N        0.143584000     -2.447735000     -0.888940000
C       -2.813706000      1.842818000      0.383137000
C       -4.192904000      2.027713000      0.334405000
H       -4.674312000      2.662776000      1.070198000
C       -4.933300000      1.396464000     -0.656476000
H       -6.010220000      1.518695000     -0.708524000
C       -4.257955000      0.622015000     -1.591730000
H       -4.791366000      0.130229000     -2.397861000
C       -2.877337000      0.480728000     -1.494913000
C       -2.011684000      2.506605000      1.473278000
H       -2.638720000      3.229248000      1.996391000
H       -1.692753000      1.749013000      2.195483000
C        0.133890000      2.586133000      0.257202000
C        0.578592000      4.789257000      0.472380000
H        1.145651000      5.697372000      0.342941000
C       -0.595843000      4.560552000      1.109232000
H       -1.250870000      5.222164000      1.653444000
C       -2.123899000     -0.298352000     -2.539467000
H       -2.821968000     -0.699410000     -3.275027000
H       -1.434847000      0.381617000     -3.053706000
C       -0.362060000     -1.209354000     -1.092569000
C       -0.539345000     -3.393114000     -1.634771000
H       -0.285853000     -4.440372000     -1.599924000
C       -1.494826000     -2.734418000     -2.334569000
H       -2.236223000     -3.086952000     -3.033398000
C        2.194431000      3.436567000     -0.871720000
H        3.001564000      4.034150000     -0.444784000
H        1.978845000      3.783271000     -1.885692000
H        2.486699000      2.387326000     -0.887087000
C        1.278315000     -2.781796000     -0.042034000
H        1.090628000     -3.749649000      0.424749000
H        1.398286000     -2.011299000      0.714625000
H        2.193521000     -2.820101000     -0.635680000
H        0.237439000      1.144642000     -1.706088000
C        1.857937000      0.289329000     -0.212969000
C        3.053246000      0.031150000     -0.136153000
C        4.431035000     -0.323313000     -0.059668000
C        5.061181000     -0.966418000     -1.141181000
C        5.185036000     -0.053019000      1.096522000
C        6.401677000     -1.326683000     -1.064262000
C        6.524565000     -0.417696000      1.166776000
C        7.138183000     -1.055409000      0.088638000
H        4.485308000     -1.170538000     -2.038874000
H        4.704930000      0.443896000      1.934087000
H        6.875338000     -1.820276000     -1.907882000
H        7.094022000     -0.203188000      2.066419000
H        8.184907000     -1.337875000      0.146162000
C       -1.522668000     -1.851174000      1.754306000
C       -1.056570000     -3.078107000      2.256777000
C       -2.781379000     -1.792635000      1.137126000
C       -1.826807000     -4.226341000      2.114963000
C       -3.540454000     -2.946967000      0.994380000
C       -3.064204000     -4.166565000      1.474937000
H       -0.092208000     -3.116713000      2.751986000
H       -3.157002000     -0.844747000      0.775972000
H       -1.460997000     -5.169917000      2.507681000
H       -4.512067000     -2.893986000      0.512977000
H       -3.661457000     -5.065956000      1.362294000
C       -0.680116000     -0.704002000      1.874570000
C        0.137246000      0.185517000      2.080441000
H        0.844453000      0.880662000      2.477124000
66
TS(Ph19-Ph20)
E(RB3PW91) =  -1582.50824615 a.u.
NImag = i211.1629 cm-1
Rh       0.070430000      0.528150000      0.357007000
N        2.147723000      0.995114000      0.693669000
N        0.962357000      2.848892000     -1.206655000
N       -0.911489000      3.408748000     -0.329368000
N        1.273335000     -1.205892000      2.442017000
N        0.023656000     -2.514188000      1.304458000
C        2.857543000      1.634144000     -0.259258000
C        4.210785000      1.912212000     -0.103396000
H        4.747792000      2.422556000     -0.895518000
C        4.855929000      1.525778000      1.065528000
H        5.913369000      1.724023000      1.206636000
C        4.113952000      0.891862000      2.054153000
H        4.572842000      0.588488000      2.988912000
C        2.760238000      0.647784000      1.842418000
C        2.124448000      2.030327000     -1.513433000
H        2.782297000      2.595904000     -2.173789000
H        1.790049000      1.129284000     -2.040322000
C       -0.042796000      2.378833000     -0.427165000
C       -0.449608000      4.511840000     -1.031098000
H       -1.003221000      5.436197000     -1.077341000
C        0.740327000      4.162599000     -1.581893000
H        1.423356000      4.715987000     -2.206586000
C        1.912411000      0.007938000      2.907235000
H        2.521698000     -0.235385000      3.778308000
H        1.130690000      0.717470000      3.203755000
C        0.376177000     -1.210993000      1.420328000
C        0.696867000     -3.301135000      2.223552000
H        0.543329000     -4.366725000      2.285106000
C        1.492231000     -2.476133000      2.945256000
H        2.164361000     -2.672387000      3.765177000
C       -2.125828000      3.398644000      0.470680000
H       -2.967709000      3.741186000     -0.134406000
H       -2.006120000      4.055198000      1.336014000
H       -2.304661000      2.378622000      0.804087000
C       -0.887678000     -3.075308000      0.320075000
H       -0.324048000     -3.506791000     -0.510051000
H       -1.540835000     -2.287633000     -0.046316000
H       -1.489682000     -3.849728000      0.799701000
H       -0.297048000      1.229976000      1.721587000
C       -1.777387000      0.046666000     -0.202967000
C       -3.005472000     -0.122877000     -0.083597000
C       -4.391501000     -0.337050000     -0.014715000
C       -4.909266000     -1.552240000      0.487104000
C       -5.294575000      0.662943000     -0.440478000
C       -6.279601000     -1.752783000      0.558766000
C       -6.662882000      0.449155000     -0.365939000
C       -7.160669000     -0.756238000      0.133338000
H       -4.219812000     -2.321362000      0.819683000
H       -4.901274000      1.596708000     -0.829596000
H       -6.667357000     -2.689299000      0.947768000
H       -7.348326000      1.223006000     -0.697755000
H       -8.232396000     -0.918511000      0.191030000
C        1.285038000     -1.717627000     -1.843707000
C        1.032462000     -2.617867000     -2.908817000
C        2.510082000     -1.831173000     -1.150023000
C        1.974956000     -3.571048000     -3.262769000
C        3.450326000     -2.781298000     -1.524902000
C        3.191568000     -3.656564000     -2.579904000
H        0.088975000     -2.550305000     -3.441439000
H        2.694990000     -1.179290000     -0.305603000
H        1.763514000     -4.252571000     -4.081417000
H        4.387711000     -2.850631000     -0.980455000
H        3.925550000     -4.403642000     -2.864283000
C        0.298155000     -0.778221000     -1.477635000
C       -0.818601000     -0.132331000     -1.589472000
H       -1.252245000      0.495164000     -2.360659000
66
Ph20
E(RB3PW91) =  -1582.57260102 a.u.
Rh       0.248335000      0.228505000     -0.158370000
N       -1.387568000      0.132402000     -1.442684000
N       -1.182608000      2.818490000     -0.314950000
N        0.908755000      3.266221000     -0.353572000
N        0.213623000     -2.382601000     -1.530335000
N        0.873841000     -2.822858000      0.453464000
C       -2.455321000      0.946786000     -1.275803000
C       -3.614593000      0.792432000     -2.030712000
H       -4.450243000      1.461194000     -1.856740000
C       -3.691563000     -0.208448000     -2.987281000
H       -4.592895000     -0.350869000     -3.574076000
C       -2.572878000     -1.005531000     -3.191199000
H       -2.569261000     -1.780535000     -3.949691000
C       -1.435399000     -0.804217000     -2.418678000
C       -2.402330000      2.041793000     -0.243715000
H       -3.244942000      2.716769000     -0.396653000
H       -2.494099000      1.606272000      0.754458000
C        0.036949000      2.236523000     -0.241993000
C        0.237755000      4.471359000     -0.484528000
H        0.758731000      5.410613000     -0.579667000
C       -1.088816000      4.190626000     -0.468292000
H       -1.952750000      4.831362000     -0.543314000
C       -0.194133000     -1.606549000     -2.682067000
H       -0.359790000     -2.287762000     -3.517088000
H        0.617392000     -0.910292000     -2.933119000
C        0.485304000     -1.792947000     -0.337932000
C        0.851471000     -4.022670000     -0.238334000
H        1.131176000     -4.955438000      0.224753000
C        0.427797000     -3.748768000     -1.496100000
H        0.263859000     -4.388884000     -2.348054000
C        2.355963000      3.135710000     -0.387356000
H        2.762560000      3.064209000      0.622690000
H        2.774858000      4.007247000     -0.891563000
H        2.614379000      2.233388000     -0.940793000
C        1.296861000     -2.714393000      1.840612000
H        0.649178000     -2.008068000      2.355992000
H        2.332873000     -2.374766000      1.896291000
H        1.206758000     -3.695080000      2.308535000
H        1.213873000      0.420532000     -1.437059000
C        1.240110000      0.510157000      1.828413000
C        2.147980000      0.314376000      0.983948000
C        3.502046000      0.073653000      0.587063000
C        3.838451000     -0.414253000     -0.685039000
C        4.527392000      0.310657000      1.523861000
C        5.168044000     -0.659343000     -1.011013000
C        5.851610000      0.064907000      1.187116000
C        6.177973000     -0.420407000     -0.080654000
H        3.041192000     -0.587578000     -1.398898000
H        4.270250000      0.689362000      2.508334000
H        5.417043000     -1.037259000     -1.998057000
H        6.633927000      0.253861000      1.915845000
H        7.214852000     -0.609467000     -0.340230000
C       -2.252938000     -0.371071000      1.923016000
C       -2.996691000      0.152275000      2.997996000
C       -2.873833000     -1.302147000      1.071741000
C       -4.312772000     -0.242839000      3.208546000
C       -4.184582000     -1.709362000      1.295293000
C       -4.911126000     -1.175673000      2.359443000
H       -2.537149000      0.887420000      3.653018000
H       -2.300665000     -1.712551000      0.246523000
H       -4.875617000      0.175516000      4.037781000
H       -4.643220000     -2.441919000      0.637412000
H       -5.938467000     -1.483763000      2.527742000
C       -0.882463000      0.047383000      1.663029000
C        0.040734000      0.413318000      2.588070000
H       -0.003193000      0.482138000      3.674102000
66
TS(Ph20-Ph21)
E(RB3PW91) =  -1582.53335715 a.u.
NImag = i202.0080 cm-1
Rh      -0.055546000      0.038193000      0.111407000
N       -0.163698000      2.016533000      0.543092000
N       -2.268643000      0.499000000      1.968139000
N       -1.310678000     -1.274351000      2.681103000
N        2.013915000      1.526328000     -1.368785000
N        1.280708000      0.095912000     -2.776630000
C       -1.342089000      2.540495000      0.966213000
C       -1.480588000      3.900090000      1.218950000
H       -2.436841000      4.275702000      1.566312000
C       -0.409056000      4.759774000      1.013546000
H       -0.504814000      5.824105000      1.199422000
C        0.785755000      4.219009000      0.557685000
H        1.649420000      4.848823000      0.374810000
C        0.888755000      2.849731000      0.343226000
C       -2.531425000      1.626123000      1.096725000
H       -3.379086000      2.183854000      1.496080000
H       -2.808087000      1.239976000      0.107079000
C       -1.243678000     -0.344064000      1.703913000
C       -2.370631000     -1.017601000      3.538255000
H       -2.592822000     -1.651056000      4.382214000
C       -2.978115000      0.109677000      3.090675000
H       -3.834524000      0.650746000      3.460083000
C        2.182811000      2.245615000     -0.118765000
H        2.924458000      3.029953000     -0.273107000
H        2.563001000      1.547589000      0.638223000
C        1.099459000      0.529280000     -1.503462000
C        2.294979000      0.796390000     -3.406716000
H        2.587231000      0.592694000     -4.424566000
C        2.760101000      1.708225000     -2.515418000
H        3.536631000      2.451610000     -2.598705000
C       -0.414628000     -2.409513000      2.805173000
H       -0.907247000     -3.321687000      2.459970000
H       -0.112541000     -2.524642000      3.847950000
H        0.459188000     -2.227084000      2.182285000
C        0.544856000     -0.983244000     -3.417111000
H       -0.511686000     -0.897229000     -3.172097000
H        0.910150000     -1.947876000     -3.062753000
H        0.683405000     -0.904545000     -4.495751000
H        1.137583000      0.187999000      1.060819000
C        0.705461000     -2.551400000     -0.356223000
C        1.849365000     -2.266616000     -0.016440000
C        3.167332000     -1.868233000      0.348200000
C        3.928147000     -1.083828000     -0.537601000
C        3.707049000     -2.202813000      1.601315000
C        5.185430000     -0.625308000     -0.163376000
C        4.969238000     -1.746019000      1.964467000
C        5.708494000     -0.950868000      1.088768000
H        3.525168000     -0.847626000     -1.516227000
H        3.128678000     -2.820094000      2.281283000
H        5.766539000     -0.023923000     -0.856433000
H        5.378834000     -2.011909000      2.934115000
H        6.693470000     -0.596528000      1.376550000
C       -2.682647000     -1.286282000     -1.223999000
C       -3.671186000     -2.233287000     -0.905658000
C       -3.071566000     -0.127692000     -1.920905000
C       -4.996563000     -2.028342000     -1.275731000
C       -4.393269000      0.066261000     -2.310536000
C       -5.362438000     -0.881922000     -1.982287000
H       -3.391363000     -3.121408000     -0.346419000
H       -2.308205000      0.610021000     -2.162805000
H       -5.749624000     -2.765541000     -1.012610000
H       -4.670474000      0.958290000     -2.865089000
H       -6.397236000     -0.727397000     -2.271987000
C       -1.286894000     -1.454306000     -0.826956000
C       -0.648477000     -2.650167000     -0.782574000
H       -1.064771000     -3.610439000     -1.090513000
66
Ph21
E(RB3PW91) =  -1582.58227357 a.u.
Rh      -0.520530000      0.122076000     -0.203939000
N        0.221491000      2.119470000     -0.634085000
N       -2.416444000      2.199391000      0.664519000
N       -2.395237000      0.755789000      2.244477000
N        2.171541000      0.041559000     -1.401679000
N        1.109069000     -1.593518000     -2.283850000
C       -0.632926000      3.154388000     -0.738645000
C       -0.191012000      4.452822000     -0.966994000
H       -0.907286000      5.263933000     -1.042126000
C        1.173683000      4.688161000     -1.096010000
H        1.546734000      5.690565000     -1.279201000
C        2.050901000      3.616196000     -0.981512000
H        3.121983000      3.761664000     -1.071431000
C        1.545387000      2.340708000     -0.743577000
C       -2.104041000      2.840604000     -0.602280000
H       -2.689485000      3.757938000     -0.674799000
H       -2.421184000      2.181156000     -1.419167000
C       -1.868240000      1.007084000      1.024622000
C       -3.262873000      1.762584000      2.633239000
H       -3.787776000      1.737605000      3.574980000
C       -3.276330000      2.681156000      1.635255000
H       -3.816180000      3.609008000      1.531726000
C        2.476364000      1.170599000     -0.542872000
H        3.504830000      1.474918000     -0.738893000
H        2.428325000      0.838030000      0.499874000
C        0.963155000     -0.580794000     -1.396340000
C        2.390760000     -1.617349000     -2.809522000
H        2.701917000     -2.355924000     -3.531005000
C        3.064619000     -0.581444000     -2.252218000
H        4.082662000     -0.248516000     -2.372284000
C       -2.119653000     -0.424201000      3.046772000
H       -2.989089000     -1.085405000      3.045998000
H       -1.884037000     -0.123274000      4.069580000
H       -1.273723000     -0.949295000      2.608170000
C        0.096435000     -2.576803000     -2.630205000
H       -0.884345000     -2.196001000     -2.357372000
H        0.272345000     -3.507557000     -2.087452000
H        0.129463000     -2.760639000     -3.705999000
H        0.410164000     -0.056503000      0.953628000
C        0.916928000     -2.516686000      1.051236000
C        2.069580000     -2.172630000      1.253124000
C        3.362586000     -1.604286000      1.419723000
C        3.585333000     -0.641261000      2.422175000
C        4.408672000     -1.919375000      0.534987000
C        4.815092000      0.001106000      2.519567000
C        5.635232000     -1.272413000      0.639765000
C        5.841674000     -0.307587000      1.626586000
H        2.783370000     -0.409589000      3.116425000
H        4.238506000     -2.663323000     -0.235710000
H        4.976173000      0.739629000      3.299320000
H        6.437686000     -1.527021000     -0.046571000
H        6.802506000      0.191398000      1.707779000
C       -2.599468000     -1.885870000     -0.160608000
C       -3.480973000     -2.709240000      0.557095000
C       -3.121806000     -1.131803000     -1.228566000
C       -4.828777000     -2.774517000      0.216209000
C       -4.468273000     -1.193746000     -1.571204000
C       -5.327836000     -2.017608000     -0.844567000
H       -3.103464000     -3.283420000      1.398334000
H       -2.445658000     -0.505970000     -1.819561000
H       -5.496876000     -3.415481000      0.784024000
H       -4.846612000     -0.611728000     -2.406458000
H       -6.380130000     -2.071753000     -1.105334000
C       -1.184469000     -1.711392000      0.193836000
C       -0.439887000     -2.726533000      0.711289000
H       -0.858928000     -3.725935000      0.832946000
66
TS(Ph21-Ph22)
E(RB3PW91) =  -1582.56516664 a.u.
NImag = i749.5985 cm-1
Rh       0.573071000      0.221438000      0.071425000
N        0.304250000      2.317239000      0.228070000
N        3.091891000      1.664595000     -0.337337000
N        3.061269000      0.182588000     -1.879340000
N       -2.218348000      0.907639000      0.648977000
N       -1.722634000     -0.586490000      2.094541000
C        1.334240000      3.126273000      0.542089000
C        1.182637000      4.506291000      0.617994000
H        2.032805000      5.129865000      0.872428000
C       -0.064397000      5.065618000      0.361218000
H       -0.209372000      6.139687000      0.414647000
C       -1.121824000      4.224101000      0.031307000
H       -2.107719000      4.623984000     -0.179422000
C       -0.908149000      2.851790000     -0.027771000
C        2.662136000      2.458131000      0.800868000
H        3.426405000      3.208647000      1.006514000
H        2.582023000      1.808014000      1.680017000
C        2.336435000      0.643171000     -0.829737000
C        4.248042000      0.883241000     -2.020111000
H        4.962161000      0.654757000     -2.795180000
C        4.268190000      1.827048000     -1.047667000
H        5.000281000      2.580708000     -0.804789000
C       -2.011891000      1.890229000     -0.397099000
H       -2.947569000      2.424132000     -0.566564000
H       -1.732552000      1.365664000     -1.316809000
C       -1.211497000      0.080118000      1.033076000
C       -3.036666000     -0.215285000      2.333570000
H       -3.626602000     -0.660754000      3.118451000
C       -3.350670000      0.740079000      1.423831000
H       -4.271240000      1.269370000      1.238063000
C        2.688356000     -0.925954000     -2.739350000
H        2.931557000     -0.678276000     -3.774286000
H        1.614985000     -1.088931000     -2.657345000
H        3.215434000     -1.833232000     -2.437401000
C       -1.022195000     -1.596111000      2.865934000
H        0.037304000     -1.540390000      2.625233000
H       -1.392070000     -2.591849000      2.609994000
H       -1.171523000     -1.408948000      3.931552000
H        0.412379000     -0.929703000     -0.976368000
C       -1.491123000     -2.497901000     -0.399482000
C       -2.633731000     -2.166482000     -0.665934000
C       -3.927576000     -1.639355000     -0.911643000
C       -4.084330000     -0.563728000     -1.805045000
C       -5.050689000     -2.121537000     -0.217677000
C       -5.328188000      0.031877000     -1.974242000
C       -6.291263000     -1.520768000     -0.393924000
C       -6.433636000     -0.439005000     -1.263857000
H       -3.221038000     -0.215858000     -2.363351000
H       -4.932288000     -2.956835000      0.464653000
H       -5.441593000      0.857172000     -2.671323000
H       -7.153005000     -1.897793000      0.148430000
H       -7.405508000      0.025572000     -1.399071000
C        2.209667000     -2.290891000      0.319145000
C        2.734859000     -3.417706000     -0.334057000
C        3.039127000     -1.598058000      1.215568000
C        4.046591000     -3.827580000     -0.108261000
C        4.347502000     -2.008352000      1.445509000
C        4.858472000     -3.122014000      0.778299000
H        2.111521000     -3.957072000     -1.041855000
H        2.631451000     -0.735572000      1.736255000
H        4.436475000     -4.697001000     -0.629333000
H        4.969614000     -1.464161000      2.150068000
H        5.881555000     -3.440683000      0.952610000
C        0.821815000     -1.842588000      0.065394000
C       -0.162343000     -2.789632000     -0.038485000
H        0.075509000     -3.824342000      0.208926000
66
Ph22
E(RB3PW91) =  -1582.5684896 a.u.
Rh       0.574317000      0.286159000      0.057634000
N        0.214718000      2.309419000      0.280957000
N        3.018566000      1.835205000     -0.397104000
N        3.011913000      0.364624000     -1.949261000
N       -2.215735000      0.780442000      0.787531000
N       -1.551650000     -0.700335000      2.177152000
C        1.212355000      3.171863000      0.569898000
C        0.990670000      4.540294000      0.676347000
H        1.819144000      5.201164000      0.907100000
C       -0.291533000      5.040928000      0.484363000
H       -0.489170000      6.104744000      0.564600000
C       -1.315114000      4.148502000      0.185257000
H       -2.329699000      4.497037000      0.025646000
C       -1.035036000      2.790873000      0.087820000
C        2.585122000      2.584062000      0.769511000
H        3.308656000      3.378224000      0.958852000
H        2.571955000      1.915046000      1.637795000
C        2.285503000      0.797780000     -0.886978000
C        4.176502000      1.099621000     -2.099603000
H        4.886654000      0.899636000     -2.886112000
C        4.180879000      2.037053000     -1.119874000
H        4.892310000      2.812008000     -0.882757000
C       -2.112548000      1.789549000     -0.248373000
H       -3.078255000      2.284842000     -0.355915000
H       -1.861379000      1.295554000     -1.192366000
C       -1.136348000      0.021991000      1.109369000
C       -2.877092000     -0.428088000      2.482033000
H       -3.396531000     -0.923733000      3.286571000
C       -3.297986000      0.518580000      1.606233000
H       -4.259221000      0.989005000      1.475767000
C        2.650511000     -0.760576000     -2.792596000
H        3.102860000     -0.630427000     -3.776544000
H        1.566276000     -0.787376000     -2.904379000
H        2.997386000     -1.697342000     -2.349328000
C       -0.729864000     -1.641772000      2.912864000
H        0.302923000     -1.515767000      2.592954000
H       -1.046040000     -2.667871000      2.708243000
H       -0.811136000     -1.441309000      3.983657000
H        0.680534000     -1.108702000     -0.895045000
C       -1.455008000     -2.507167000     -0.425524000
C       -2.592340000     -2.164748000     -0.700136000
C       -3.885536000     -1.647601000     -0.963191000
C       -4.048124000     -0.605159000     -1.894077000
C       -5.005640000     -2.116722000     -0.254598000
C       -5.298459000     -0.032088000     -2.091042000
C       -6.251674000     -1.536928000     -0.457861000
C       -6.401630000     -0.490917000     -1.369573000
H       -3.186586000     -0.267211000     -2.461170000
H       -4.880280000     -2.924851000      0.458306000
H       -5.417710000      0.766782000     -2.817016000
H       -7.111703000     -1.903045000      0.094437000
H       -7.378162000     -0.043405000     -1.526822000
C        2.267935000     -2.355995000      0.233689000
C        2.750311000     -3.574507000     -0.270127000
C        3.125510000     -1.569337000      1.016348000
C        4.052521000     -3.988435000     -0.002807000
C        4.425479000     -1.983944000      1.285793000
C        4.894557000     -3.193304000      0.773189000
H        2.104198000     -4.184167000     -0.895694000
H        2.742938000     -0.632514000      1.413132000
H        4.412376000     -4.929510000     -0.407673000
H        5.073491000     -1.366233000      1.900577000
H        5.911018000     -3.514986000      0.978128000
C        0.886191000     -1.921854000     -0.061094000
C       -0.143480000     -2.819658000     -0.034217000
H        0.044386000     -3.822029000      0.350341000
54
tBu1
E(RB3PW91) =  -1200.44929883 a.u.
Rh      -0.013269000      0.255013000     -0.319346000
N        1.447591000     -1.181695000      0.194466000
N       -1.210127000     -2.277037000      0.584083000
N       -2.200055000     -1.807927000     -1.253832000
N        2.719211000      1.267610000     -0.745293000
N        1.701056000      2.835658000      0.291755000
C        1.167690000     -2.158907000      1.084243000
C        2.110863000     -3.110919000      1.452396000
H        1.844614000     -3.878476000      2.171085000
C        3.381902000     -3.066655000      0.890754000
H        4.135041000     -3.798623000      1.162834000
C        3.664150000     -2.064000000     -0.030101000
H        4.641395000     -1.993045000     -0.495344000
C        2.679688000     -1.139045000     -0.357562000
C       -0.229256000     -2.175089000      1.650364000
H       -0.358274000     -3.018180000      2.330315000
H       -0.408962000     -1.246335000      2.203429000
C       -1.290406000     -1.315667000     -0.376675000
C       -2.672150000     -3.047930000     -0.849017000
H       -3.409880000     -3.595602000     -1.413922000
C       -2.038874000     -3.351665000      0.311103000
H       -2.117058000     -4.211082000      0.958015000
C        2.940360000     -0.034252000     -1.349539000
H        3.967902000     -0.082835000     -1.712153000
H        2.261736000     -0.142959000     -2.203436000
C        1.503090000      1.602208000     -0.236240000
C        3.010530000      3.256333000      0.115476000
H        3.360303000      4.214244000      0.466601000
C        3.660280000      2.259827000     -0.535429000
H        4.683041000      2.178234000     -0.867633000
C       -2.599044000     -1.153539000     -2.487278000
H       -3.671877000     -0.948404000     -2.476139000
H       -2.357657000     -1.790896000     -3.341414000
H       -2.052251000     -0.215521000     -2.560380000
C        0.687786000      3.612720000      0.982743000
H        1.126405000      4.076372000      1.868616000
H       -0.110512000      2.936683000      1.280015000
H        0.278308000      4.386793000      0.329191000
H       -0.798333000      2.359355000     -2.125396000
C       -1.086304000      1.764627000     -1.278687000
C       -1.729532000      1.497530000     -0.233650000
C       -2.872850000      1.572590000      0.715289000
C       -2.491736000      1.024344000      2.094890000
C       -4.060705000      0.769856000      0.158895000
H       -4.348312000      1.133028000     -0.831389000
H       -3.817886000     -0.292918000      0.088404000
H       -4.920897000      0.876888000      0.827268000
H       -2.268056000     -0.043218000      2.029818000
H       -3.323025000      1.159110000      2.793770000
H       -1.613792000      1.534567000      2.501924000
C       -3.269698000      3.056189000      0.828699000
H       -3.535281000      3.466152000     -0.149424000
H       -4.134572000      3.158096000      1.491923000
H       -2.453467000      3.655369000      1.241691000
54
tBu1 sigma-complex
E(RB3PW91) =  -1200.42177681 a.u.
Rh      -0.127898000     -0.026757000     -0.148569000
N       -2.218154000      0.146111000      0.082466000
N       -0.902731000      2.675626000      0.704061000
N        0.559249000      2.972131000     -0.827424000
N       -1.497542000     -2.556601000     -0.771821000
N        0.158804000     -3.113911000      0.460734000
C       -2.742667000      1.075152000      0.909011000
C       -4.114711000      1.200959000      1.095358000
H       -4.497351000      1.962585000      1.766035000
C       -4.976756000      0.348043000      0.416164000
H       -6.051103000      0.427216000      0.545724000
C       -4.432123000     -0.607695000     -0.433708000
H       -5.068361000     -1.292538000     -0.983679000
C       -3.051862000     -0.684327000     -0.580242000
C       -1.773924000      1.977431000      1.632242000
H       -2.318860000      2.716474000      2.220835000
H       -1.157307000      1.383397000      2.316128000
C       -0.078185000      1.996161000     -0.135893000
C        0.132066000      4.229253000     -0.432415000
H        0.524020000      5.134099000     -0.868987000
C       -0.795873000      4.045108000      0.539659000
H       -1.360178000      4.752661000      1.125946000
C       -2.417982000     -1.698726000     -1.496731000
H       -3.183946000     -2.321294000     -1.961022000
H       -1.862494000     -1.176345000     -2.283529000
C       -0.417534000     -2.038388000     -0.128972000
C       -0.549221000     -4.274178000      0.191437000
H       -0.243739000     -5.236254000      0.571362000
C       -1.603873000     -3.922598000     -0.585880000
H       -2.391635000     -4.515169000     -1.023431000
C        1.514652000      2.734512000     -1.898081000
H        2.058913000      3.658244000     -2.096161000
H        0.996287000      2.418600000     -2.806678000
H        2.217033000      1.962217000     -1.587785000
C        1.335757000     -3.068159000      1.311746000
H        1.085011000     -3.432688000      2.310959000
H        1.674597000     -2.035571000      1.363972000
H        2.128791000     -3.687252000      0.885833000
H        1.162792000     -0.216512000     -1.207464000
C        1.856773000     -0.142325000     -0.205395000
C        3.077711000     -0.162656000     -0.054573000
C        4.517002000     -0.182984000      0.212638000
C        5.130920000     -1.472518000     -0.361427000
C        4.725652000     -0.140713000      1.739906000
H        4.287628000      0.763669000      2.170664000
H        4.269531000     -1.009579000      2.222739000
H        5.797472000     -0.147554000      1.962054000
H        4.677654000     -2.357442000      0.094051000
H        6.206255000     -1.493949000     -0.158513000
H        4.984469000     -1.529391000     -1.443640000
C        5.177232000      1.047652000     -0.435040000
H        4.753394000      1.973233000     -0.034927000
H        6.252291000      1.044699000     -0.229596000
H        5.038537000      1.040991000     -1.520217000
54
TS(tBu1-tBu2)
E(RB3PW91) =  -1200.42029218 a.u.
NImag = i494.3902 cm-1
Rh       0.117653000      0.003667000      0.017193000
N        2.254740000      0.001942000     -0.013086000
N        1.201431000      2.636774000     -0.717962000
N       -0.385731000      3.054665000      0.653383000
N        1.215765000     -2.633987000      0.738015000
N       -0.400564000     -3.045306000     -0.602491000
C        2.928437000      0.895732000     -0.764973000
C        4.317703000      0.913342000     -0.815571000
H        4.824824000      1.649745000     -1.429438000
C        5.036819000     -0.017236000     -0.074142000
H        6.121617000     -0.024387000     -0.097235000
C        4.337603000     -0.937887000      0.698059000
H        4.861114000     -1.679789000      1.291166000
C        2.947608000     -0.903290000      0.708480000
C        2.105819000      1.877633000     -1.563243000
H        2.760765000      2.576639000     -2.084592000
H        1.520008000      1.341776000     -2.319063000
C        0.232846000      2.029844000      0.019724000
C        0.191299000      4.269856000      0.324927000
H       -0.165479000      5.203495000      0.729940000
C        1.198018000      4.009257000     -0.545491000
H        1.880385000      4.666803000     -1.060196000
C        2.147320000     -1.867397000      1.546469000
H        2.812194000     -2.561379000      2.062201000
H        1.578590000     -1.304601000      2.295129000
C        0.234208000     -2.025346000      0.021825000
C        0.176902000     -4.263350000     -0.284071000
H       -0.190692000     -5.195679000     -0.682636000
C        1.204123000     -4.005660000      0.563917000
H        1.899233000     -4.665784000      1.058067000
C       -1.465297000      2.911221000      1.618181000
H       -2.089191000      3.805423000      1.587208000
H       -1.060015000      2.785915000      2.625681000
H       -2.066041000      2.045329000      1.346250000
C       -1.505769000     -2.897694000     -1.536299000
H       -1.178159000     -3.156933000     -2.546325000
H       -1.843330000     -1.863458000     -1.501543000
H       -2.326041000     -3.554535000     -1.239295000
H       -0.937153000     -0.045279000      1.171767000
C       -1.828245000      0.004077000      0.016379000
C       -3.057456000      0.001677000      0.031120000
C       -4.522698000     -0.005064000     -0.038953000
C       -5.066998000     -1.224181000      0.726892000
C       -4.945928000     -0.089716000     -1.518088000
H       -4.560128000      0.762092000     -2.084765000
H       -4.572388000     -1.008174000     -1.980067000
H       -6.038311000     -0.089311000     -1.590918000
H       -4.687908000     -2.155601000      0.296639000
H       -6.160442000     -1.241111000      0.675466000
H       -4.772677000     -1.188660000      1.779657000
C       -5.074675000      1.290250000      0.582506000
H       -4.698664000      2.168704000      0.049964000
H       -6.167946000      1.296724000      0.527022000
H       -4.787883000      1.372011000      1.635366000
54
tBu2
E(RB3PW91) =  -1200.43083571 a.u.
Rh      -0.119900000     -0.011445000     -0.001368000
N       -2.272372000      0.028671000      0.043582000
N       -1.136224000      2.660970000      0.695266000
N        0.463771000      3.000281000     -0.686382000
N       -1.279562000     -2.639146000     -0.701194000
N        0.403141000     -3.075528000      0.547635000
C       -2.917241000      0.967092000      0.766280000
C       -4.305217000      1.032679000      0.815665000
H       -4.787296000      1.804820000      1.405380000
C       -5.055456000      0.101441000      0.106891000
H       -6.139862000      0.129185000      0.131421000
C       -4.386728000     -0.865376000     -0.634138000
H       -4.934735000     -1.609968000     -1.201241000
C       -2.995463000     -0.873526000     -0.649637000
C       -2.069801000      1.943860000      1.545721000
H       -2.708623000      2.672490000      2.046041000
H       -1.508367000      1.410736000      2.322356000
C       -0.181824000      2.013769000     -0.024974000
C       -0.078879000      4.237943000     -0.387197000
H        0.305409000      5.150935000     -0.813673000
C       -1.094003000      4.027860000      0.488173000
H       -1.758443000      4.717115000      0.984661000
C       -2.242595000     -1.882343000     -1.479903000
H       -2.943158000     -2.585486000     -1.931685000
H       -1.715262000     -1.362698000     -2.287665000
C       -0.257226000     -2.044633000     -0.030259000
C       -0.196344000     -4.285688000      0.244955000
H        0.187214000     -5.224038000      0.613041000
C       -1.262757000     -4.013217000     -0.547323000
H       -1.983612000     -4.663808000     -1.016473000
C        1.545640000      2.804443000     -1.640708000
H        2.326829000      3.543341000     -1.454663000
H        1.168905000      2.918659000     -2.660455000
H        1.954392000      1.806217000     -1.492536000
C        1.556912000     -2.952151000      1.426853000
H        1.252763000     -3.096257000      2.466995000
H        1.989034000     -1.961752000      1.286119000
H        2.295904000     -3.708506000      1.156322000
H       -0.050379000      0.007199000     -1.494738000
C        1.813325000     -0.026399000     -0.004117000
C        3.039664000     -0.016089000      0.011481000
C        4.508134000     -0.010345000      0.061917000
C        5.054479000     -1.215526000     -0.723849000
C        4.960825000     -0.102749000      1.530655000
H        4.577155000      0.740929000      2.111227000
H        4.602959000     -1.027747000      1.992761000
H        6.054347000     -0.093772000      1.587061000
H        4.695823000     -2.155227000     -0.293621000
H        6.149185000     -1.220378000     -0.695682000
H        4.736205000     -1.176091000     -1.769481000
C        5.039276000      1.294474000     -0.557443000
H        4.661840000      2.164724000     -0.012248000
H        6.133429000      1.313096000     -0.519481000
H        4.734220000      1.381482000     -1.604772000
54
TS(tBu2-tBu3)
E(RB3PW91) =  -1200.41075245 a.u.
NImag = i50.2273 cm-1
Rh       0.209184000      0.108895000     -0.657167000
N        1.986295000     -0.773634000      0.361564000
N       -0.284405000     -2.669227000      0.198400000
N       -1.352640000     -2.387145000     -1.637651000
N        2.467146000      2.022062000     -0.504251000
N        0.706555000      3.211897000     -0.244020000
C        1.822126000     -1.810613000      1.201200000
C        2.897768000     -2.355991000      1.897036000
H        2.740432000     -3.193726000      2.567656000
C        4.165353000     -1.813078000      1.719714000
H        5.018596000     -2.221308000      2.251776000
C        4.323472000     -0.739033000      0.849822000
H        5.297631000     -0.290389000      0.688559000
C        3.208168000     -0.243223000      0.183348000
C        0.419410000     -2.325600000      1.423003000
H        0.451605000     -3.213079000      2.055839000
H       -0.161894000     -1.555495000      1.945256000
C       -0.533989000     -1.753115000     -0.771440000
C       -1.614847000     -3.679179000     -1.217918000
H       -2.240824000     -4.352838000     -1.781096000
C       -0.943102000     -3.860403000     -0.051933000
H       -0.878646000     -4.714374000      0.603324000
C        3.326467000      0.889263000     -0.809096000
H        4.356618000      1.245776000     -0.839548000
H        3.080884000      0.517619000     -1.811410000
C        1.105042000      1.939093000     -0.471463000
C        1.788094000      4.067994000     -0.137855000
H        1.668321000      5.123836000      0.046633000
C        2.905503000      3.318479000     -0.303575000
H        3.949310000      3.589865000     -0.301623000
C       -1.934785000     -1.754369000     -2.811906000
H       -2.588426000     -2.470826000     -3.309193000
H       -1.147885000     -1.442975000     -3.500288000
H       -2.513133000     -0.883188000     -2.499674000
C       -0.674836000      3.663500000     -0.159603000
H       -0.811864000      4.243651000      0.755248000
H       -1.324627000      2.790029000     -0.132132000
H       -0.912072000      4.285726000     -1.026048000
H       -0.659511000      0.631422000     -1.783488000
C       -1.508792000      0.539209000      0.037878000
C       -2.637114000      0.697455000      0.482733000
C       -3.957976000      0.918735000      1.089098000
C       -4.178078000      2.425316000      1.310741000
C       -4.030599000      0.182420000      2.438378000
H       -3.878731000     -0.892501000      2.301431000
H       -3.264325000      0.553969000      3.125044000
H       -5.011489000      0.334964000      2.900883000
H       -3.415810000      2.834788000      1.980404000
H       -5.160421000      2.602794000      1.760715000
H       -4.134292000      2.969189000      0.362203000
C       -5.043892000      0.371880000      0.145123000
H       -4.906116000     -0.700258000     -0.024572000
H       -6.036484000      0.526103000      0.581299000
H       -5.011151000      0.880855000     -0.822683000
54
tBu3
E(RB3PW91) =  -1200.41722647 a.u.
Rh      -0.012741000     -0.330462000     -1.027621000
N        0.132092000     -1.648324000      0.761548000
N       -2.647607000     -0.730003000      0.271145000
N       -3.023634000     -0.563534000     -1.832352000
N        2.775017000     -1.213637000     -0.554010000
N        2.886916000      0.801213000     -1.273561000
C       -0.805035000     -1.584602000      1.723845000
C       -0.683375000     -2.310802000      2.907671000
H       -1.459108000     -2.243117000      3.662745000
C        0.435455000     -3.108253000      3.107190000
H        0.552423000     -3.678100000      4.023279000
C        1.402695000     -3.164121000      2.109252000
H        2.291194000     -3.774979000      2.226877000
C        1.215032000     -2.425333000      0.946547000
C       -1.962480000     -0.633505000      1.550239000
H       -2.697477000     -0.808975000      2.336210000
H       -1.575179000      0.388590000      1.646154000
C       -2.025647000     -0.527278000     -0.918367000
C       -4.247354000     -0.783716000     -1.225796000
H       -5.166038000     -0.851465000     -1.786584000
C       -4.011278000     -0.883970000      0.107094000
H       -4.684883000     -1.040074000      0.934750000
C        2.218999000     -2.504415000     -0.179939000
H        3.044698000     -3.155040000      0.110103000
H        1.746452000     -2.955816000     -1.060415000
C        2.006080000     -0.191036000     -1.014676000
C        4.179927000      0.406652000     -0.984874000
H        5.026035000      1.059850000     -1.127837000
C        4.114099000     -0.869512000     -0.526516000
H        4.886546000     -1.546256000     -0.197365000
C       -2.839863000     -0.405368000     -3.265031000
H       -3.588978000      0.286066000     -3.655154000
H       -2.932686000     -1.368712000     -3.772988000
H       -1.844808000      0.005774000     -3.433766000
C        2.537596000      2.100960000     -1.830158000
H        3.239696000      2.845418000     -1.452822000
H        1.530641000      2.356889000     -1.505325000
H        2.589225000      2.068204000     -2.921193000
H       -0.101251000      0.591046000     -2.252389000
C       -0.120376000      1.300513000     -0.061965000
C       -0.182069000      2.325810000      0.596950000
C       -0.241438000      3.553817000      1.404748000
C        1.151135000      4.207412000      1.438427000
C       -0.676674000      3.198368000      2.837299000
H       -1.674251000      2.747014000      2.839910000
H        0.024997000      2.493953000      3.294509000
H       -0.712716000      4.099604000      3.458119000
H        1.891265000      3.525083000      1.866922000
H        1.127728000      5.118144000      2.045975000
H        1.476027000      4.479714000      0.429854000
C       -1.256313000      4.529027000      0.783850000
H       -2.254409000      4.082621000      0.750035000
H       -1.308838000      5.448417000      1.376522000
H       -0.967171000      4.793015000     -0.237306000
70
tBu4
E(RB3PW91) =  -1435.01214388 a.u.
Rh       0.082709000      0.080888000     -0.774093000
N        0.453668000      0.517699000      1.378197000
N        0.676359000     -2.421759000      0.714027000
N        1.330157000     -2.723161000     -1.302592000
N       -0.430491000      2.937258000     -0.107910000
N       -1.856965000      2.368760000     -1.598771000
C        0.408919000     -0.475654000      2.285623000
C        0.631833000     -0.234825000      3.641037000
H        0.608086000     -1.060852000      4.343593000
C        0.863928000      1.062239000      4.077670000
H        1.032955000      1.271772000      5.128919000
C        0.861028000      2.087505000      3.140058000
H        1.019806000      3.117938000      3.439227000
C        0.660627000      1.779251000      1.797169000
C       -0.019686000     -1.857000000      1.856894000
H        0.105393000     -2.545970000      2.692625000
H       -1.084181000     -1.794420000      1.597327000
C        0.740306000     -1.812296000     -0.494383000
C        1.640439000     -3.881237000     -0.606784000
H        2.115440000     -4.727216000     -1.077436000
C        1.224942000     -3.691472000      0.670177000
H        1.256141000     -4.342629000      1.529171000
C        0.728424000      2.875160000      0.761759000
H        0.829734000      3.840065000      1.259549000
H        1.613037000      2.722875000      0.137898000
C       -0.785526000      1.909087000     -0.915456000
C       -2.171008000      3.661888000     -1.217595000
H       -2.997735000      4.203365000     -1.648804000
C       -1.271378000      4.025634000     -0.269669000
H       -1.153731000      4.942990000      0.284598000
C        1.641683000     -2.510431000     -2.703806000
H        1.405178000     -3.413247000     -3.269639000
H        2.699194000     -2.264989000     -2.830585000
H        1.033547000     -1.682770000     -3.063944000
C       -2.591450000      1.601479000     -2.593997000
H       -3.520812000      2.124333000     -2.820219000
H       -2.807128000      0.614371000     -2.183755000
H       -2.000098000      1.503390000     -3.507029000
H       -0.348880000     -0.285445000     -2.199298000
C       -1.718479000     -0.554644000     -0.318741000
C       -2.845817000     -0.917175000     -0.015749000
C       -4.201101000     -1.339931000      0.367407000
C       -5.113013000     -0.104020000      0.460297000
C       -4.144951000     -2.039782000      1.736927000
H       -3.508898000     -2.929776000      1.692325000
H       -3.747630000     -1.365242000      2.502196000
H       -5.147272000     -2.354582000      2.045809000
H       -4.731331000      0.605858000      1.200059000
H       -6.126317000     -0.399127000      0.752951000
H       -5.172161000      0.407396000     -0.505176000
C       -4.755249000     -2.314668000     -0.685812000
H       -4.117789000     -3.199470000     -0.770092000
H       -5.764209000     -2.639125000     -0.409573000
H       -4.805102000     -1.837490000     -1.668917000
H        1.369526000      1.444345000     -2.965442000
C        1.675388000      0.986545000     -2.048008000
C        2.390400000      0.582103000     -1.123654000
C        3.645273000      0.322483000     -0.367161000
C        3.954978000      1.512404000      0.557903000
C        4.757175000      0.209319000     -1.429836000
H        4.567086000     -0.627545000     -2.107155000
H        4.828126000      1.123703000     -2.024621000
H        5.719863000      0.041073000     -0.937055000
H        3.967040000      2.456123000      0.004979000
H        4.943686000      1.371608000      1.004926000
H        3.231061000      1.581350000      1.373435000
C        3.610565000     -0.958678000      0.469984000
H        3.438316000     -1.842870000     -0.146206000
H        4.575430000     -1.080247000      0.970847000
H        2.834113000     -0.910802000      1.234499000
70
TS(tBu4-tBu5)
E(RB3PW91) =  -1434.99023841 a.u.
NImag = i478.5019 cm-1
Rh       0.224032000      0.068444000     -0.548520000
N        0.354532000      0.418384000      1.559522000
N        0.267178000     -2.520503000      0.929155000
N        1.030747000     -2.952993000     -1.019611000
N        0.014835000      2.971378000      0.080190000
N       -1.242799000      2.584574000     -1.604565000
C        0.073317000     -0.558771000      2.447796000
C        0.207617000     -0.367845000      3.821412000
H       -0.013680000     -1.188988000      4.494209000
C        0.603935000      0.866985000      4.311199000
H        0.709763000      1.038111000      5.377359000
C        0.844963000      1.882989000      3.397063000
H        1.135533000      2.873409000      3.729744000
C        0.718419000      1.631563000      2.034129000
C       -0.507219000     -1.851521000      1.955956000
H       -0.620098000     -2.540168000      2.793286000
H       -1.494851000     -1.626228000      1.529289000
C        0.552303000     -1.936972000     -0.258176000
C        1.055574000     -4.142708000     -0.307139000
H        1.410155000     -5.064102000     -0.740655000
C        0.567606000     -3.871439000      0.926294000
H        0.400373000     -4.507671000      1.780513000
C        1.043748000      2.740005000      1.068473000
H        1.205106000      3.665646000      1.621696000
H        1.967525000      2.495241000      0.540804000
C       -0.356970000      1.993239000     -0.771375000
C       -1.420373000      3.916475000     -1.269132000
H       -2.091842000      4.560660000     -1.813904000
C       -0.626586000      4.166313000     -0.197487000
H       -0.463479000      5.065834000      0.374157000
C        1.400571000     -2.868111000     -2.421625000
H        1.437180000     -3.877939000     -2.831110000
H        2.373024000     -2.389405000     -2.544606000
H        0.644063000     -2.298309000     -2.961067000
C       -1.922025000      1.915778000     -2.703219000
H       -2.799541000      2.500327000     -2.980468000
H       -2.232733000      0.926219000     -2.363272000
H       -1.258089000      1.835061000     -3.567887000
H        0.247853000     -0.079924000     -2.185620000
C       -1.748413000     -0.332857000     -0.392542000
C       -2.944443000     -0.567689000     -0.278009000
C       -4.383709000     -0.833835000     -0.132799000
C       -5.157542000      0.494511000     -0.198833000
C       -4.640874000     -1.509778000      1.225686000
H       -4.106654000     -2.463132000      1.291757000
H       -4.308971000     -0.867867000      2.047851000
H       -5.709600000     -1.709679000      1.357144000
H       -4.832191000      1.173460000      0.594866000
H       -6.232138000      0.316293000     -0.084157000
H       -4.994510000      0.990133000     -1.160638000
C       -4.854325000     -1.762582000     -1.265376000
H       -4.313617000     -2.713120000     -1.238155000
H       -5.925215000     -1.970583000     -1.167132000
H       -4.682212000     -1.301645000     -2.242497000
H        1.675147000      0.290971000     -3.346008000
C        1.619058000      0.227822000     -2.269241000
C        2.266721000      0.279813000     -1.164846000
C        3.672086000      0.157690000     -0.658182000
C        4.069274000      1.304636000      0.277881000
C        4.633792000      0.126967000     -1.856452000
H        4.388276000     -0.696832000     -2.533643000
H        4.582765000      1.061687000     -2.422723000
H        5.665179000     -0.010188000     -1.516531000
H        3.955907000      2.279920000     -0.206388000
H        5.121634000      1.196917000      0.557386000
H        3.483683000      1.282877000      1.201277000
C        3.770490000     -1.161047000      0.128822000
H        3.554340000     -2.023770000     -0.506093000
H        4.783319000     -1.278686000      0.526904000
H        3.063724000     -1.168185000      0.963228000
70
tBu5
E(RB3PW91) =  -1435.00168558 a.u.
Rh       0.156154000      0.105288000     -0.423448000
N        0.805029000      0.246059000      1.476153000
N       -0.454456000     -2.434416000      0.960841000
N       -0.293814000     -2.889128000     -1.125866000
N        1.230786000      2.825810000      0.061084000
N       -0.476451000      3.083578000     -1.198094000
C        0.352247000     -0.608252000      2.427695000
C        0.814115000     -0.544136000      3.739131000
H        0.439806000     -1.262355000      4.459819000
C        1.724117000      0.431048000      4.115164000
H        2.084214000      0.497609000      5.136136000
C        2.154842000      1.322193000      3.143730000
H        2.860523000      2.109595000      3.383355000
C        1.699776000      1.203267000      1.835716000
C       -0.734590000     -1.591156000      2.105224000
H       -0.908118000     -2.231232000      2.970188000
H       -1.647921000     -1.021663000      1.875945000
C       -0.151987000     -1.883616000     -0.234088000
C       -0.690081000     -4.057838000     -0.489410000
H       -0.843371000     -4.979659000     -1.027645000
C       -0.797643000     -3.770810000      0.830817000
H       -1.069230000     -4.387682000      1.672538000
C        2.262281000      2.123099000      0.790774000
H        2.918842000      2.854827000      1.261623000
H        2.845259000      1.533081000      0.074237000
C        0.259736000      2.136270000     -0.573708000
C        0.039490000      4.346649000     -0.955786000
H       -0.407734000      5.237115000     -1.368081000
C        1.121105000      4.187831000     -0.151570000
H        1.802161000      4.906115000      0.276142000
C       -0.230702000     -2.734522000     -2.570020000
H       -1.242442000     -2.666988000     -2.977959000
H        0.289284000     -3.586346000     -3.011539000
H        0.318967000     -1.822770000     -2.799537000
C       -1.624592000      2.826370000     -2.054350000
H       -2.369031000      3.608581000     -1.899018000
H       -2.052594000      1.864685000     -1.769513000
H       -1.319006000      2.818427000     -3.104232000
H        0.996778000      1.106984000     -2.788349000
C       -1.864246000      0.203664000     -0.119784000
C       -3.087057000      0.163846000     -0.010395000
C       -4.551623000      0.141339000      0.108458000
C       -5.135387000      1.449730000     -0.452724000
C       -4.932255000      0.003658000      1.593869000
H       -4.537627000     -0.927959000      2.011800000
H       -4.535325000      0.839549000      2.177238000
H       -6.021598000     -0.008532000      1.704927000
H       -4.744181000      2.314341000      0.091465000
H       -6.226554000      1.448686000     -0.360649000
H       -4.883642000      1.564862000     -1.511402000
C       -5.111198000     -1.056088000     -0.679771000
H       -4.705712000     -1.996877000     -0.295605000
H       -6.202564000     -1.089845000     -0.595070000
H       -4.850489000     -0.979107000     -1.739365000
H        2.350195000      0.060015000     -3.456509000
C        1.771035000      0.365391000     -2.581928000
C        1.965737000     -0.148913000     -1.351585000
C        3.173830000     -1.033311000     -1.032705000
C        4.467762000     -0.283299000     -1.395646000
C        3.105442000     -2.325253000     -1.869057000
H        2.256177000     -2.940660000     -1.563666000
H        3.019709000     -2.113574000     -2.938030000
H        4.015620000     -2.914202000     -1.714636000
H        4.501158000     -0.035657000     -2.459583000
H        5.343020000     -0.897747000     -1.159974000
H        4.562118000      0.653434000     -0.835222000
C        3.241748000     -1.442716000      0.442298000
H        2.326325000     -1.950599000      0.754765000
H        4.080261000     -2.128361000      0.599239000
H        3.400710000     -0.584031000      1.100377000
70
TS(tBu5-tBu6a)
E(RB3PW91) =  -1434.99975942 a.u.
NImag = i111.1820 cm-1
Rh       0.083561000      0.238020000     -0.203128000
N        1.401802000     -0.117870000      1.284764000
N       -0.730373000     -2.248901000      1.120451000
N       -1.370108000     -2.410435000     -0.917730000
N        2.023586000      2.483052000      0.021784000
N        0.162537000      3.395729000     -0.494430000
C        1.040183000     -0.958259000      2.288400000
C        1.893515000     -1.224450000      3.353632000
H        1.574334000     -1.922852000      4.119174000
C        3.123669000     -0.588467000      3.441020000
H        3.795942000     -0.782621000      4.269732000
C        3.457725000      0.316445000      2.444057000
H        4.396916000      0.857572000      2.473165000
C        2.593965000      0.522782000      1.374462000
C       -0.351030000     -1.531918000      2.320309000
H       -0.440467000     -2.207524000      3.171201000
H       -1.060448000     -0.700978000      2.448006000
C       -0.683227000     -1.616847000     -0.071069000
C       -1.858237000     -3.527526000     -0.253244000
H       -2.422723000     -4.294622000     -0.759147000
C       -1.459967000     -3.425527000      1.039816000
H       -1.611290000     -4.079434000      1.883815000
C        3.001754000      1.442857000      0.263670000
H        3.953455000      1.914837000      0.508857000
H        3.122284000      0.866414000     -0.659046000
C        0.725801000      2.190088000     -0.235773000
C        1.097805000      4.412616000     -0.405967000
H        0.839327000      5.445280000     -0.578602000
C        2.280269000      3.836861000     -0.075261000
H        3.256191000      4.262377000      0.096210000
C       -1.729822000     -2.030830000     -2.273795000
H       -2.730928000     -1.593637000     -2.276415000
H       -1.700550000     -2.907187000     -2.923386000
H       -1.011366000     -1.292718000     -2.628960000
C       -1.221649000      3.630217000     -0.876628000
H       -1.611625000      4.479465000     -0.312407000
H       -1.800344000      2.737970000     -0.639966000
H       -1.280939000      3.846290000     -1.946760000
H        0.517062000      1.319748000     -2.691268000
C       -1.863417000      0.670062000      0.174297000
C       -3.093063000      0.664466000      0.258553000
C       -4.555248000      0.685655000      0.364534000
C       -5.092598000      2.076514000     -0.014123000
C       -4.945161000      0.353894000      1.817754000
H       -4.578290000     -0.636783000      2.102109000
H       -4.528791000      1.089614000      2.511412000
H       -6.035212000      0.360905000      1.920205000
H       -4.686258000      2.843708000      0.651099000
H       -6.184393000      2.095039000      0.065547000
H       -4.820802000      2.332106000     -1.042658000
C       -5.143553000     -0.378161000     -0.580627000
H       -4.765208000     -1.373043000     -0.326586000
H       -6.235376000     -0.392694000     -0.499618000
H       -4.882420000     -0.160529000     -1.620774000
H        1.503333000      0.178129000     -3.744586000
C        1.142938000      0.429591000     -2.745956000
C        1.410508000     -0.329676000     -1.674304000
C        2.335408000     -1.556212000     -1.785294000
C        3.663766000     -1.150035000     -2.450716000
C        1.650483000     -2.609439000     -2.678903000
H        0.759040000     -3.011133000     -2.192723000
H        1.363451000     -2.192344000     -3.647242000
H        2.336061000     -3.444515000     -2.857773000
H        3.507693000     -0.734156000     -3.448638000
H        4.316941000     -2.023560000     -2.547384000
H        4.203384000     -0.403118000     -1.858735000
C        2.662892000     -2.239824000     -0.454328000
H        1.757078000     -2.531467000      0.080587000
H        3.242498000     -3.147369000     -0.649230000
H        3.267833000     -1.608351000      0.200553000
70
tBu6a
E(RB3PW91) =  -1435.03013078 a.u.
Rh       0.023043000     -0.144266000     -0.309610000
N        2.158801000     -0.168096000     -0.685595000
N        0.822428000      2.396391000     -1.543930000
N       -0.857993000      2.882956000     -0.307451000
N        1.289954000     -2.782062000      0.302885000
N       -0.549853000     -3.243494000     -0.682762000
C        2.690499000      0.734144000     -1.533146000
C        4.061945000      0.828990000     -1.744861000
H        4.451457000      1.581681000     -2.421584000
C        4.914870000     -0.052284000     -1.091452000
H        5.988218000      0.000136000     -1.241406000
C        4.359366000     -1.010657000     -0.253976000
H        4.985356000     -1.729443000      0.263492000
C        2.980578000     -1.038594000     -0.066212000
C        1.751649000      1.603168000     -2.330748000
H        2.335056000      2.290357000     -2.944458000
H        1.177242000      0.965286000     -3.014569000
C       -0.058622000      1.847165000     -0.660808000
C       -0.477738000      4.049572000     -0.947990000
H       -0.991602000      4.983947000     -0.786978000
C        0.582710000      3.745366000     -1.735174000
H        1.172012000      4.355470000     -2.401160000
C        2.369862000     -2.020772000      0.894793000
H        3.130431000     -2.719690000      1.243807000
H        1.968422000     -1.480570000      1.757520000
C        0.182785000     -2.197395000     -0.225045000
C        0.083640000     -4.447850000     -0.432339000
H       -0.349018000     -5.393013000     -0.719612000
C        1.250969000     -4.158416000      0.192689000
H        2.033769000     -4.797153000      0.569797000
C       -2.037319000      2.813663000      0.544426000
H       -2.932847000      2.804205000     -0.079027000
H       -2.050976000      3.681430000      1.206652000
H       -2.006727000      1.893283000      1.119548000
C       -1.804691000     -3.162777000     -1.415384000
H       -1.649058000     -3.483366000     -2.448822000
H       -2.159426000     -2.134389000     -1.379241000
H       -2.544619000     -3.810101000     -0.940625000
H       -1.308408000     -1.491543000      1.921917000
C       -1.908996000     -0.169073000     -0.244716000
C       -3.134602000     -0.177020000     -0.243208000
C       -4.604045000     -0.194265000     -0.215364000
C       -5.113253000     -1.636271000     -0.386000000
C       -5.158368000      0.682070000     -1.352072000
H       -4.827185000      1.719436000     -1.245064000
H       -4.820817000      0.316857000     -2.326297000
H       -6.253274000      0.670767000     -1.339464000
H       -4.809276000     -2.045832000     -1.354201000
H       -6.206885000     -1.660371000     -0.337369000
H       -4.719722000     -2.283166000      0.403636000
C       -5.078843000      0.356885000      1.142114000
H       -4.745621000      1.388994000      1.285409000
H       -6.172684000      0.342700000      1.191879000
H       -4.686469000     -0.245748000      1.965981000
H       -0.607304000     -0.824724000      3.490432000
C       -0.619170000     -0.810787000      2.402622000
C        0.162217000      0.032112000      1.714250000
C        1.038814000      1.068079000      2.466434000
C        1.598112000      0.423135000      3.754868000
C        0.173539000      2.266791000      2.896517000
H       -0.050109000      2.912884000      2.047774000
H       -0.763741000      1.938722000      3.352095000
H        0.720636000      2.870662000      3.628310000
H        0.813378000      0.185564000      4.475663000
H        2.281385000      1.127372000      4.239697000
H        2.157898000     -0.494703000      3.550039000
C        2.242763000      1.635905000      1.706696000
H        1.952867000      2.086031000      0.757618000
H        2.701918000      2.419520000      2.317178000
H        3.013426000      0.885318000      1.520388000
70
TS(tBu6a-tBu7)
E(RB3PW91) =  -1434.99542390 a.u.
NImag = i357.0141 cm-1
Rh       0.264711000     -0.055358000     -0.447120000
N        2.412073000     -0.256156000     -0.195267000
N        1.630619000      2.529404000     -1.209143000
N       -0.414120000      3.085976000     -0.950102000
N        1.207190000     -2.851428000     -0.211898000
N       -0.338755000     -2.790579000     -1.695589000
C        3.238010000      0.773602000     -0.479197000
C        4.486848000      0.919284000      0.109027000
H        5.100270000      1.778993000     -0.137558000
C        4.939645000     -0.056727000      0.990797000
H        5.911159000      0.028163000      1.466236000
C        4.132036000     -1.161184000      1.212765000
H        4.460891000     -1.970967000      1.855558000
C        2.878212000     -1.236509000      0.606946000
C        2.789053000      1.719083000     -1.547133000
H        3.603986000      2.401688000     -1.791402000
H        2.559091000      1.137823000     -2.449159000
C        0.429693000      2.022837000     -0.783116000
C        0.243356000      4.199340000     -1.437900000
H       -0.267290000      5.133038000     -1.613221000
C        1.536385000      3.847099000     -1.612423000
H        2.381876000      4.404014000     -1.984159000
C        2.007171000     -2.421587000      0.910548000
H        2.627233000     -3.257621000      1.236448000
H        1.312185000     -2.157894000      1.724727000
C        0.310069000     -2.016433000     -0.790691000
C        0.146114000     -4.089522000     -1.672412000
H       -0.236294000     -4.857132000     -2.326322000
C        1.120905000     -4.131567000     -0.729880000
H        1.745329000     -4.942744000     -0.390531000
C       -1.858371000      3.112968000     -0.777166000
H       -2.316709000      3.430734000     -1.716895000
H       -2.132221000      3.814070000      0.014453000
H       -2.201626000      2.114553000     -0.527363000
C       -1.363214000     -2.321843000     -2.613377000
H       -0.982422000     -2.328701000     -3.638194000
H       -1.637123000     -1.309193000     -2.322137000
H       -2.242022000     -2.966328000     -2.546507000
H       -1.179867000     -2.472591000      1.081176000
C       -1.650755000     -0.039925000     -0.084367000
C       -2.885309000     -0.037126000     -0.162814000
C       -4.340278000     -0.138946000     -0.052929000
C       -4.858666000     -1.176342000     -1.064981000
C       -5.009737000      1.221571000     -0.305597000
H       -4.655914000      1.970460000      0.409359000
H       -4.799082000      1.580459000     -1.317496000
H       -6.094934000      1.132777000     -0.194697000
H       -4.629595000     -0.871879000     -2.090536000
H       -5.944841000     -1.275323000     -0.972743000
H       -4.406475000     -2.155278000     -0.882459000
C       -4.647852000     -0.616816000      1.382524000
H       -4.313831000      0.119311000      2.118985000
H       -5.727401000     -0.756520000      1.499486000
H       -4.146919000     -1.564865000      1.596113000
H       -1.015344000     -1.992142000      2.851025000
C       -0.950775000     -1.704449000      1.808549000
C       -0.722192000     -0.421363000      1.448300000
C       -0.501407000      0.662215000      2.520899000
C       -0.984743000      0.163613000      3.896062000
C       -1.257868000      1.955832000      2.218942000
H       -0.845868000      2.440173000      1.338071000
H       -2.322636000      1.770339000      2.059055000
H       -1.150260000      2.647222000      3.060261000
H       -2.035424000     -0.138809000      3.866840000
H       -0.883735000      0.973843000      4.623790000
H       -0.389759000     -0.676339000      4.265622000
C        0.997910000      0.985787000      2.636645000
H        1.378873000      1.421209000      1.710718000
H        1.161377000      1.702869000      3.447930000
H        1.578822000      0.085830000      2.861777000
70
TS(tBu6a-tBu6b)
E(RB3PW91) =  -1435.01631321 a.u.
NImag = i59.8283 cm-1
Rh       0.135127000     -0.068369000     -0.018608000
N        2.079057000      0.914747000     -0.803726000
N       -0.177504000      2.856941000     -0.350459000
N       -1.524005000      2.308486000      1.221601000
N        2.349537000     -2.016143000     -0.603780000
N        0.513461000     -3.022136000     -1.053298000
C        1.994267000      2.132502000     -1.366782000
C        3.116075000      2.792163000     -1.860308000
H        3.015592000      3.779633000     -2.297504000
C        4.355028000      2.164524000     -1.793595000
H        5.244919000      2.656689000     -2.172507000
C        4.429167000      0.888730000     -1.248619000
H        5.373210000      0.356913000     -1.199408000
C        3.268152000      0.293362000     -0.761777000
C        0.623383000      2.730510000     -1.555758000
H        0.722232000      3.724798000     -1.992377000
H        0.069767000      2.112052000     -2.273880000
C       -0.596243000      1.789182000      0.385384000
C       -1.676670000      3.669163000      1.020619000
H       -2.365044000      4.260116000      1.603719000
C       -0.832033000      4.019044000      0.021310000
H       -0.642585000      4.970831000     -0.449042000
C        3.326304000     -1.060772000     -0.109651000
H        4.314589000     -1.493955000     -0.266542000
H        3.197403000     -0.941055000      0.971114000
C        0.992509000     -1.840728000     -0.595908000
C        1.533601000     -3.913030000     -1.327906000
H        1.341729000     -4.904135000     -1.707229000
C        2.696910000     -3.281780000     -1.043504000
H        3.720880000     -3.612162000     -1.115767000
C       -2.369992000      1.555340000      2.133254000
H       -3.410643000      1.652541000      1.817105000
H       -2.256517000      1.942621000      3.148348000
H       -2.083499000      0.507469000      2.092646000
C       -0.888118000     -3.373303000     -1.224722000
H       -1.019952000     -3.846024000     -2.200164000
H       -1.485777000     -2.464139000     -1.172606000
H       -1.192712000     -4.064706000     -0.435775000
H       -1.956215000     -2.146849000      1.132735000
C       -1.672874000     -0.373547000     -0.545134000
C       -2.843686000     -0.391590000     -0.899812000
C       -4.245021000     -0.461284000     -1.336884000
C       -4.349917000     -1.310070000     -2.615703000
C       -4.761937000      0.960471000     -1.617576000
H       -4.691357000      1.583450000     -0.720575000
H       -4.177320000      1.436494000     -2.410311000
H       -5.810327000      0.929861000     -1.932741000
H       -3.746705000     -0.878758000     -3.419794000
H       -5.390453000     -1.360743000     -2.953199000
H       -4.000653000     -2.331201000     -2.435106000
C       -5.086635000     -1.105300000     -0.220518000
H       -5.024677000     -0.520675000      0.702093000
H       -6.137751000     -1.161791000     -0.522645000
H       -4.736844000     -2.118995000     -0.003932000
H       -1.367855000     -2.376844000      2.867402000
C       -1.252107000     -1.877728000      1.906983000
C       -0.294698000     -0.961091000      1.730011000
C        0.695822000     -0.630934000      2.866276000
C        1.640508000     -1.838517000      3.020724000
C       -0.046811000     -0.433507000      4.199840000
H       -0.735832000      0.412709000      4.149527000
H       -0.616065000     -1.318526000      4.490274000
H        0.677415000     -0.230389000      4.996258000
H        1.087162000     -2.708086000      3.384252000
H        2.442629000     -1.619304000      3.734462000
H        2.086628000     -2.131637000      2.067170000
C        1.512913000      0.648279000      2.629961000
H        0.872459000      1.533617000      2.619204000
H        2.240597000      0.770110000      3.439148000
H        2.069666000      0.642850000      1.689405000
70
tBu6b
E(RB3PW91) =  -1435.03721256 a.u.
Rh      -0.445085000      0.209843000      0.282804000
N        0.449975000     -1.555783000      1.388369000
N        1.994456000      0.925934000      1.845469000
N        0.762583000      2.667421000      1.962621000
N       -1.786033000     -2.378403000     -0.292931000
N       -1.580997000     -1.378347000     -2.174491000
C        1.725901000     -1.532814000      1.807858000
C        2.288203000     -2.592122000      2.517105000
H        3.321271000     -2.533118000      2.842262000
C        1.515444000     -3.712389000      2.792721000
H        1.929836000     -4.550812000      3.343127000
C        0.201743000     -3.740612000      2.339184000
H       -0.432907000     -4.601673000      2.519293000
C       -0.295852000     -2.645468000      1.640291000
C        2.558406000     -0.345286000      1.423651000
H        3.551017000     -0.429589000      1.866294000
H        2.650715000     -0.325218000      0.331025000
C        0.792670000      1.417690000      1.431112000
C        1.906100000      2.939619000      2.691368000
H        2.057881000      3.884911000      3.187450000
C        2.688543000      1.838159000      2.615341000
H        3.665830000      1.631119000      3.021044000
C       -1.714933000     -2.651617000      1.129637000
H       -2.167427000     -3.627513000      1.308832000
H       -2.316374000     -1.912949000      1.669983000
C       -1.373244000     -1.205910000     -0.848754000
C       -2.108178000     -2.629013000     -2.439962000
H       -2.346982000     -2.947447000     -3.442201000
C       -2.237816000     -3.267918000     -1.251835000
H       -2.614658000     -4.248161000     -1.007180000
C       -0.297177000      3.648442000      1.811413000
H        0.149655000      4.642936000      1.765565000
H       -0.988105000      3.607979000      2.657577000
H       -0.814995000      3.451411000      0.876472000
C       -1.296594000     -0.410242000     -3.223149000
H       -0.368617000     -0.676451000     -3.730927000
H       -1.191156000      0.572075000     -2.771389000
H       -2.127875000     -0.407391000     -3.931182000
H       -0.160901000      2.578392000     -1.892309000
C        0.913792000      0.251564000     -1.064314000
C        1.779040000      0.278986000     -1.924287000
C        2.820364000      0.350648000     -2.960584000
C        2.924989000     -1.001007000     -3.687328000
C        4.170709000      0.684632000     -2.302395000
H        4.114183000      1.633688000     -1.761198000
H        4.464700000     -0.099313000     -1.596759000
H        4.955059000      0.766670000     -3.062119000
H        3.168861000     -1.803786000     -2.985174000
H        3.707280000     -0.961612000     -4.452580000
H        1.981426000     -1.255772000     -4.179497000
C        2.453223000      1.454428000     -3.967708000
H        2.381212000      2.425767000     -3.470041000
H        3.215556000      1.523247000     -4.750919000
H        1.491131000      1.243995000     -4.444266000
H       -1.830221000      3.378257000     -1.773425000
C       -1.148376000      2.596277000     -1.441989000
C       -1.505546000      1.694383000     -0.523020000
C       -2.876830000      1.647743000      0.157385000
C       -3.852436000      0.762156000     -0.637922000
C       -3.533582000      3.025752000      0.308995000
H       -2.891929000      3.740230000      0.828992000
H       -3.786715000      3.448189000     -0.666872000
H       -4.465482000      2.935074000      0.877795000
H       -3.934145000      1.119208000     -1.667943000
H       -4.848243000      0.799665000     -0.183041000
H       -3.535326000     -0.281590000     -0.664924000
C       -2.662836000      1.034635000      1.558794000
H       -2.179152000      1.723544000      2.251143000
H       -3.610773000      0.711558000      2.003798000
H       -2.059067000      0.091510000      1.544205000
70
TS(tBu6b-tBu7)
E(RB3PW91) =  -1434.99077348 a.u.
NImag = i375.4830 cm-1
Rh      -0.264743000     -0.037388000      0.300412000
N       -2.274548000      0.069107000     -0.419758000
N       -1.296569000     -2.600251000     -0.638191000
N       -0.919521000     -2.927807000      1.444403000
N       -1.438269000      2.657315000      0.411915000
N        0.237808000      2.924076000     -0.888746000
C       -2.652490000     -0.768270000     -1.403720000
C       -3.925615000     -0.692282000     -1.956809000
H       -4.210111000     -1.369980000     -2.754422000
C       -4.822955000      0.252409000     -1.465005000
H       -5.825465000      0.321469000     -1.874716000
C       -4.419227000      1.109013000     -0.443517000
H       -5.092051000      1.858766000     -0.041586000
C       -3.125962000      0.996026000      0.050409000
C       -1.625724000     -1.800681000     -1.808388000
H       -2.010702000     -2.454251000     -2.592291000
H       -0.711814000     -1.305740000     -2.156593000
C       -0.748835000     -2.008224000      0.460467000
C       -1.543360000     -4.069105000      0.962701000
H       -1.742243000     -4.922255000      1.592036000
C       -1.798575000     -3.856867000     -0.351113000
H       -2.260853000     -4.486083000     -1.095141000
C       -2.519286000      1.935212000      1.063572000
H       -3.251482000      2.650095000      1.441158000
H       -2.110644000      1.369734000      1.908942000
C       -0.339104000      2.000033000     -0.077758000
C       -0.470401000      4.115745000     -0.894062000
H       -0.142720000      4.970863000     -1.463909000
C       -1.541292000      3.944653000     -0.084918000
H       -2.337442000      4.616232000      0.194895000
C       -0.634569000     -2.733512000      2.857722000
H        0.195751000     -3.367713000      3.175839000
H       -1.527528000     -2.982789000      3.436309000
H       -0.363650000     -1.692794000      3.014780000
C        1.407053000      2.722388000     -1.730251000
H        1.138752000      2.928894000     -2.769157000
H        1.727427000      1.687771000     -1.629289000
H        2.212754000      3.393129000     -1.423007000
H        1.649115000     -2.388066000      1.157448000
C        1.492662000     -0.302686000     -0.465886000
C        2.399549000     -0.509929000     -1.267460000
C        3.574771000     -0.809161000     -2.094365000
C        4.054436000      0.456789000     -2.823848000
C        3.214025000     -1.893565000     -3.124685000
H        2.872565000     -2.804591000     -2.624710000
H        2.418688000     -1.547122000     -3.791714000
H        4.089595000     -2.141626000     -3.733784000
H        3.282738000      0.835769000     -3.501169000
H        4.946649000      0.234172000     -3.417785000
H        4.309647000      1.246305000     -2.110371000
C        4.693247000     -1.326451000     -1.168974000
H        4.368631000     -2.221118000     -0.630361000
H        5.583033000     -1.578032000     -1.755985000
H        4.969668000     -0.567326000     -0.431632000
H        2.562663000     -1.736695000      2.617453000
C        1.914155000     -1.537441000      1.771869000
C        1.515511000     -0.288859000      1.460459000
C        2.025622000      0.918739000      2.264587000
C        2.707061000      1.945377000      1.354815000
C        3.068003000      0.482223000      3.310498000
H        2.646602000     -0.200635000      4.054603000
H        3.932416000      0.001821000      2.843231000
H        3.424558000      1.366437000      3.846806000
H        3.512269000      1.483921000      0.778036000
H        3.129403000      2.753314000      1.960927000
H        1.995114000      2.384581000      0.661842000
C        0.870469000      1.587246000      3.028158000
H        0.365752000      0.866140000      3.680064000
H        1.254136000      2.398231000      3.656529000
H        0.134872000      2.011645000      2.343830000
70
tBu7
E(RB3PW91) =  -1435.07834178 a.u.
Rh      -0.241755000     -0.011373000     -0.066858000
N       -2.275873000      0.563276000      0.190396000
N       -2.002844000     -2.351091000      0.211088000
N       -0.314877000     -2.769671000      1.453939000
N       -0.602849000      2.915147000     -0.151004000
N        0.719760000      2.510485000     -1.777173000
C       -3.276190000     -0.291319000     -0.112415000
C       -4.612088000      0.038443000      0.084443000
H       -5.384644000     -0.677623000     -0.173916000
C       -4.938069000      1.281855000      0.613815000
H       -5.973467000      1.561086000      0.778686000
C       -3.906574000      2.159758000      0.923172000
H       -4.114128000      3.142479000      1.332572000
C       -2.589755000      1.773564000      0.696722000
C       -2.884647000     -1.627472000     -0.685319000
H       -3.772028000     -2.235799000     -0.864609000
H       -2.371337000     -1.472695000     -1.640337000
C       -0.813603000     -1.825263000      0.617414000
C       -1.163635000     -3.860029000      1.551408000
H       -0.934837000     -4.713992000      2.169048000
C       -2.239056000     -3.594977000      0.768806000
H       -3.129333000     -4.169051000      0.566692000
C       -1.446723000      2.702805000      1.009507000
H       -1.830858000      3.669569000      1.337324000
H       -0.839580000      2.287308000      1.820811000
C        0.062573000      1.892070000     -0.760990000
C        0.469795000      3.872777000     -1.796061000
H        0.911030000      4.528372000     -2.529981000
C       -0.371103000      4.131930000     -0.765987000
H       -0.804927000      5.055983000     -0.418203000
C        0.959563000     -2.680093000      2.142221000
H        1.750996000     -3.153896000      1.557864000
H        0.877201000     -3.169488000      3.114244000
H        1.210439000     -1.632606000      2.279955000
C        1.612204000      1.860950000     -2.718462000
H        1.145323000      1.791951000     -3.704385000
H        1.837700000      0.868606000     -2.338395000
H        2.539570000      2.432636000     -2.794870000
H        3.906215000     -1.948342000      0.305288000
C        1.847362000     -0.420076000      0.010353000
C        1.345773000     -0.995375000     -0.996970000
C        1.381997000     -1.943461000     -2.146651000
C        2.787327000     -1.878681000     -2.769829000
C        0.326648000     -1.599325000     -3.202838000
H       -0.674389000     -1.632970000     -2.766530000
H        0.476938000     -0.598577000     -3.613430000
H        0.371106000     -2.318147000     -4.026874000
H        2.997117000     -0.887348000     -3.181039000
H        2.867349000     -2.605994000     -3.584087000
H        3.559429000     -2.105960000     -2.030277000
C        1.125801000     -3.367997000     -1.623602000
H        0.125045000     -3.459800000     -1.194971000
H        1.210017000     -4.084518000     -2.447088000
H        1.857995000     -3.641805000     -0.858748000
H        4.801088000     -0.970450000      1.592645000
C        3.936923000     -1.074239000      0.947481000
C        2.944135000     -0.165971000      0.926842000
C        2.928783000      1.076559000      1.813665000
C        2.996983000      2.319698000      0.914345000
C        4.116117000      1.108775000      2.779018000
H        4.127720000      0.233142000      3.435540000
H        5.070867000      1.155596000      2.246404000
H        4.048396000      1.998940000      3.411629000
H        3.915576000      2.314733000      0.319650000
H        2.988143000      3.230084000      1.522822000
H        2.147391000      2.355612000      0.232789000
C        1.630792000      1.100850000      2.635686000
H        1.633276000      0.317863000      3.401121000
H        1.518830000      2.064467000      3.144350000
H        0.762540000      0.930887000      1.981533000
70
tBu8
E(RB3PW91) =  -1435.01437876 a.u.
Rh      -0.356358000      0.279841000     -0.250582000
N        0.459111000      0.416141000      1.838135000
N        1.450616000      2.624084000      0.080691000
N       -0.009959000      3.163175000     -1.389622000
N       -1.202559000     -2.007682000      1.443755000
N       -0.854109000     -2.782891000     -0.521818000
C        1.563354000      1.141744000      2.091135000
C        2.112682000      1.214111000      3.370738000
H        2.998001000      1.817150000      3.541347000
C        1.526764000      0.501694000      4.407959000
H        1.942122000      0.538248000      5.409860000
C        0.400518000     -0.264604000      4.133302000
H       -0.082953000     -0.845203000      4.911632000
C       -0.110873000     -0.278739000      2.839009000
C        2.282900000      1.804244000      0.945070000
H        3.081596000      2.436235000      1.334156000
H        2.717280000      1.007807000      0.326858000
C        0.391245000      2.134410000     -0.607995000
C        0.788666000      4.279090000     -1.195668000
H        0.632635000      5.200503000     -1.733736000
C        1.715395000      3.938496000     -0.266653000
H        2.532912000      4.499203000      0.157773000
C       -1.363540000     -1.062707000      2.534334000
H       -1.668788000     -1.621916000      3.419271000
H       -2.168941000     -0.369122000      2.275695000
C       -0.877685000     -1.627672000      0.181559000
C       -1.166273000     -3.864462000      0.285326000
H       -1.199831000     -4.873299000     -0.094150000
C       -1.384402000     -3.377217000      1.531797000
H       -1.651284000     -3.872656000      2.451665000
C       -1.134143000      3.114038000     -2.306153000
H       -0.869879000      3.627508000     -3.232290000
H       -2.015860000      3.583270000     -1.862963000
H       -1.348403000      2.067991000     -2.517289000
C       -0.525483000     -2.906450000     -1.932039000
H        0.304349000     -3.604507000     -2.052747000
H       -0.211756000     -1.930633000     -2.294974000
H       -1.396140000     -3.265372000     -2.487120000
H       -0.752153000      0.149160000     -1.721783000
C        1.346230000     -0.482117000     -0.864907000
C        2.403911000     -0.984707000     -1.215034000
C        3.680408000     -1.592154000     -1.619715000
C        3.436347000     -3.046588000     -2.058773000
C        4.651072000     -1.575418000     -0.425463000
H        4.854660000     -0.548887000     -0.103602000
H        4.233438000     -2.125244000      0.423204000
H        5.604406000     -2.037841000     -0.702536000
H        2.998869000     -3.629309000     -1.242152000
H        4.379471000     -3.519684000     -2.352210000
H        2.756772000     -3.082785000     -2.915614000
C        4.286482000     -0.796421000     -2.788520000
H        4.470115000      0.242117000     -2.497262000
H        5.238274000     -1.240692000     -3.099027000
H        3.609906000     -0.792972000     -3.647779000
H       -1.805041000      2.300366000      1.287876000
C       -2.040224000      1.511009000      0.605226000
C       -2.637006000      0.740993000     -0.155192000
C       -3.759386000      0.072584000     -0.856449000
C       -3.417784000     -0.269727000     -2.310062000
C       -4.933425000      1.071841000     -0.821442000
H       -5.206632000      1.322478000      0.207117000
H       -4.676643000      1.996228000     -1.345869000
H       -5.805473000      0.628940000     -1.311848000
H       -3.148095000      0.624627000     -2.877954000
H       -4.290385000     -0.723585000     -2.788994000
H       -2.584611000     -0.972313000     -2.361022000
C       -4.157340000     -1.208464000     -0.104001000
H       -4.375062000     -0.999085000      0.947296000
H       -5.060506000     -1.625551000     -0.559500000
H       -3.372421000     -1.964676000     -0.157438000
70
TS(tBu8-tBu9)
E(RB3PW91) =  -1434.99293184 a.u.
NImag = i421.8851 cm-1
Rh      -0.344883000      0.256834000      0.205873000
N        1.039465000      0.111508000      1.814891000
N        1.640820000      2.469069000      0.144059000
N       -0.173210000      3.336464000     -0.575294000
N       -0.875010000     -2.144000000      1.839338000
N       -1.070784000     -2.761601000     -0.199919000
C        2.245666000      0.713515000      1.765648000
C        3.165963000      0.599278000      2.805431000
H        4.121501000      1.105621000      2.724580000
C        2.854390000     -0.161934000      3.921535000
H        3.559816000     -0.268184000      4.739038000
C        1.613586000     -0.784754000      3.964668000
H        1.323259000     -1.391650000      4.815228000
C        0.727882000     -0.625103000      2.905143000
C        2.620861000      1.471050000      0.527198000
H        3.575376000      1.975173000      0.678817000
H        2.705872000      0.751648000     -0.299184000
C        0.350942000      2.163916000     -0.138975000
C        0.773311000      4.348512000     -0.557836000
H        0.544388000      5.354283000     -0.871913000
C        1.924132000      3.799886000     -0.101843000
H        2.902163000      4.225913000      0.054069000
C       -0.630677000     -1.270320000      2.970161000
H       -0.718405000     -1.858084000      3.884265000
H       -1.400541000     -0.492946000      2.979384000
C       -0.823904000     -1.677627000      0.570509000
C       -1.273545000     -3.887316000      0.582928000
H       -1.486123000     -4.853128000      0.152910000
C       -1.142182000     -3.501518000      1.876539000
H       -1.216183000     -4.058977000      2.796629000
C       -1.536022000      3.542332000     -1.029484000
H       -1.573623000      4.463880000     -1.611354000
H       -2.223133000      3.611428000     -0.185296000
H       -1.832071000      2.710624000     -1.665745000
C       -1.119038000     -2.772603000     -1.653318000
H       -0.593144000     -3.654923000     -2.021003000
H       -0.603332000     -1.884031000     -2.016364000
H       -2.155619000     -2.796998000     -2.000117000
H       -1.541313000      0.366408000     -0.931521000
C        0.998965000     -0.418213000     -1.137622000
C        1.798187000     -0.834549000     -1.966712000
C        2.765030000     -1.340539000     -2.953222000
C        2.357468000     -2.757827000     -3.392256000
C        4.165124000     -1.386488000     -2.315951000
H        4.485190000     -0.385524000     -2.008817000
H        4.170555000     -2.035348000     -1.434988000
H        4.898510000     -1.770965000     -3.032789000
H        2.325025000     -3.435640000     -2.533718000
H        3.076688000     -3.154055000     -4.116932000
H        1.370251000     -2.748863000     -3.864368000
C        2.787347000     -0.409303000     -4.177711000
H        3.076039000      0.605386000     -3.887975000
H        3.504712000     -0.773669000     -4.920973000
H        1.799923000     -0.360314000     -4.645767000
H       -2.458688000      1.418201000      2.068657000
C       -2.095655000      1.001980000      1.142131000
C       -2.560547000      0.715758000     -0.017925000
C       -3.797243000      0.438356000     -0.837091000
C       -3.520585000      0.474312000     -2.342555000
C       -4.843126000      1.499176000     -0.460704000
H       -5.036744000      1.495788000      0.615507000
H       -4.514027000      2.501083000     -0.749800000
H       -5.784452000      1.288152000     -0.977059000
H       -3.207831000      1.467618000     -2.677202000
H       -4.427446000      0.211630000     -2.893853000
H       -2.737627000     -0.239181000     -2.619920000
C       -4.309482000     -0.958104000     -0.439619000
H       -4.555240000     -0.989625000      0.625116000
H       -5.208331000     -1.205129000     -1.013489000
H       -3.555708000     -1.724483000     -0.634287000
70
tBu9
E(RB3PW91) =  -1434.99429260 a.u.
Rh      -0.294368000      0.217885000      0.248492000
N        1.021899000     -0.033997000      1.831470000
N        1.695946000      2.416289000      0.338418000
N       -0.112487000      3.355181000     -0.298161000
N       -0.918245000     -2.265035000      1.712102000
N       -1.088037000     -2.751286000     -0.364348000
C        2.242531000      0.547784000      1.834673000
C        3.142438000      0.355840000      2.880010000
H        4.107176000      0.849246000      2.840368000
C        2.802930000     -0.461830000      3.946373000
H        3.494182000     -0.627828000      4.765881000
C        1.551067000     -1.062150000      3.934781000
H        1.236469000     -1.711732000      4.744033000
C        0.681615000     -0.827620000      2.876255000
C        2.652814000      1.374886000      0.654623000
H        3.616127000      1.845217000      0.851810000
H        2.729798000      0.712717000     -0.219573000
C        0.400666000      2.148205000      0.048477000
C        0.849253000      4.350092000     -0.221126000
H        0.631032000      5.378409000     -0.461023000
C        1.997008000      3.756319000      0.183744000
H        2.982051000      4.157319000      0.360343000
C       -0.684276000     -1.456521000      2.891962000
H       -0.789167000     -2.090581000      3.772551000
H       -1.443946000     -0.669803000      2.930279000
C       -0.810791000     -1.729548000      0.476121000
C       -1.367375000     -3.909111000      0.345138000
H       -1.613151000     -4.836733000     -0.146835000
C       -1.253379000     -3.606723000      1.662724000
H       -1.379059000     -4.212734000      2.545756000
C       -1.479080000      3.615970000     -0.713446000
H       -1.521591000      4.610066000     -1.159488000
H       -2.159579000      3.563574000      0.136596000
H       -1.780740000      2.881120000     -1.457744000
C       -1.100681000     -2.671238000     -1.816584000
H       -0.618781000     -3.559797000     -2.227200000
H       -0.526427000     -1.793346000     -2.113111000
H       -2.127830000     -2.612418000     -2.186021000
H       -1.649069000      0.415856000     -0.905767000
C        1.046370000     -0.356403000     -1.162470000
C        1.823323000     -0.703267000     -2.044207000
C        2.761000000     -1.126647000     -3.095588000
C        2.345360000     -2.508428000     -3.629923000
C        4.179617000     -1.212671000     -2.505075000
H        4.504154000     -0.236544000     -2.130353000
H        4.214100000     -1.928251000     -1.678105000
H        4.892599000     -1.535523000     -3.271170000
H        2.340548000     -3.250419000     -2.825654000
H        3.044192000     -2.843528000     -4.403685000
H        1.344604000     -2.469133000     -4.071023000
C        2.742769000     -0.103733000     -4.244690000
H        3.036948000      0.887253000     -3.886614000
H        3.438330000     -0.406158000     -5.034928000
H        1.741443000     -0.024649000     -4.677844000
H       -2.585209000      1.151413000      2.024977000
C       -2.092698000      0.847269000      1.110531000
C       -2.532315000      0.691798000     -0.104496000
C       -3.837216000      0.585229000     -0.872120000
C       -3.622372000      0.820493000     -2.369637000
C       -4.819315000      1.614922000     -0.301269000
H       -4.965642000      1.465993000      0.772331000
H       -4.462065000      2.636042000     -0.461873000
H       -5.792123000      1.515296000     -0.792653000
H       -3.279727000      1.838624000     -2.577564000
H       -4.559292000      0.672077000     -2.913716000
H       -2.882656000      0.123290000     -2.778706000
C       -4.384964000     -0.835055000     -0.648672000
H       -4.573940000     -1.012424000      0.413507000
H       -5.322116000     -0.971397000     -1.198415000
H       -3.674416000     -1.590578000     -0.994536000
70
tBu10
E(RB3PW91) =  -1435.00383073 a.u.
Rh       0.038596000     -0.036097000     -0.079506000
N        0.071699000     -0.200441000      1.918317000
N       -1.375988000     -2.496975000      0.692517000
N       -0.318374000     -2.972159000     -1.104781000
N        1.441844000      2.299183000      1.081556000
N        0.362439000      3.043345000     -0.608210000
C       -0.860999000     -0.968205000      2.542100000
C       -0.894325000     -1.082329000      3.928090000
H       -1.646315000     -1.718572000      4.380985000
C        0.011500000     -0.382957000      4.710443000
H       -0.008061000     -0.458240000      5.792355000
C        0.936872000      0.424039000      4.065870000
H        1.657765000      1.004870000      4.630149000
C        0.958227000      0.495626000      2.677225000
C       -1.925920000     -1.654870000      1.734464000
H       -2.543311000     -2.267674000      2.391047000
H       -2.545758000     -0.886240000      1.249302000
C       -0.544440000     -1.970086000     -0.227771000
C       -1.021043000     -4.111332000     -0.738199000
H       -0.975480000     -5.023233000     -1.312026000
C       -1.690170000     -3.813188000      0.404031000
H       -2.341918000     -4.409425000      1.022416000
C        2.005407000      1.342528000      2.013281000
H        2.560311000      1.891755000      2.774150000
H        2.695282000      0.693861000      1.460971000
C        0.606256000      1.911298000      0.091290000
C        1.047021000      4.117605000     -0.064350000
H        0.982074000      5.109855000     -0.481675000
C        1.728972000      3.649847000      1.011492000
H        2.374052000      4.149110000      1.716771000
C        0.467882000     -2.850400000     -2.321465000
H        1.042635000     -3.764978000     -2.477250000
H        1.154243000     -2.011927000     -2.205761000
H       -0.187549000     -2.679182000     -3.179317000
C       -0.462916000      3.130938000     -1.803623000
H       -1.027776000      4.064125000     -1.781220000
H       -1.157923000      2.290845000     -1.799894000
H        0.165132000      3.106476000     -2.698235000
H        2.464453000      0.900273000     -1.590686000
C       -1.892196000      0.459556000     -0.524864000
C       -3.040001000      0.671237000     -0.915312000
C       -4.402466000      0.950973000     -1.386722000
C       -4.455466000      2.355772000     -2.012621000
C       -5.365793000      0.885519000     -0.186724000
H       -5.352937000     -0.109308000      0.269134000
H       -5.089694000      1.619046000      0.576216000
H       -6.388593000      1.097057000     -0.515627000
H       -4.164725000      3.117421000     -1.283189000
H       -5.470434000      2.578428000     -2.357964000
H       -3.781559000      2.424230000     -2.872077000
C       -4.811173000     -0.100109000     -2.433934000
H       -4.781562000     -1.106443000     -2.006016000
H       -5.828755000      0.095187000     -2.788465000
H       -4.136107000     -0.074555000     -3.294234000
H        2.315992000     -1.546256000      0.262433000
C        1.980742000     -0.633508000     -0.237314000
C        2.786053000     -0.041749000     -1.131537000
C        4.138319000     -0.515584000     -1.633227000
C        4.058862000     -0.672171000     -3.160358000
C        4.561532000     -1.841928000     -1.002492000
H        4.645018000     -1.760222000      0.086252000
H        3.845953000     -2.639211000     -1.229449000
H        5.538068000     -2.149332000     -1.388636000
H        3.344654000     -1.453725000     -3.440106000
H        5.035910000     -0.946243000     -3.571952000
H        3.743521000      0.261251000     -3.638881000
C        5.170829000      0.572192000     -1.291322000
H        5.261854000      0.698726000     -0.207322000
H        6.157510000      0.306070000     -1.685185000
H        4.886460000      1.537590000     -1.723746000
70
TS(tBu10-tBu11a)
E(RB3PW91) =  -1435.00368004 a.u.
NImag = i23.9090 cm-1
Rh      -0.001123000     -0.018718000     -0.031206000
N        0.435101000      1.266117000     -1.514801000
N       -1.465767000      2.476950000      0.443216000
N       -0.833339000      1.804227000      2.372525000
N        1.815355000     -1.313195000     -1.986710000
N        0.509580000     -2.860258000     -1.297107000
C       -0.433301000      2.279686000     -1.775418000
C       -0.207613000      3.177940000     -2.812585000
H       -0.918185000      3.981084000     -2.972709000
C        0.900908000      3.033331000     -3.633696000
H        1.087091000      3.724201000     -4.448928000
C        1.753744000      1.967078000     -3.390662000
H        2.621107000      1.793791000     -4.017813000
C        1.509964000      1.102969000     -2.328316000
C       -1.706621000      2.387602000     -0.981452000
H       -2.262647000      3.268868000     -1.301204000
H       -2.310354000      1.486012000     -1.161026000
C       -0.778767000      1.495751000      1.060221000
C       -1.568338000      2.964740000      2.571561000
H       -1.729974000      3.380355000      3.553439000
C       -1.969089000      3.395272000      1.348342000
H       -2.546966000      4.255913000      1.051665000
C        2.470413000     -0.021857000     -2.071192000
H        3.197981000     -0.063535000     -2.882204000
H        2.996578000      0.158402000     -1.127485000
C        0.767236000     -1.538146000     -1.157294000
C        1.390219000     -3.447048000     -2.189763000
H        1.345100000     -4.496460000     -2.434059000
C        2.217249000     -2.467264000     -2.632390000
H        3.034424000     -2.490283000     -3.335672000
C       -0.295691000      0.973433000      3.437028000
H        0.112591000      1.608917000      4.224680000
H        0.502148000      0.357668000      3.022320000
H       -1.080780000      0.334735000      3.849633000
C       -0.514758000     -3.604488000     -0.579759000
H       -1.007837000     -4.291857000     -1.269318000
H       -1.245361000     -2.894860000     -0.191953000
H       -0.062358000     -4.171288000      0.238372000
H        2.133912000     -1.664882000      1.254871000
C       -1.916404000     -0.706117000     -0.074008000
C       -3.074281000     -1.067181000      0.145818000
C       -4.446436000     -1.526018000      0.388720000
C       -4.523847000     -3.052973000      0.214430000
C       -5.381030000     -0.841633000     -0.627151000
H       -5.348153000      0.246220000     -0.515238000
H       -5.095115000     -1.092873000     -1.652413000
H       -6.412067000     -1.172449000     -0.464702000
H       -4.228700000     -3.344095000     -0.797813000
H       -5.546906000     -3.401980000      0.388697000
H       -3.865341000     -3.559796000      0.926393000
C       -4.868683000     -1.141840000      1.818281000
H       -4.820234000     -0.058105000      1.959045000
H       -5.895625000     -1.470454000      2.009445000
H       -4.213963000     -1.613754000      2.556738000
H        2.163392000      1.389436000      0.888869000
C        1.816363000      0.357488000      0.797030000
C        2.482573000     -0.635510000      1.396369000
C        3.706623000     -0.532904000      2.289876000
C        3.369714000     -1.171290000      3.646828000
C        4.152555000      0.913846000      2.500043000
H        4.420448000      1.393084000      1.552508000
H        3.364637000      1.510134000      2.972056000
H        5.032513000      0.947541000      3.149469000
H        2.580295000     -0.612367000      4.160027000
H        4.250596000     -1.183253000      4.297307000
H        3.028785000     -2.205017000      3.525150000
C        4.839681000     -1.331700000      1.623814000
H        5.113099000     -0.892810000      0.658326000
H        5.732824000     -1.337886000      2.257658000
H        4.542798000     -2.371951000      1.452216000
70
tBu11a
E(RB3PW91) =  -1435.04502319 a.u.
Rh       0.317710000      0.234885000     -0.580561000
N        2.475748000      0.140814000     -0.359583000
N        1.480872000      2.935334000     -0.369834000
N       -0.298974000      2.984165000      0.818140000
N        1.331944000     -2.557773000     -0.615378000
N       -0.231191000     -2.490731000     -2.077061000
C        3.224468000      1.219805000     -0.669557000
C        4.604347000      1.232495000     -0.503037000
H        5.169765000      2.122220000     -0.758047000
C        5.240305000      0.096025000     -0.016047000
H        6.316379000      0.079120000      0.122476000
C        4.469211000     -1.020743000      0.277289000
H        4.927698000     -1.932416000      0.644809000
C        3.089203000     -0.969970000      0.094822000
C        2.513609000      2.419122000     -1.249480000
H        3.231464000      3.217394000     -1.441248000
H        2.058911000      2.146994000     -2.209438000
C        0.415228000      2.178644000     -0.000100000
C        0.311544000      4.219200000      0.956308000
H       -0.112651000      5.003286000      1.563292000
C        1.441278000      4.192679000      0.205669000
H        2.189552000      4.946642000      0.019519000
C        2.240743000     -2.163937000      0.445598000
H        2.885610000     -3.014851000      0.667106000
H        1.645729000     -1.932923000      1.336027000
C        0.406233000     -1.722760000     -1.160386000
C        0.280374000     -3.775802000     -2.097236000
H       -0.099432000     -4.534228000     -2.763277000
C        1.269091000     -3.822055000     -1.170653000
H        1.911678000     -4.629519000     -0.857503000
C       -1.525296000      2.615427000      1.511256000
H       -1.319798000      2.456105000      2.572439000
H       -1.911165000      1.703510000      1.059841000
H       -2.255225000      3.418837000      1.394938000
C       -1.266911000     -2.036499000     -2.993637000
H       -0.851482000     -1.921483000     -3.998292000
H       -1.657252000     -1.087229000     -2.628703000
H       -2.073703000     -2.771380000     -3.016695000
H       -1.560781000     -1.589831000      1.046817000
C       -1.586077000      0.383912000     -0.878862000
C       -2.799621000      0.490770000     -1.010758000
C       -4.257841000      0.602417000     -1.149515000
C       -4.725527000     -0.192590000     -2.380904000
C       -4.655235000      2.080148000     -1.306976000
H       -4.341471000      2.661598000     -0.434966000
H       -4.187676000      2.516318000     -2.194305000
H       -5.741775000      2.172910000     -1.407477000
H       -4.261201000      0.192845000     -3.293614000
H       -5.812216000     -0.115384000     -2.491013000
H       -4.467185000     -1.251148000     -2.280972000
C       -4.914247000      0.021691000      0.116896000
H       -4.592228000      0.566802000      1.009046000
H       -6.004572000      0.093807000      0.044110000
H       -4.645342000     -1.030727000      0.246276000
H        0.690437000      0.291155000      1.980280000
C        0.022071000     -0.250566000      1.309358000
C       -0.891610000     -1.109534000      1.758615000
C       -1.123749000     -1.491876000      3.206717000
C       -2.569621000     -1.106845000      3.562617000
C       -0.158761000     -0.795730000      4.166987000
H        0.883992000     -1.051516000      3.947639000
H       -0.259749000      0.293639000      4.117760000
H       -0.364648000     -1.101741000      5.197031000
H       -2.712984000     -0.024079000      3.490985000
H       -2.811939000     -1.417538000      4.584592000
H       -3.283654000     -1.585219000      2.884775000
C       -0.959302000     -3.015604000      3.327713000
H        0.066441000     -3.320254000      3.092087000
H       -1.185100000     -3.350482000      4.345643000
H       -1.633649000     -3.540663000      2.643125000
70
TS(tBu10-tBu11b)
E(RB3PW91) =  -1434.98739571 a.u.
NImag = i210.8295 cm-1
Rh      -0.162561000      0.282908000      0.057180000
N        0.978075000      0.198960000      1.747387000
N        1.667974000      2.630730000      0.168755000
N        0.004885000      3.255101000     -1.022397000
N       -0.906256000     -2.121025000      1.566117000
N       -0.871910000     -2.710317000     -0.488916000
C        2.102299000      0.934955000      1.918061000
C        2.789706000      0.941747000      3.128601000
H        3.681347000      1.551762000      3.221399000
C        2.341406000      0.169808000      4.188848000
H        2.876296000      0.149989000      5.132304000
C        1.174955000     -0.561887000      4.012588000
H        0.766902000     -1.161808000      4.818474000
C        0.501400000     -0.519573000      2.797960000
C        2.642240000      1.735085000      0.772393000
H        3.478077000      2.340613000      1.123621000
H        2.992205000      1.042213000     -0.001652000
C        0.465126000      2.206060000     -0.294717000
C        0.901087000      4.310601000     -1.001623000
H        0.707905000      5.238021000     -1.516951000
C        1.957418000      3.914806000     -0.251211000
H        2.872473000      4.422120000      0.009998000
C       -0.835181000     -1.208940000      2.685887000
H       -1.037318000     -1.759652000      3.604790000
H       -1.614373000     -0.446267000      2.550904000
C       -0.707305000     -1.644353000      0.321849000
C       -1.178340000     -3.843626000      0.250293000
H       -1.349082000     -4.802105000     -0.213409000
C       -1.195917000     -3.475409000      1.557254000
H       -1.383523000     -4.043446000      2.454284000
C       -1.214202000      3.290526000     -1.816063000
H       -2.014052000      3.804856000     -1.278146000
H       -1.520920000      2.270633000     -2.038549000
H       -1.007495000      3.818811000     -2.748472000
C       -0.784354000     -2.652556000     -1.939634000
H       -0.550995000     -3.646866000     -2.321511000
H        0.016034000     -1.961177000     -2.206475000
H       -1.732452000     -2.311312000     -2.363438000
H       -2.972970000     -1.122796000     -0.534048000
C        1.430278000     -0.406321000     -0.862209000
C        2.346680000     -0.915478000     -1.491540000
C        3.442237000     -1.508413000     -2.273697000
C        3.224155000     -1.213923000     -3.767860000
C        3.465581000     -3.029528000     -2.043035000
H        3.610543000     -3.261162000     -0.983845000
H        2.525562000     -3.485911000     -2.367133000
H        4.281699000     -3.486653000     -2.612378000
H        2.279458000     -1.642195000     -4.115768000
H        4.036229000     -1.647207000     -4.361143000
H        3.197670000     -0.136253000     -3.952619000
C        4.779005000     -0.897628000     -1.817400000
H        4.953290000     -1.092048000     -0.754484000
H        5.608671000     -1.332217000     -2.384614000
H        4.787060000      0.184925000     -1.979393000
H       -2.445711000      1.836806000     -0.046366000
C       -2.151336000      0.790092000     -0.140663000
C       -3.176115000     -0.056188000     -0.410853000
C       -4.636990000      0.271238000     -0.595202000
C       -5.044762000     -0.194583000     -2.005561000
C       -4.945120000      1.759102000     -0.433219000
H       -4.663260000      2.121842000      0.560454000
H       -4.416786000      2.359864000     -1.180712000
H       -6.016805000      1.937400000     -0.562444000
H       -4.499206000      0.359525000     -2.775972000
H       -6.116240000     -0.034021000     -2.163668000
H       -4.842266000     -1.262037000     -2.145121000
C       -5.426129000     -0.541157000      0.448943000
H       -5.171139000     -0.225363000      1.465555000
H       -6.502381000     -0.398173000      0.307501000
H       -5.215518000     -1.612456000      0.360165000
70
tBu11b
E(RB3PW91) =  -1435.03372482 a.u.
Rh      -0.068502000      0.104905000      0.497988000
N        1.966214000     -0.415739000      1.237719000
N        1.816708000      2.401430000      0.438193000
N       -0.052200000      3.201757000      1.111867000
N        0.109981000     -2.724085000      1.326433000
N       -1.051122000     -2.716058000     -0.473641000
C        3.041355000      0.289790000      0.845869000
C        4.332371000     -0.083643000      1.214321000
H        5.178824000      0.508509000      0.883458000
C        4.516867000     -1.213034000      2.001318000
H        5.513406000     -1.523995000      2.297644000
C        3.399073000     -1.934880000      2.407287000
H        3.499899000     -2.819989000      3.026094000
C        2.138776000     -1.503742000      2.009866000
C        2.819068000      1.473076000     -0.059721000
H        3.752142000      2.022967000     -0.185121000
H        2.484136000      1.103752000     -1.036174000
C        0.524240000      2.054345000      0.675171000
C        0.860162000      4.242398000      1.137050000
H        0.589082000      5.237121000      1.453439000
C        2.043860000      3.736247000      0.712131000
H        3.006615000      4.202902000      0.576885000
C        0.892983000     -2.234330000      2.449341000
H        1.160247000     -3.086471000      3.075253000
H        0.267248000     -1.566822000      3.054152000
C       -0.428606000     -1.889809000      0.397016000
C       -0.907782000     -4.038403000     -0.092518000
H       -1.338757000     -4.847851000     -0.660084000
C       -0.169644000     -4.048840000      1.045857000
H        0.165290000     -4.862832000      1.668944000
C       -1.434723000      3.358307000      1.536009000
H       -1.909113000      2.379166000      1.555460000
H       -1.971511000      4.000389000      0.833655000
H       -1.462244000      3.806098000      2.531979000
C       -1.791475000     -2.309900000     -1.660365000
H       -1.521188000     -2.971261000     -2.485474000
H       -1.512345000     -1.289357000     -1.908362000
H       -2.864189000     -2.370013000     -1.468412000
H       -2.811428000     -0.903112000      1.205107000
C        0.413907000      0.102783000     -1.343145000
C        0.709318000      0.098948000     -2.527196000
C        1.089379000      0.085598000     -3.948198000
C        0.425457000      1.272996000     -4.666466000
C        0.622546000     -1.232899000     -4.589039000
H        1.071441000     -2.092398000     -4.082166000
H       -0.465889000     -1.327355000     -4.532154000
H        0.911904000     -1.264532000     -5.644654000
H       -0.664016000      1.211680000     -4.592151000
H        0.699720000      1.275738000     -5.726711000
H        0.743854000      2.221854000     -4.224967000
C        2.619350000      0.200588000     -4.065741000
H        3.113552000     -0.628345000     -3.549860000
H        2.922125000      0.180425000     -5.117815000
H        2.973205000      1.141068000     -3.630933000
H       -2.070003000      1.404623000     -0.688859000
C       -1.916058000      0.569774000     -0.005657000
C       -2.972130000     -0.025331000      0.571538000
C       -4.428668000      0.386155000      0.474588000
C       -5.222286000     -0.809052000     -0.080193000
C       -4.636491000      1.598643000     -0.433306000
H       -4.105584000      2.478828000     -0.056380000
H       -4.287100000      1.401111000     -1.451701000
H       -5.699856000      1.850988000     -0.487153000
H       -4.914676000     -1.039537000     -1.105352000
H       -6.294980000     -0.588497000     -0.092948000
H       -5.072598000     -1.704073000      0.533827000
C       -4.931760000      0.709354000      1.891329000
H       -4.392913000      1.563886000      2.314375000
H       -5.998583000      0.956216000      1.875996000
H       -4.794721000     -0.143587000      2.564836000
70
TS(tBu11a-tBu11b)
E(RB3PW91) =  -1435.01948704 a.u.
NImag = i56.7409 cm-1
Rh      -0.480902000     -0.078717000     -0.169292000
N       -2.724243000     -0.003827000     -0.056814000
N       -1.530975000      2.639043000     -0.645261000
N        0.207527000      2.474263000     -1.885540000
N       -1.679036000     -2.699956000      0.488473000
N        0.061914000     -2.557214000      1.725375000
C       -3.342727000      1.162242000      0.186668000
C       -4.730105000      1.244771000      0.261093000
H       -5.208190000      2.198069000      0.458585000
C       -5.485063000      0.090499000      0.079870000
H       -6.568367000      0.128043000      0.133082000
C       -4.832822000     -1.113467000     -0.168088000
H       -5.391856000     -2.032033000     -0.309914000
C       -3.443309000     -1.124120000     -0.230128000
C       -2.463806000      2.362288000      0.436293000
H       -3.080828000      3.249128000      0.584257000
H       -1.884051000      2.193803000      1.352531000
C       -0.555637000      1.767472000     -1.022568000
C       -0.281570000      3.757791000     -2.051000000
H        0.187076000      4.470462000     -2.710773000
C       -1.378312000      3.868352000     -1.261042000
H       -2.044486000      4.697525000     -1.083681000
C       -2.670151000     -2.387503000     -0.527966000
H       -3.354499000     -3.232930000     -0.606518000
H       -2.164861000     -2.284958000     -1.496463000
C       -0.631513000     -1.878793000      0.785177000
C       -0.531667000     -3.775387000      2.007276000
H       -0.122389000     -4.456917000      2.736036000
C       -1.635478000     -3.870022000      1.226427000
H       -2.374825000     -4.649386000      1.131604000
C        1.419529000      1.979896000     -2.520569000
H        1.174826000      1.357087000     -3.383988000
H        1.979105000      1.389505000     -1.796632000
H        2.013316000      2.833907000     -2.847386000
C        1.296978000     -2.111336000      2.351339000
H        1.229974000     -2.267232000      3.429931000
H        1.427273000     -1.050345000      2.140394000
H        2.139670000     -2.677765000      1.948572000
H        2.681394000     -0.979435000      0.103993000
C        0.860825000      0.745876000      0.900827000
C        1.717617000      1.376175000      1.503248000
C        2.771380000      2.082376000      2.245264000
C        3.485700000      1.096657000      3.186176000
C        2.155774000      3.228134000      3.065878000
H        1.643959000      3.940701000      2.412055000
H        1.430201000      2.842414000      3.788073000
H        2.936784000      3.764614000      3.615065000
H        2.784856000      0.675497000      3.913393000
H        4.284101000      1.605687000      3.736188000
H        3.932888000      0.273643000      2.619832000
C        3.783066000      2.653811000      1.235133000
H        3.294997000      3.361439000      0.558169000
H        4.589194000      3.178266000      1.759214000
H        4.224580000      1.853623000      0.633743000
H        0.631397000     -0.980954000     -2.188190000
C        1.040522000     -0.823449000     -1.179782000
C        2.283056000     -1.199397000     -0.884152000
C        3.258321000     -1.898653000     -1.809045000
C        4.498786000     -1.001406000     -1.955979000
C        2.668471000     -2.184327000     -3.190348000
H        1.786176000     -2.829832000     -3.122972000
H        2.378900000     -1.259889000     -3.701866000
H        3.406082000     -2.692146000     -3.819176000
H        4.242291000     -0.053847000     -2.441157000
H        5.266346000     -1.495498000     -2.561346000
H        4.937151000     -0.771653000     -0.978986000
C        3.668971000     -3.222874000     -1.144139000
H        2.803752000     -3.883387000     -1.025007000
H        4.418409000     -3.746083000     -1.747758000
H        4.102944000     -3.046674000     -0.153615000
70
TS(tBu11a-tBu12)
E(RB3PW91) =  -1435.01835395 a.u.
NImag = i364.2724 cm-1
Rh       0.438567000      0.286081000     -0.368354000
N        2.546454000     -0.052842000     -0.188700000
N        1.904159000      2.817914000      0.009751000
N        0.114002000      3.098156000      1.140634000
N        1.170646000     -2.535612000     -0.758779000
N       -0.221874000     -2.084860000     -2.320969000
C        3.432407000      0.942466000     -0.388678000
C        4.790707000      0.782403000     -0.145227000
H        5.470838000      1.609558000     -0.317087000
C        5.256237000     -0.445973000      0.312572000
H        6.311969000     -0.599345000      0.510676000
C        4.342615000     -1.476119000      0.499837000
H        4.666436000     -2.452468000      0.843905000
C        2.994511000     -1.252517000      0.236802000
C        2.869133000      2.236227000     -0.908159000
H        3.668843000      2.960628000     -1.066657000
H        2.377073000      2.058374000     -1.872128000
C        0.750388000      2.182265000      0.363828000
C        0.857736000      4.258835000      1.272631000
H        0.512780000      5.097778000      1.855864000
C        1.991984000      4.085447000      0.553639000
H        2.827021000      4.743357000      0.372868000
C        1.972835000     -2.339955000      0.433224000
H        2.463987000     -3.280904000      0.683444000
H        1.292818000     -2.062578000      1.250511000
C        0.391172000     -1.535906000     -1.245591000
C        0.163141000     -3.405376000     -2.494037000
H       -0.216279000     -4.014028000     -3.299499000
C        1.045846000     -3.693422000     -1.504221000
H        1.578407000     -4.601572000     -1.270221000
C       -1.183437000      2.933028000      1.777156000
H       -1.072399000      2.504057000      2.776817000
H       -1.803894000      2.293142000      1.152244000
H       -1.656663000      3.912373000      1.862567000
C       -1.127303000     -1.379707000     -3.212654000
H       -0.677062000     -1.285048000     -4.204143000
H       -1.318311000     -0.395653000     -2.788631000
H       -2.069787000     -1.925560000     -3.290854000
H       -1.349324000     -2.260442000      0.421695000
C       -1.492346000      0.550790000     -0.488723000
C       -2.624438000      0.899070000     -0.829469000
C       -4.015206000      1.231126000     -1.147160000
C       -4.397800000      0.611714000     -2.503034000
C       -4.196842000      2.757660000     -1.202360000
H       -3.945544000      3.216135000     -0.241392000
H       -3.556038000      3.199010000     -1.970927000
H       -5.237405000      3.004802000     -1.436179000
H       -3.767879000      1.006765000     -3.305596000
H       -5.440302000      0.846653000     -2.740307000
H       -4.288802000     -0.476316000     -2.477577000
C       -4.909219000      0.637753000     -0.039374000
H       -4.654869000      1.060132000      0.937206000
H       -5.959747000      0.864549000     -0.248653000
H       -4.792790000     -0.448042000      0.015385000
H       -0.981005000      0.416531000      1.862609000
C       -0.927999000     -0.291643000      1.044918000
C       -1.311121000     -1.564962000      1.258771000
C       -1.804089000     -2.133155000      2.570943000
C       -3.260562000     -2.589153000      2.366954000
C       -1.744461000     -1.120205000      3.715384000
H       -0.722676000     -0.760196000      3.878850000
H       -2.388380000     -0.256579000      3.518346000
H       -2.088449000     -1.582188000      4.645616000
H       -3.901887000     -1.738815000      2.116896000
H       -3.649908000     -3.056663000      3.277892000
H       -3.335279000     -3.320842000      1.555456000
C       -0.940327000     -3.355517000      2.925216000
H        0.093142000     -3.057584000      3.133623000
H       -1.329665000     -3.860837000      3.815399000
H       -0.929555000     -4.082126000      2.105231000
70
tBu12
E(RB3PW91) =  -1435.08060779 a.u.
Rh       0.598250000     -0.004951000      0.047209000
N        2.217645000      1.333805000     -0.095989000
N        3.177572000     -1.397670000     -0.170994000
N        1.913635000     -2.305876000     -1.639642000
N       -0.324257000      2.791892000     -0.024342000
N       -1.463405000      1.870317000      1.532254000
C        3.447278000      0.969056000      0.330260000
C        4.528119000      1.841700000      0.291627000
H        5.498231000      1.507698000      0.643728000
C        4.350454000      3.129869000     -0.200346000
H        5.178777000      3.829445000     -0.237987000
C        3.086812000      3.497935000     -0.648716000
H        2.903775000      4.490168000     -1.046837000
C        2.044349000      2.580813000     -0.587079000
C        3.594587000     -0.442338000      0.840213000
H        4.631398000     -0.645165000      1.111890000
H        2.965208000     -0.577255000      1.727235000
C        1.898745000     -1.392213000     -0.637499000
C        3.174877000     -2.862125000     -1.796586000
H        3.383398000     -3.616590000     -2.538606000
C        3.980062000     -2.281254000     -0.872527000
H        5.023918000     -2.431502000     -0.646703000
C        0.664030000      2.932338000     -1.079188000
H        0.642331000      3.960447000     -1.442976000
H        0.393531000      2.262330000     -1.903982000
C       -0.501290000      1.604200000      0.614723000
C       -1.886172000      3.187755000      1.453428000
H       -2.647832000      3.588143000      2.103524000
C       -1.159208000      3.777184000      0.471280000
H       -1.164870000      4.786933000      0.092614000
C        0.774912000     -2.621007000     -2.483807000
H       -0.084623000     -2.070366000     -2.106041000
H        0.564184000     -3.692057000     -2.446761000
H        0.980464000     -2.324775000     -3.515596000
C       -2.009586000      0.899947000      2.461399000
H       -2.240607000      1.393812000      3.406830000
H       -1.263311000      0.125220000      2.623637000
H       -2.915012000      0.448956000      2.047654000
H       -3.849812000     -1.190397000      0.410420000
C       -1.295119000     -0.902928000     -0.196941000
C       -0.642201000     -1.584126000      0.642181000
C       -0.438499000     -2.776140000      1.510797000
C        0.659490000     -2.524147000      2.549984000
C       -0.060805000     -3.996345000      0.654924000
H       -0.818867000     -4.186259000     -0.109875000
H        0.904468000     -3.847978000      0.165628000
H        0.015620000     -4.884081000      1.291065000
H        1.623085000     -2.379844000      2.054773000
H        0.744791000     -3.381405000      3.225239000
H        0.445421000     -1.633088000      3.147666000
C       -1.778893000     -3.050272000      2.217072000
H       -2.571300000     -3.239059000      1.487226000
H       -1.689044000     -3.930902000      2.861310000
H       -2.079196000     -2.203504000      2.840800000
H       -2.223554000      0.325205000     -1.701862000
C       -2.426115000     -0.327603000     -0.858143000
C       -3.689497000     -0.528143000     -0.442089000
C       -4.936201000      0.090896000     -1.013045000
C       -5.893480000     -1.041015000     -1.425650000
C       -4.648009000      0.990604000     -2.215431000
H       -3.985572000      1.819743000     -1.944019000
H       -4.183764000      0.429948000     -3.033201000
H       -5.580153000      1.420228000     -2.593806000
H       -5.458457000     -1.650654000     -2.223399000
H       -6.839223000     -0.626112000     -1.788985000
H       -6.118369000     -1.698715000     -0.579508000
C       -5.587138000      0.924942000      0.106643000
H       -4.927356000      1.742980000      0.414958000
H       -6.530523000      1.359230000     -0.240095000
H       -5.805766000      0.309225000      0.985743000
70
TS(tBu11b-tBu12)
E(RB3PW91) =  -1435.01364426 a.u.
NImag = i381.9960 cm-1
Rh       0.377564000      0.170132000     -0.358893000
N        2.498161000      0.302600000     -0.067249000
N        1.683763000     -2.424705000     -0.658213000
N        0.435433000     -2.240928000     -2.387566000
N        1.259587000      2.911881000      0.250264000
N       -0.429248000      2.629411000      1.531580000
C        3.163471000     -0.782016000      0.377339000
C        4.524641000     -0.729055000      0.658699000
H        5.035457000     -1.616582000      1.016273000
C        5.212545000      0.466356000      0.476220000
H        6.275098000      0.528489000      0.687362000
C        4.515667000      1.581305000      0.020093000
H        5.016651000      2.531343000     -0.131242000
C        3.156143000      1.463125000     -0.241153000
C        2.353706000     -2.039648000      0.572823000
H        2.994397000     -2.861660000      0.894331000
H        1.582440000     -1.860126000      1.332995000
C        0.782066000     -1.599212000     -1.246342000
C        1.106289000     -3.448753000     -2.503020000
H        0.961509000     -4.109765000     -3.342837000
C        1.903336000     -3.563253000     -1.410670000
H        2.583171000     -4.343825000     -1.108044000
C        2.312833000      2.621060000     -0.709690000
H        2.922209000      3.516463000     -0.837834000
H        1.854876000      2.381039000     -1.676777000
C        0.294307000      2.001623000      0.570105000
C        0.071001000      3.893652000      1.797554000
H       -0.378689000      4.544495000      2.530642000
C        1.145127000      4.073232000      0.991899000
H        1.815348000      4.910138000      0.875871000
C       -0.468080000     -1.718143000     -3.398838000
H       -0.684382000     -0.678041000     -3.159196000
H       -1.399740000     -2.289018000     -3.412939000
H        0.008148000     -1.777017000     -4.379991000
C       -1.587759000      2.089617000      2.228107000
H       -1.425461000      2.161774000      3.305839000
H       -1.705701000      1.043889000      1.952895000
H       -2.483670000      2.653095000      1.956149000
H       -2.043155000      2.015056000     -0.461614000
C       -0.882177000     -0.706128000      0.816437000
C       -1.380272000     -1.424439000      1.678503000
C       -2.026445000     -2.251191000      2.704151000
C       -3.263758000     -2.931949000      2.089317000
C       -2.457627000     -1.364815000      3.885526000
H       -1.594769000     -0.858362000      4.328452000
H       -3.175680000     -0.605678000      3.560854000
H       -2.933700000     -1.973950000      4.660751000
H       -3.977149000     -2.186394000      1.726622000
H       -3.764517000     -3.552393000      2.840068000
H       -2.978370000     -3.570966000      1.248644000
C       -1.038237000     -3.324210000      3.195799000
H       -0.154437000     -2.861134000      3.645463000
H       -1.513397000     -3.959681000      3.950491000
H       -0.713278000     -3.959974000      2.366655000
H       -1.958667000     -0.951679000     -1.228004000
C       -1.607910000     -0.025385000     -0.785004000
C       -2.359727000      1.086591000     -0.932735000
C       -3.664294000      1.198303000     -1.686253000
C       -4.738529000      1.638589000     -0.673578000
C       -4.090985000     -0.116809000     -2.339252000
H       -3.357179000     -0.451006000     -3.080130000
H       -4.219276000     -0.911526000     -1.597359000
H       -5.046075000      0.013408000     -2.856815000
H       -4.868197000      0.886903000      0.111301000
H       -5.702187000      1.780961000     -1.174288000
H       -4.466947000      2.587167000     -0.197498000
C       -3.510309000      2.284693000     -2.763763000
H       -2.757575000      1.996099000     -3.504601000
H       -4.459377000      2.447268000     -3.285354000
H       -3.202114000      3.238588000     -2.322285000
70
TS(tBu4-tBu8)
E(RB3PW91) =  -1434.98381905 a.u.
NImag = i51.1596 cm-1
Rh      -0.178399000      0.235749000     -0.645576000
N       -0.488010000      0.086739000      1.605876000
N        0.910642000      2.692755000      0.678093000
N        0.847864000      3.087379000     -1.425195000
N       -0.969461000     -2.537501000      0.266395000
N        0.026524000     -2.656841000     -1.623944000
C        0.033908000      1.043628000      2.401324000
C       -0.263288000      1.123711000      3.759455000
H        0.146590000      1.934950000      4.351122000
C       -1.048764000      0.141175000      4.347389000
H       -1.290660000      0.176727000      5.404562000
C       -1.470010000     -0.912897000      3.553929000
H       -2.031113000     -1.738591000      3.978757000
C       -1.178209000     -0.907016000      2.187729000
C        1.140729000      1.918622000      1.882636000
H        1.429760000      2.619038000      2.666560000
H        1.988342000      1.249556000      1.679154000
C        0.552262000      2.134913000     -0.503371000
C        1.371596000      4.221585000     -0.822613000
H        1.655966000      5.093531000     -1.389805000
C        1.419841000      3.970423000      0.505185000
H        1.767044000      4.572818000      1.329434000
C       -1.743042000     -2.050955000      1.385033000
H       -1.885553000     -2.893299000      2.063713000
H       -2.737283000     -1.769184000      1.029699000
C       -0.486550000     -1.766753000     -0.740893000
C       -0.131435000     -3.955768000     -1.177615000
H        0.217724000     -4.805239000     -1.742263000
C       -0.765793000     -3.886831000      0.016685000
H       -1.093894000     -4.659573000      0.693213000
C        0.768297000      2.944199000     -2.867749000
H        1.701639000      3.294416000     -3.312527000
H       -0.059305000      3.530659000     -3.278517000
H        0.643420000      1.889045000     -3.106231000
C        0.761118000     -2.299682000     -2.826916000
H        1.668758000     -1.761929000     -2.545208000
H        0.142565000     -1.667843000     -3.465502000
H        1.015566000     -3.214627000     -3.362350000
H        0.196818000      0.200854000     -2.120400000
C        1.685527000     -0.291458000     -0.338171000
C        2.839967000     -0.634855000     -0.132836000
C        4.216964000     -1.075846000      0.131797000
C        4.273311000     -2.613157000      0.091181000
C        4.652259000     -0.582139000      1.522768000
H        4.631071000      0.511442000      1.570233000
H        3.989298000     -0.976003000      2.299400000
H        5.673118000     -0.911770000      1.743015000
H        3.605412000     -3.045758000      0.841860000
H        5.291978000     -2.962785000      0.290261000
H        3.969025000     -2.985611000     -0.891568000
C        5.157993000     -0.495509000     -0.938053000
H        5.130726000      0.598100000     -0.927766000
H        6.188352000     -0.817163000     -0.752513000
H        4.866646000     -0.834056000     -1.936648000
H       -1.497054000      2.099275000     -2.401952000
C       -1.786126000      1.356597000     -1.690711000
C       -2.581043000      0.682076000     -1.029966000
C       -3.928771000      0.209406000     -0.635751000
C       -4.200704000      0.441910000      0.858664000
C       -4.143140000     -1.249163000     -1.074289000
H       -4.113322000     -1.318496000     -2.164933000
H       -3.379063000     -1.928930000     -0.695420000
H       -5.123019000     -1.599384000     -0.736256000
H       -3.497137000     -0.071428000      1.512677000
H       -5.210717000      0.101654000      1.105761000
H       -4.134775000      1.508573000      1.089959000
C       -4.917979000      1.091884000     -1.431928000
H       -4.759424000      0.982949000     -2.507700000
H       -5.943765000      0.787255000     -1.200384000
H       -4.802186000      2.145817000     -1.166559000
70
TS(tBu8-tBu4)
E(RB3PW91) =  -1434.98567479 a.u.
NImag = i48.5940 cm-1
Rh       0.358897000      0.143905000     -0.375732000
N        0.038646000      1.312979000      1.549615000
N        0.454039000     -1.765617000      1.932587000
N        0.823655000     -2.893339000      0.146347000
N       -0.689053000      2.953153000     -0.822194000
N       -1.144557000      1.725864000     -2.516353000
C        0.101867000      0.634154000      2.713422000
C        0.346288000      1.267048000      3.927325000
H        0.423925000      0.679142000      4.835337000
C        0.454831000      2.652936000      3.963109000
H        0.639725000      3.173892000      4.896834000
C        0.274200000      3.352905000      2.782640000
H        0.291469000      4.438208000      2.772137000
C        0.077388000      2.651587000      1.589086000
C       -0.304645000     -0.811784000      2.727264000
H       -0.285899000     -1.166791000      3.758321000
H       -1.341189000     -0.849523000      2.365168000
C        0.648458000     -1.623328000      0.592863000
C        0.762937000     -3.806459000      1.188911000
H        0.908811000     -4.863437000      1.032807000
C        0.517838000     -3.099326000      2.313307000
H        0.383464000     -3.415678000      3.335505000
C       -0.053048000      3.511216000      0.349163000
H       -0.640963000      4.386269000      0.636328000
H        0.935335000      3.901591000      0.072841000
C       -0.455154000      1.724617000     -1.352024000
C       -1.801400000      2.926824000     -2.710903000
H       -2.410614000      3.116076000     -3.580055000
C       -1.514149000      3.709173000     -1.644421000
H       -1.807083000      4.718810000     -1.404658000
C        0.895657000     -3.318050000     -1.238991000
H        0.212686000     -4.157019000     -1.384053000
H        1.909775000     -3.623407000     -1.507893000
H        0.574173000     -2.489086000     -1.865509000
C       -1.270275000      0.579203000     -3.402703000
H       -1.857306000      0.876061000     -4.271972000
H       -1.767718000     -0.231601000     -2.867140000
H       -0.281195000      0.252921000     -3.726769000
H        0.534554000     -0.567911000     -1.710036000
C       -1.477891000     -0.546276000     -0.341891000
C       -2.607264000     -1.007605000     -0.269297000
C       -3.970144000     -1.550712000     -0.181804000
C       -4.838379000     -0.942919000     -1.297217000
C       -4.572956000     -1.197077000      1.189093000
H       -3.978392000     -1.632806000      1.998535000
H       -4.605735000     -0.112923000      1.331295000
H       -5.593198000     -1.587172000      1.268889000
H       -4.880355000      0.146408000     -1.205545000
H       -5.859743000     -1.334189000     -1.241156000
H       -4.432084000     -1.189387000     -2.282891000
C       -3.918547000     -3.080388000     -0.341869000
H       -3.299914000     -3.530755000      0.440385000
H       -4.925713000     -3.505174000     -0.273227000
H       -3.495107000     -3.354336000     -1.312730000
H        2.212628000      2.417777000     -0.085391000
C        2.226724000      1.381789000     -0.339063000
C        2.732834000      0.310121000     -0.679244000
C        3.781592000     -0.623837000     -1.140930000
C        5.070191000      0.224620000     -1.218665000
C        3.449328000     -1.149933000     -2.543659000
H        2.501279000     -1.686341000     -2.555740000
H        3.378741000     -0.324059000     -3.256771000
H        4.239918000     -1.827665000     -2.879777000
H        4.947777000      1.061941000     -1.910574000
H        5.893614000     -0.401703000     -1.575709000
H        5.338951000      0.620143000     -0.235603000
C        4.007064000     -1.766637000     -0.142746000
H        3.130850000     -2.404770000     -0.047096000
H        4.848457000     -2.379629000     -0.479253000
H        4.246539000     -1.372051000      0.848579000
66
Ph7
E(RB3PW91) = -1582.61682215 a.u.
Rh       0.115584000      0.272793000     -0.208506000
N       -0.751734000      2.194554000     -0.360126000
N        2.057421000      2.380903000      0.484267000
N        2.369594000      0.848032000      1.941066000
N       -2.685744000      0.143454000     -1.122358000
N       -1.614962000     -1.265026000     -2.324823000
C        0.022772000      3.288863000     -0.530527000
C       -0.512154000      4.569736000     -0.593853000
H        0.148331000      5.419559000     -0.728012000
C       -1.887219000      4.742245000     -0.486626000
H       -2.328962000      5.732029000     -0.533692000
C       -2.682161000      3.614245000     -0.325491000
H       -3.760639000      3.699502000     -0.247881000
C       -2.090748000      2.356695000     -0.266581000
C        1.504875000      3.062615000     -0.671079000
H        1.691305000      2.451558000     -1.562924000
H        2.021402000      4.015626000     -0.791849000
C        1.610318000      1.152016000      0.859343000
C        3.275676000      1.858366000      2.222093000
H        3.968597000      1.796509000      3.046117000
C        3.077191000      2.833885000      1.301878000
H        3.561953000      3.786880000      1.161218000
C       -2.933329000      1.122515000     -0.080667000
H       -2.712262000      0.659583000      0.887136000
H       -3.991200000      1.385748000     -0.098419000
C       -1.443393000     -0.362754000     -1.327485000
C       -2.943054000     -1.331827000     -2.715368000
H       -3.279506000     -1.989917000     -3.500649000
C       -3.622876000     -0.436873000     -1.954685000
H       -4.667922000     -0.172847000     -1.932634000
C        2.298268000     -0.390607000      2.694686000
H        3.151519000     -1.028934000      2.452043000
H        1.382963000     -0.908220000      2.417392000
H        2.292169000     -0.170068000      3.764113000
C       -0.556987000     -2.073882000     -2.904129000
H        0.394404000     -1.575838000     -2.727067000
H       -0.725516000     -2.174291000     -3.977781000
H       -0.539214000     -3.062425000     -2.437939000
C        1.384728000     -1.368956000     -0.265718000
C        0.280321000     -1.749915000      0.234362000
C        3.481271000     -2.621100000     -0.014555000
H        2.930738000     -3.387746000      0.522529000
C        2.790454000     -1.496421000     -0.504301000
C        3.501748000     -0.504632000     -1.197958000
H        2.953687000      0.349072000     -1.583204000
C        4.873402000     -0.625319000     -1.385703000
H        5.416174000      0.145490000     -1.924468000
H        6.622906000     -1.833567000     -1.039146000
C        5.551796000     -1.738895000     -0.889944000
C        4.851961000     -2.736487000     -0.207640000
H        5.379222000     -3.605013000      0.175230000
C       -0.744714000     -2.703429000      0.560831000
C       -0.577740000     -4.009819000      0.265259000
H        0.318376000     -4.361213000     -0.235683000
H       -1.323341000     -4.746568000      0.546060000
C       -1.891515000     -1.283743000      2.275620000
H       -0.916429000     -0.942700000      2.607627000
C       -1.975376000     -2.194205000      1.212704000
C       -3.237010000     -2.610930000      0.777614000
H       -3.308724000     -3.290083000     -0.066313000
C       -4.391858000     -2.134278000      1.394807000
H       -5.365225000     -2.461120000      1.041109000
H       -5.199314000     -0.888222000      2.956623000
C       -4.299567000     -1.247678000      2.466509000
C       -3.044300000     -0.827693000      2.909705000
H       -2.963491000     -0.142320000      3.748411000
66
TS(Ph7-Ph23)
E(RB3PW91) = -1582.58094336 a.u.
NImag = i55.9203 cm-1
Rh      -0.184741000      0.163924000     -0.373279000
N        1.273743000      1.755545000     -0.333090000
N        2.367718000     -0.756612000     -1.650133000
N        0.923351000     -2.339025000     -1.657046000
N       -1.506592000      2.738398000      0.416142000
N       -2.846116000      1.766742000     -0.931694000
C        2.519419000      1.679189000     -0.830889000
C        3.437359000      2.732165000     -0.725041000
H        4.423404000      2.614515000     -1.163471000
C        3.092669000      3.892213000     -0.064114000
H        3.785460000      4.723259000      0.014395000
C        1.835283000      3.941240000      0.530240000
H        1.529770000      4.804705000      1.110772000
C        0.966815000      2.869703000      0.396028000
C        3.117583000      0.462586000     -1.486137000
H        3.471470000      0.765373000     -2.478899000
H        4.002427000      0.217910000     -0.885885000
C        1.116800000     -1.057307000     -1.211386000
C        2.035392000     -2.812580000     -2.327638000
H        2.069840000     -3.801741000     -2.755384000
C        2.949245000     -1.818192000     -2.325010000
H        3.943030000     -1.764089000     -2.739584000
C       -0.308423000      2.909894000      1.205378000
H       -0.274205000      2.107308000      1.951413000
H       -0.370608000      3.862834000      1.732116000
C       -1.668458000      1.596691000     -0.285129000
C       -3.409915000      2.991504000     -0.622609000
H       -4.352772000      3.312904000     -1.036151000
C       -2.557725000      3.616666000      0.232787000
H       -2.614581000      4.580168000      0.714165000
C       -0.299094000     -3.118279000     -1.558986000
H       -1.153788000     -2.455458000     -1.678018000
H       -0.361301000     -3.626818000     -0.594802000
H       -0.299623000     -3.856621000     -2.362307000
C       -3.435379000      0.799489000     -1.841298000
H       -2.742889000     -0.036756000     -1.925187000
H       -3.578584000      1.254640000     -2.823951000
H       -4.389468000      0.444243000     -1.446035000
C       -1.576364000     -1.148812000      0.538473000
C       -0.399380000     -1.371001000      0.972263000
C       -3.749100000     -0.269010000      1.298442000
H       -3.216747000      0.516004000      1.825656000
C       -3.014727000     -1.240671000      0.599229000
C       -3.705121000     -2.257583000     -0.076773000
H       -3.148313000     -3.022927000     -0.607544000
C       -5.096466000     -2.288987000     -0.069568000
H       -5.618427000     -3.081750000     -0.596945000
H       -6.903723000     -1.336294000      0.615351000
C       -5.818535000     -1.310815000      0.612903000
C       -5.138581000     -0.307867000      1.305775000
H       -5.694071000      0.447080000      1.854248000
C        0.602864000     -2.186109000      1.619540000
C        0.272138000     -3.384440000      2.139750000
H       -0.744763000     -3.759044000      2.081285000
H        1.005484000     -3.987701000      2.665353000
C        2.239598000     -0.334091000      2.017198000
H        1.406230000      0.290578000      2.321526000
C        1.990183000     -1.661175000      1.644564000
C        3.061532000     -2.462813000      1.241469000
H        2.869868000     -3.482855000      0.922617000
C        4.357596000     -1.949548000      1.211128000
H        5.180247000     -2.582914000      0.892707000
H        5.609213000     -0.234363000      1.580922000
C        4.597632000     -0.629875000      1.591561000
C        3.532472000      0.176621000      2.000077000
H        3.712183000      1.203069000      2.306555000
66
Ph23
E(RB3PW91) = -1582.58454334 a.u.
Rh       0.186287000      0.293984000      0.044520000
N       -1.068221000      2.062741000     -0.126344000
N       -2.403895000     -0.073012000      1.473487000
N       -0.904591000     -1.376247000      2.279465000
N        1.846956000      2.784241000     -0.464308000
N        2.902418000      1.598662000      0.960401000
C       -2.366121000      2.086669000      0.259443000
C       -3.127497000      3.253147000      0.255821000
H       -4.154066000      3.215023000      0.603547000
C       -2.576695000      4.438803000     -0.205728000
H       -3.146788000      5.361765000     -0.204304000
C       -1.284279000      4.392635000     -0.709861000
H       -0.824165000      5.273648000     -1.143879000
C       -0.567997000      3.201440000     -0.670200000
C       -3.073386000      0.789648000      0.536693000
H       -4.074673000      0.993767000      0.915924000
H       -3.176477000      0.254926000     -0.415263000
C       -1.118618000     -0.459987000      1.289268000
C       -2.044804000     -1.548598000      3.047122000
H       -2.071465000     -2.223540000      3.887588000
C       -2.993326000     -0.724833000      2.540698000
H       -4.013784000     -0.545773000      2.838685000
C        0.774235000      3.152787000     -1.358664000
H        0.729003000      2.414768000     -2.167274000
H        0.998371000      4.126523000     -1.795693000
C        1.809290000      1.583379000      0.154473000
C        3.593951000      2.790449000      0.841416000
H        4.493915000      2.992586000      1.400390000
C        2.922673000      3.552031000     -0.061396000
H        3.124840000      4.537233000     -0.450657000
C        0.330554000     -2.095496000      2.525251000
H        1.154315000     -1.522330000      2.106294000
H        0.297435000     -3.079446000      2.050101000
H        0.470658000     -2.210703000      3.601670000
C        3.249476000      0.551597000      1.904463000
H        2.591784000      0.598133000      2.775567000
H        4.283656000      0.689705000      2.221013000
H        3.157477000     -0.418287000      1.418365000
C        1.392754000     -1.260169000     -0.541166000
C        0.169175000     -1.648465000     -0.612946000
C        3.669584000     -0.655436000     -1.319982000
H        3.269913000      0.277884000     -1.702400000
C        2.794047000     -1.564393000     -0.705062000
C        3.308476000     -2.775734000     -0.212095000
H        2.638048000     -3.480780000      0.269232000
C        4.665696000     -3.061689000     -0.322099000
H        5.052175000     -3.998572000      0.067611000
H        6.583047000     -2.379329000     -1.026719000
C        5.525228000     -2.152566000     -0.937108000
C        5.021123000     -0.953112000     -1.442244000
H        5.686185000     -0.247995000     -1.931806000
C       -0.832582000     -2.681459000     -0.733010000
C       -0.520844000     -3.975443000     -0.522686000
H        0.485055000     -4.274837000     -0.249158000
H       -1.259221000     -4.759293000     -0.659410000
C       -2.390441000     -1.359537000     -2.167335000
H       -1.521323000     -0.977044000     -2.694156000
C       -2.203244000     -2.255539000     -1.105726000
C       -3.320353000     -2.731824000     -0.413648000
H       -3.176669000     -3.401667000      0.428944000
C       -4.603486000     -2.328386000     -0.780267000
H       -5.463121000     -2.700692000     -0.230826000
H       -5.785063000     -1.156846000     -2.149397000
C       -4.784484000     -1.458327000     -1.854599000
C       -3.673583000     -0.977982000     -2.551128000
H       -3.807792000     -0.304471000     -3.392473000
66
TS(Ph23-Ph24)
E(RB3PW91) =  -1582.58417014 a.u.
NImag = i25.5322 cm-1
Rh       0.220636000      0.304072000     -0.043578000
N       -1.279364000      1.911502000     -0.152214000
N       -2.110665000     -0.265003000      1.675977000
N       -0.374793000     -1.313286000      2.387228000
N        1.483642000      3.031310000     -0.550116000
N        2.737347000      2.051609000      0.868205000
C       -2.527048000      1.783508000      0.348798000
C       -3.441354000      2.834563000      0.363245000
H       -4.423090000      2.677892000      0.796751000
C       -3.093029000      4.057971000     -0.188489000
H       -3.785798000      4.892908000     -0.183996000
C       -1.836549000      4.171994000     -0.768475000
H       -1.526352000      5.093867000     -1.248386000
C       -0.962660000      3.090687000     -0.739044000
C       -2.997468000      0.422449000      0.769637000
H       -3.973313000      0.502227000      1.248362000
H       -3.113313000     -0.186002000     -0.133864000
C       -0.799402000     -0.476848000      1.396327000
C       -1.411819000     -1.609486000      3.257667000
H       -1.271386000     -2.245669000      4.116780000
C       -2.505861000     -0.948014000      2.812901000
H       -3.511229000     -0.895221000      3.198515000
C        0.363417000      3.213156000     -1.448536000
H        0.424309000      2.456262000     -2.238045000
H        0.442745000      4.196237000     -1.914092000
C        1.636673000      1.854048000      0.099534000
C        3.243452000      3.328286000      0.705339000
H        4.117713000      3.675641000      1.233006000
C        2.444774000      3.958268000     -0.195926000
H        2.491165000      4.951834000     -0.612858000
C        0.951350000     -1.886056000      2.513108000
H        1.657038000     -1.249762000      1.986144000
H        0.975615000     -2.885338000      2.071108000
H        1.218902000     -1.945326000      3.569908000
C        3.275729000      1.065157000      1.787065000
H        2.620516000      0.962732000      2.654845000
H        4.264180000      1.387253000      2.115792000
H        3.368067000      0.108939000      1.271546000
C        1.427974000     -1.219696000     -0.575950000
C        0.199711000     -1.637994000     -0.652847000
C        3.714727000     -0.540215000     -1.233713000
H        3.315139000      0.431877000     -1.505330000
C        2.831307000     -1.516576000     -0.743226000
C        3.345818000     -2.776688000     -0.393484000
H        2.674945000     -3.537755000     -0.009404000
C        4.704202000     -3.046539000     -0.523871000
H        5.088538000     -4.023056000     -0.245043000
H        6.627591000     -2.285361000     -1.124266000
C        5.568877000     -2.070459000     -1.017452000
C        5.068411000     -0.818360000     -1.377321000
H        5.737140000     -0.058521000     -1.770697000
C       -0.750491000     -2.723001000     -0.730491000
C       -0.385718000     -3.997721000     -0.487065000
H        0.633738000     -4.251785000     -0.220701000
H       -1.095416000     -4.813632000     -0.582018000
C       -2.402780000     -1.451121000     -2.105350000
H       -1.565348000     -1.017071000     -2.643107000
C       -2.147719000     -2.364427000     -1.072789000
C       -3.225891000     -2.907200000     -0.365969000
H       -3.031405000     -3.590345000      0.455617000
C       -4.534479000     -2.551770000     -0.689446000
H       -5.362627000     -2.975719000     -0.129181000
H       -5.800644000     -1.386378000     -1.986567000
C       -4.780795000     -1.656329000     -1.729778000
C       -3.710580000     -1.109952000     -2.440654000
H       -3.895827000     -0.416724000     -3.255829000
66
Ph24
E(RB3PW91) =  -1582.59061968 a.u.
Rh       0.268260000      0.235690000     -0.201739000
N       -1.756354000      1.182975000     -0.187058000
N       -1.109974000     -0.125452000      2.319760000
N        1.021349000     -0.217579000      2.649563000
N        0.243808000      3.023240000     -1.223255000
N        1.798372000      3.094711000      0.235003000
C       -2.707593000      0.838306000      0.691514000
C       -3.968030000      1.430804000      0.685822000
H       -4.711381000      1.123625000      1.413363000
C       -4.257030000      2.396913000     -0.269216000
H       -5.235067000      2.865694000     -0.304589000
C       -3.262611000      2.761685000     -1.172441000
H       -3.441816000      3.521912000     -1.925350000
C       -2.021035000      2.142240000     -1.091690000
C       -2.382668000     -0.282145000      1.631569000
H       -3.160088000     -0.372531000      2.390490000
H       -2.355263000     -1.215592000      1.055873000
C        0.089584000     -0.000106000      1.682001000
C        0.409590000     -0.462241000      3.871398000
H        0.980273000     -0.647341000      4.767353000
C       -0.925648000     -0.406040000      3.664763000
H       -1.753772000     -0.533608000      4.343526000
C       -0.880859000      2.523519000     -1.999691000
H       -0.552673000      1.653079000     -2.581170000
H       -1.189721000      3.300030000     -2.700752000
C        0.881082000      2.247842000     -0.299340000
C        1.731852000      4.354738000     -0.336445000
H        2.388345000      5.158623000     -0.043195000
C        0.740303000      4.313093000     -1.259979000
H        0.363300000      5.068800000     -1.930660000
C        2.447145000     -0.381992000      2.432873000
H        2.683222000     -0.056499000      1.424196000
H        2.718036000     -1.436373000      2.525826000
H        3.007365000      0.203778000      3.165196000
C        2.737954000      2.728929000      1.276872000
H        2.197366000      2.316264000      2.128515000
H        3.278497000      3.620190000      1.596309000
H        3.451781000      1.992711000      0.901713000
C        1.572463000     -1.144462000     -0.699738000
C        0.361930000     -1.672400000     -0.767853000
C        3.838977000     -0.245679000     -1.055549000
H        3.379667000      0.722351000     -1.238577000
C        2.999089000     -1.341217000     -0.790188000
C        3.578857000     -2.599276000     -0.556841000
H        2.938120000     -3.444289000     -0.325994000
C        4.961046000     -2.753571000     -0.589195000
H        5.399551000     -3.729009000     -0.401148000
H        6.861125000     -1.786588000     -0.896005000
C        5.783269000     -1.660821000     -0.864287000
C        5.218311000     -0.406218000     -1.101572000
H        5.857219000      0.443318000     -1.324373000
C       -0.429520000     -2.853318000     -1.036872000
C        0.122198000     -4.035994000     -1.372693000
H        1.196647000     -4.153458000     -1.458020000
H       -0.496034000     -4.897737000     -1.605571000
C       -2.553300000     -1.639265000     -1.566381000
H       -1.973378000     -0.972873000     -2.196676000
C       -1.900863000     -2.692796000     -0.912108000
C       -2.651587000     -3.554146000     -0.104073000
H       -2.148918000     -4.366501000      0.412984000
C       -4.021563000     -3.352931000      0.064145000
H       -4.590497000     -4.022932000      0.701917000
H       -5.724806000     -2.137850000     -0.450208000
C       -4.658080000     -2.293524000     -0.580764000
C       -3.920935000     -1.443738000     -1.407352000
H       -4.413189000     -0.625627000     -1.924940000
94
Ph25
E(RB3PW91) =  -2199.32587035 a.u.
Rh       0.222631000     -0.653382000      0.004037000
N        1.313221000     -1.055877000     -2.057174000
N        3.096912000     -1.360318000      0.210392000
N        2.180030000     -2.010822000      2.038256000
N       -0.958370000     -2.754478000     -1.881880000
N       -0.873868000     -3.691585000      0.031475000
C        2.635070000     -0.855662000     -2.165919000
C        3.305863000     -0.937903000     -3.383825000
H        4.375591000     -0.762417000     -3.423932000
C        2.584099000     -1.243044000     -4.531168000
H        3.075063000     -1.300812000     -5.497289000
C        1.226329000     -1.511267000     -4.407282000
H        0.631335000     -1.796051000     -5.268612000
C        0.630979000     -1.427090000     -3.151305000
C        3.358288000     -0.475262000     -0.915208000
H        4.434850000     -0.460572000     -1.083006000
H        3.059482000      0.535833000     -0.614415000
C        1.892349000     -1.421456000      0.847635000
C        3.528985000     -2.327592000      2.129919000
H        3.944782000     -2.811739000      2.999180000
C        4.105822000     -1.913296000      0.979204000
H        5.130088000     -1.949542000      0.645513000
C       -0.813571000     -1.793839000     -2.961756000
H       -1.408685000     -0.905801000     -2.740991000
H       -1.206030000     -2.250967000     -3.870442000
C       -0.586735000     -2.517475000     -0.591771000
C       -1.416619000     -4.621692000     -0.839814000
H       -1.712168000     -5.608274000     -0.520587000
C       -1.468199000     -4.027079000     -2.054736000
H       -1.824694000     -4.386760000     -3.006584000
C        1.299846000     -2.087861000      3.190813000
H        0.296325000     -1.807988000      2.891182000
H        1.635316000     -1.381381000      3.953896000
H        1.305851000     -3.098301000      3.606038000
C       -0.644260000     -3.968091000      1.434632000
H       -1.031320000     -3.148175000      2.037702000
H        0.422378000     -4.096949000      1.623365000
H       -1.169506000     -4.884950000      1.703890000
C       -0.793951000      0.958737000     -1.021508000
C       -0.304174000      0.270698000      1.747756000
C        0.632608000      1.009229000      1.266996000
C       -1.692468000      0.124315000     -0.737239000
C       -2.289246000     -0.840777000      2.726361000
H       -2.380842000     -1.419922000      1.816077000
C       -1.258046000      0.104243000      2.812470000
C       -1.158389000      0.899481000      3.969706000
H       -0.364905000      1.638110000      4.034727000
C       -2.066218000      0.738942000      5.008084000
H       -1.980548000      1.355809000      5.897876000
H       -3.799197000     -0.325679000      5.725630000
C       -3.089704000     -0.208139000      4.912353000
C       -3.201167000     -0.993032000      3.766446000
H       -4.004867000     -1.718279000      3.678298000
C        1.375011000      2.243355000      1.362570000
C        0.771378000      3.410085000      1.654391000
H       -0.298524000      3.470029000      1.812444000
H        1.345446000      4.328170000      1.734003000
C        3.454388000      3.035698000      0.201378000
H        2.841914000      3.746832000     -0.343587000
C        2.837931000      2.183384000      1.125662000
C        3.624873000      1.264017000      1.829453000
H        3.149201000      0.605912000      2.550730000
C        4.998349000      1.196791000      1.613741000
H        5.598577000      0.492567000      2.181934000
H        6.672977000      1.981867000      0.505412000
C        5.601775000      2.035391000      0.675960000
C        4.826345000      2.956434000     -0.028084000
H        5.291828000      3.617744000     -0.753061000
C       -3.975488000      0.679536000     -1.353016000
H       -3.600983000      1.653330000     -1.650311000
C       -3.075052000     -0.269701000     -0.828703000
C       -3.569650000     -1.525483000     -0.447672000
H       -2.892882000     -2.266943000     -0.044756000
C       -4.921135000     -1.823479000     -0.579791000
H       -5.286077000     -2.800910000     -0.278661000
H       -6.860434000     -1.108599000     -1.188446000
C       -5.804868000     -0.874604000     -1.090420000
C       -5.325406000      0.378018000     -1.475140000
H       -6.006221000      1.123739000     -1.874294000
C       -0.301640000      2.227625000     -1.479269000
C        0.913961000      2.371462000     -2.039079000
H        1.269602000      3.342392000     -2.363718000
H        1.571116000      1.522959000     -2.169254000
C       -1.269151000      4.434436000     -2.187974000
H       -0.626619000      4.417975000     -3.063257000
C       -1.243496000      3.359568000     -1.290295000
C       -2.120923000      3.370363000     -0.196476000
H       -2.116576000      2.533424000      0.495136000
C       -2.983090000      4.443209000      0.007631000
H       -3.651893000      4.439321000      0.863128000
H       -3.666308000      6.350560000     -0.726811000
C       -2.989792000      5.515780000     -0.882513000
C       -2.132099000      5.506044000     -1.982204000
H       -2.144583000      6.330061000     -2.689271000
94
TS(Ph25-Ph26)
E(RB3PW91) = -2199.30529035 a.u.
NImag = i205.4518 cm-1
Rh       0.348111000     -0.629576000     -0.278376000
N        0.307176000     -0.266719000     -2.501397000
N        2.934493000      0.211724000     -1.505425000
N        3.459160000     -1.502097000     -0.353646000
N       -0.769532000     -2.899206000     -1.842139000
N        0.038591000     -3.739884000     -0.042940000
C        1.101529000      0.696485000     -3.005426000
C        1.003293000      1.118775000     -4.325947000
H        1.651441000      1.909489000     -4.688136000
C        0.080317000      0.504374000     -5.165307000
H       -0.017767000      0.811875000     -6.201411000
C       -0.688079000     -0.534249000     -4.658593000
H       -1.393620000     -1.065710000     -5.288364000
C       -0.548262000     -0.893561000     -3.318127000
C        2.134761000      1.273637000     -2.078693000
H        2.793794000      1.963467000     -2.605826000
H        1.666791000      1.818645000     -1.254079000
C        2.400307000     -0.710732000     -0.663948000
C        4.616088000     -1.079679000     -0.989912000
H        5.560275000     -1.584752000     -0.862344000
C        4.281570000      0.009154000     -1.724428000
H        4.874554000      0.656185000     -2.349989000
C       -1.424668000     -1.965567000     -2.744415000
H       -2.258414000     -1.496944000     -2.208875000
H       -1.849375000     -2.551998000     -3.560194000
C       -0.098460000     -2.556799000     -0.701190000
C       -0.532490000     -4.786843000     -0.750180000
H       -0.518138000     -5.801305000     -0.384746000
C       -1.045091000     -4.256482000     -1.882312000
H       -1.574053000     -4.714166000     -2.702932000
C        3.396468000     -2.698279000      0.462825000
H        2.911074000     -2.475494000      1.411377000
H        4.412125000     -3.042399000      0.660173000
H        2.848559000     -3.481466000     -0.063872000
C        0.505664000     -3.897678000      1.319977000
H        0.865445000     -2.938937000      1.675655000
H        1.299107000     -4.646594000      1.371132000
H       -0.323627000     -4.210042000      1.959376000
C       -1.131354000      1.039852000      0.014234000
C        0.652427000     -0.248168000      1.666102000
C        0.484934000      0.986589000      1.273443000
C       -1.633321000     -0.160398000     -0.044339000
C       -0.035766000     -1.535802000      3.650222000
H       -1.057674000     -1.469102000      3.287645000
C        0.988052000     -0.930293000      2.904462000
C        2.307960000     -1.012483000      3.369671000
H        3.100314000     -0.524607000      2.809940000
C        2.598883000     -1.698879000      4.546671000
H        3.624390000     -1.750553000      4.900494000
H        1.806016000     -2.838938000      6.192866000
C        1.577708000     -2.306288000      5.274950000
C        0.258921000     -2.215874000      4.826873000
H       -0.541980000     -2.674225000      5.399658000
C        0.880707000      2.336028000      1.647337000
C        0.205850000      3.034484000      2.573472000
H       -0.686918000      2.639204000      3.042522000
H        0.552585000      4.012729000      2.891658000
C        2.041318000      4.175969000      0.406322000
H        1.120493000      4.747334000      0.466025000
C        2.078064000      2.894276000      0.970706000
C        3.260045000      2.149521000      0.882008000
H        3.288295000      1.154376000      1.313263000
C        4.383853000      2.676589000      0.252237000
H        5.299511000      2.094723000      0.211325000
H        5.208614000      4.357857000     -0.816226000
C        4.333533000      3.947226000     -0.321098000
C        3.159174000      4.695968000     -0.240753000
H        3.115611000      5.688562000     -0.679348000
C       -4.061209000     -0.121686000     -0.587917000
H       -3.963402000      0.909311000     -0.909690000
C       -2.927312000     -0.804342000     -0.106479000
C       -3.076109000     -2.134604000      0.322393000
H       -2.208532000     -2.651444000      0.716948000
C       -4.312108000     -2.768708000      0.261671000
H       -4.410475000     -3.795186000      0.602711000
H       -6.389149000     -2.580709000     -0.281261000
C       -5.423966000     -2.085981000     -0.230550000
C       -5.293611000     -0.761160000     -0.650466000
H       -6.158701000     -0.222487000     -1.025612000
C       -1.513290000      2.426535000     -0.202468000
C       -0.828950000      3.260961000     -1.003861000
H       -1.132677000      4.293422000     -1.134603000
H        0.056203000      2.938192000     -1.533779000
C       -3.607079000      3.805269000     -0.050289000
H       -3.363095000      4.251614000     -1.009549000
C       -2.758826000      2.832139000      0.496249000
C       -3.127571000      2.220643000      1.702506000
H       -2.494692000      1.441419000      2.114276000
C       -4.294494000      2.594567000      2.360278000
H       -4.562538000      2.113065000      3.295916000
H       -6.034995000      3.864858000      2.327526000
C       -5.120438000      3.577186000      1.818018000
C       -4.773703000      4.178747000      0.608420000
H       -5.421181000      4.932317000      0.170023000
94
Ph26
E(RB3PW91) =  -2199.36481860 a.u.
Rh       0.951050000     -0.567289000      0.089905000
N        1.453871000     -2.383567000     -1.009027000
N        3.666815000     -0.513675000     -0.997363000
N        4.027658000     -0.158297000      1.077276000
N        0.124807000     -2.962277000      1.538879000
N        0.002074000     -1.237542000      2.827038000
C        2.270399000     -2.200241000     -2.072045000
C        2.535788000     -3.209328000     -2.982388000
H        3.183953000     -3.018644000     -3.830870000
C        1.968273000     -4.466967000     -2.777871000
H        2.153409000     -5.277761000     -3.474727000
C        1.194081000     -4.667726000     -1.649538000
H        0.760588000     -5.638879000     -1.435166000
C        0.957226000     -3.600508000     -0.776688000
C        2.917147000     -0.841011000     -2.201907000
H        3.596979000     -0.827151000     -3.054662000
H        2.161502000     -0.062397000     -2.377865000
C        3.033575000     -0.409773000      0.201276000
C        5.253572000     -0.075897000      0.439539000
H        6.167954000      0.131191000      0.972473000
C        5.029937000     -0.307950000     -0.879982000
H        5.706403000     -0.345251000     -1.719140000
C        0.084689000     -3.877309000      0.410134000
H       -0.952425000     -3.958309000      0.063328000
H        0.372145000     -4.857343000      0.801331000
C        0.332537000     -1.613205000      1.565222000
C       -0.413090000     -2.325877000      3.574843000
H       -0.711716000     -2.228828000      4.605994000
C       -0.337779000     -3.407329000      2.770335000
H       -0.572370000     -4.443894000      2.950398000
C        3.818216000      0.119912000      2.485585000
H        3.756245000      1.198478000      2.648805000
H        4.639542000     -0.302719000      3.066867000
H        2.884745000     -0.352304000      2.786354000
C       -0.005811000      0.121772000      3.333358000
H        0.962976000      0.589858000      3.171990000
H       -0.222604000      0.086976000      4.401431000
H       -0.766023000      0.703642000      2.813583000
C       -1.544733000      0.743680000     -0.355214000
C        0.582857000      1.351790000      0.628192000
C       -0.613856000      1.784735000      0.141817000
C       -1.055342000     -0.512459000     -0.365554000
C        1.554948000      2.929845000      2.339742000
H        0.677863000      2.785064000      2.960892000
C        1.632072000      2.281247000      1.097498000
C        2.753688000      2.552937000      0.296160000
H        2.817610000      2.103256000     -0.690389000
C        3.773446000      3.391167000      0.732102000
H        4.625156000      3.583566000      0.086210000
H        4.490009000      4.650512000      2.331890000
C        3.695746000      3.995111000      1.988204000
C        2.573603000      3.771893000      2.782973000
H        2.484001000      4.261410000      3.748394000
C       -0.969652000      3.212510000     -0.052282000
C       -1.275355000      4.018820000      0.973357000
H       -1.303096000      3.650819000      1.992570000
H       -1.505076000      5.069026000      0.822775000
C       -1.886760000      4.642460000     -1.904948000
H       -2.610932000      5.050999000     -1.207226000
C       -0.980122000      3.671098000     -1.460202000
C       -0.096267000      3.106009000     -2.388950000
H        0.602323000      2.346963000     -2.049750000
C       -0.105869000      3.509909000     -3.720682000
H        0.590427000      3.066677000     -4.427435000
H       -1.024118000      4.792438000     -5.189673000
C       -1.008037000      4.481792000     -4.149414000
C       -1.897270000      5.046932000     -3.235004000
H       -2.613274000      5.793914000     -3.564623000
C       -1.651801000     -2.352332000     -1.950777000
H       -0.956309000     -1.929669000     -2.670647000
C       -1.845252000     -1.694405000     -0.727318000
C       -2.764536000     -2.235624000      0.187123000
H       -2.936698000     -1.720966000      1.127092000
C       -3.444853000     -3.414760000     -0.104669000
H       -4.153955000     -3.817883000      0.612592000
H       -3.750976000     -4.996428000     -1.540562000
C       -3.221721000     -4.075467000     -1.315292000
C       -2.332102000     -3.531860000     -2.243038000
H       -2.170324000     -4.027477000     -3.196058000
C       -2.960012000      1.055836000     -0.710578000
C       -3.311831000      1.487959000     -1.927990000
H       -4.344773000      1.725184000     -2.165040000
H       -2.573053000      1.643934000     -2.706099000
C       -5.193036000      0.226911000      0.081053000
H       -5.435644000     -0.028326000     -0.945791000
C       -3.947060000      0.800737000      0.363156000
C       -3.622470000      1.070039000      1.700440000
H       -2.665244000      1.530078000      1.925487000
C       -4.518834000      0.782971000      2.724629000
H       -4.257122000      1.012754000      3.753981000
H       -6.455474000     -0.020745000      3.229013000
C       -5.756459000      0.210250000      2.430810000
C       -6.089994000     -0.063125000      1.104895000
H       -7.047859000     -0.517245000      0.868243000
94
TS(Ph26-Ph27)
E(RB3PW91) =  -2199.36166098 a.u.
NImag = i33.4642 cm-1
Rh      -0.460655000     -1.061548000     -0.330051000
N        0.091481000     -2.794510000      0.874528000
N       -2.728990000     -2.034471000      1.297931000
N       -3.555626000     -2.099133000     -0.670376000
N        1.598637000     -2.611557000     -1.692471000
N        1.195975000     -0.817426000     -2.824156000
C       -0.587931000     -2.936263000      2.038025000
C       -0.290270000     -3.933376000      2.951865000
H       -0.852181000     -4.004552000      3.876765000
C        0.730053000     -4.837266000      2.659128000
H        0.979782000     -5.635364000      3.350464000
C        1.414357000     -4.693739000      1.466960000
H        2.221693000     -5.368775000      1.202730000
C        1.079846000     -3.647373000      0.599509000
C       -1.694359000     -1.946333000      2.317159000
H       -2.141890000     -2.145224000      3.291578000
H       -1.292314000     -0.925250000      2.331759000
C       -2.426225000     -1.796396000     -0.002054000
C       -4.554852000     -2.506263000      0.194879000
H       -5.537704000     -2.785069000     -0.150772000
C       -4.031779000     -2.471240000      1.448958000
H       -4.467673000     -2.704413000      2.407518000
C        1.978800000     -3.474173000     -0.588108000
H        2.935924000     -3.102783000     -0.194427000
H        2.165289000     -4.465016000     -1.012288000
C        0.855638000     -1.460440000     -1.674800000
C        2.105885000     -1.560750000     -3.557177000
H        2.475182000     -1.223203000     -4.512286000
C        2.363854000     -2.680212000     -2.850601000
H        3.017278000     -3.513550000     -3.053641000
C       -3.708989000     -2.003570000     -2.111549000
H       -4.429235000     -1.221334000     -2.357564000
H       -4.039503000     -2.965703000     -2.509445000
H       -2.740648000     -1.742487000     -2.533051000
C        0.837062000      0.534110000     -3.210238000
H        0.367711000      0.527606000     -4.196939000
H        1.737337000      1.152152000     -3.229273000
H        0.153010000      0.932267000     -2.462911000
C        0.756193000      1.364610000      0.413140000
C       -1.213861000      0.744027000     -0.838700000
C       -0.550455000      1.733204000     -0.169377000
C        1.101253000      0.064323000      0.305839000
C       -2.694396000      1.064517000     -2.853610000
H       -1.828466000      0.969639000     -3.499185000
C       -2.534498000      0.971216000     -1.464774000
C       -3.678410000      1.102018000     -0.661631000
H       -3.571510000      1.045224000      0.417494000
C       -4.932022000      1.316716000     -1.224426000
H       -5.799897000      1.423078000     -0.579734000
H       -6.049874000      1.591779000     -3.050443000
C       -5.073705000      1.413355000     -2.610038000
C       -3.946735000      1.291521000     -3.420921000
H       -4.041387000      1.375195000     -4.499853000
C       -1.094242000      3.093745000      0.055146000
C       -1.373344000      3.923707000     -0.960474000
H       -1.187493000      3.633060000     -1.988969000
H       -1.821570000      4.897989000     -0.792628000
C       -1.159672000      4.756450000      1.942106000
H       -0.810331000      5.523435000      1.257859000
C       -1.337557000      3.450109000      1.470657000
C       -1.732451000      2.458042000      2.378958000
H       -1.860688000      1.441324000      2.017680000
C       -1.956493000      2.763827000      3.717835000
H       -2.269361000      1.985440000      4.408626000
H       -1.943258000      4.309637000      5.220241000
C       -1.778566000      4.068866000      4.174424000
C       -1.380597000      5.063069000      3.280458000
H       -1.227446000      6.079004000      3.632134000
C        2.555963000     -1.185526000      1.920583000
H        1.731255000     -1.202781000      2.626784000
C        2.390260000     -0.520752000      0.697990000
C        3.474294000     -0.476883000     -0.193720000
H        3.366201000      0.065073000     -1.127730000
C        4.675396000     -1.107744000      0.116585000
H        5.505631000     -1.057304000     -0.581691000
H        5.752491000     -2.289208000      1.565286000
C        4.816200000     -1.794833000      1.324498000
C        3.755769000     -1.820896000      2.230807000
H        3.865629000     -2.332739000      3.182427000
C        1.734094000      2.366053000      0.935476000
C        1.735267000      2.791753000      2.203669000
H        2.464634000      3.519349000      2.547301000
H        0.991408000      2.453046000      2.916182000
C        4.119343000      2.789864000      0.291914000
H        4.412324000      2.484482000      1.291679000
C        2.760901000      2.790179000     -0.045882000
C        2.391252000      3.139841000     -1.352181000
H        1.337573000      3.167621000     -1.611926000
C        3.356068000      3.485094000     -2.293867000
H        3.053601000      3.777578000     -3.295962000
H        5.461909000      3.739138000     -2.684551000
C        4.708429000      3.474459000     -1.948745000
C        5.085229000      3.130095000     -0.651867000
H        6.135706000      3.116508000     -0.376126000
94
Ph27
E(RB3PW91) =  -2199.40205577 a.u.
Rh       0.190296000     -1.191543000      0.077744000
N        2.061248000     -2.221939000      0.739007000
N        0.571627000     -1.302810000      3.048541000
N       -1.517608000     -1.605239000      2.697819000
N        1.520230000     -2.466141000     -2.231171000
N        0.582298000     -0.717892000     -3.028023000
C        2.693931000     -1.840469000      1.859002000
C        4.025665000     -2.177212000      2.099086000
H        4.509410000     -1.839499000      3.009175000
C        4.716184000     -2.932796000      1.163921000
H        5.757473000     -3.193488000      1.322596000
C        4.037539000     -3.375149000      0.031845000
H        4.528702000     -3.998997000     -0.707156000
C        2.708243000     -3.012534000     -0.137325000
C        1.970483000     -0.979062000      2.859667000
H        2.463915000     -1.073640000      3.827946000
H        2.062241000      0.063760000      2.545907000
C       -0.355738000     -1.317141000      2.052707000
C       -1.314427000     -1.760048000      4.056413000
H       -2.120598000     -1.994002000      4.733128000
C        0.007299000     -1.565413000      4.281869000
H        0.581606000     -1.575444000      5.194482000
C        1.904425000     -3.517769000     -1.305208000
H        2.480055000     -4.258821000     -1.861023000
H        0.997836000     -4.010515000     -0.934281000
C        0.773650000     -1.385149000     -1.862732000
C        1.185092000     -1.367694000     -4.089741000
H        1.136006000     -0.985650000     -5.096965000
C        1.781244000     -2.476259000     -3.588071000
H        2.351910000     -3.256150000     -4.066630000
C       -2.811622000     -1.846373000      2.078002000
H       -2.941268000     -1.173965000      1.235467000
H       -3.593392000     -1.643908000      2.809344000
H       -2.886799000     -2.882355000      1.740682000
C       -0.219750000      0.479453000     -3.207919000
H       -1.197302000      0.213396000     -3.616669000
H        0.297051000      1.159448000     -3.887565000
H       -0.360377000      0.948984000     -2.240144000
C       -0.243557000      1.613230000      0.195083000
C       -1.496129000     -0.295366000     -0.436542000
C       -1.541419000      1.054455000     -0.192823000
C        0.779712000      0.699596000      0.234047000
C       -2.268261000     -2.534848000     -1.086712000
H       -1.544000000     -2.936868000     -0.371978000
C       -2.428843000     -1.135255000     -1.178638000
C       -3.399630000     -0.652657000     -2.077580000
H       -3.526294000      0.416546000     -2.193667000
C       -4.165905000     -1.530965000     -2.835637000
H       -4.908735000     -1.134854000     -3.522041000
H       -4.589912000     -3.588899000     -3.324444000
C       -3.985277000     -2.910807000     -2.730249000
C       -3.025601000     -3.413309000     -1.851460000
H       -2.881093000     -4.485484000     -1.754559000
C       -2.727723000      1.907447000     -0.458961000
C       -2.682611000      2.915894000     -1.344221000
H       -1.778110000      3.139166000     -1.901640000
H       -3.531255000      3.575297000     -1.497025000
C       -5.228282000      1.736362000     -0.221362000
H       -5.332427000      1.991903000     -1.271883000
C       -3.946417000      1.622977000      0.332070000
C       -3.830283000      1.261218000      1.681339000
H       -2.839323000      1.159854000      2.115941000
C       -4.962459000      1.045103000      2.461339000
H       -4.854689000      0.791606000      3.512629000
H       -7.117052000      0.986619000      2.503825000
C       -6.232568000      1.162392000      1.899184000
C       -6.360402000      1.505701000      0.553614000
H       -7.346036000      1.588473000      0.105423000
C        2.652937000      1.907772000      1.357712000
H        1.922791000      2.379694000      2.007774000
C        2.205795000      1.006470000      0.372523000
C        3.169448000      0.416468000     -0.461779000
H        2.846576000     -0.273505000     -1.232055000
C        4.519525000      0.715537000     -0.322936000
H        5.242080000      0.252797000     -0.989083000
H        6.000757000      1.843850000      0.766146000
C        4.946396000      1.608515000      0.659173000
C        4.004084000      2.205534000      1.495215000
H        4.320382000      2.912934000      2.255957000
C       -0.060695000      3.067467000      0.469282000
C       -0.878888000      3.678634000      1.342699000
H       -0.829138000      4.748656000      1.514934000
H       -1.651282000      3.133218000      1.873392000
C        1.610046000      4.935561000      0.335248000
H        1.337928000      5.224912000      1.345835000
C        0.990859000      3.823129000     -0.251621000
C        1.404848000      3.436880000     -1.531742000
H        0.956915000      2.562309000     -1.986506000
C        2.392176000      4.142673000     -2.210641000
H        2.696918000      3.824333000     -3.203581000
H        3.769851000      5.799368000     -2.143255000
C        2.993116000      5.251359000     -1.618729000
C        2.595975000      5.644471000     -0.341139000
H        3.067679000      6.498372000      0.136239000
94
TS(Ph27-Ph28)
E(RB3PW91) =  -2199.36847783 a.u. 
NImag = i540.2875 cm-1
Rh      -0.186645000     -1.207756000      0.118202000
N       -2.013294000     -2.299667000     -0.568967000
N       -0.225535000     -1.845822000     -2.813069000
N        1.774045000     -2.204341000     -2.141964000
N       -1.856544000     -1.951808000      2.435137000
N       -0.878563000     -0.141867000      3.024524000
C       -2.484466000     -2.132546000     -1.815015000
C       -3.779322000     -2.512231000     -2.165932000
H       -4.129289000     -2.352435000     -3.179949000
C       -4.607649000     -3.076682000     -1.207952000
H       -5.624065000     -3.365256000     -1.455062000
C       -4.100434000     -3.286158000      0.070962000
H       -4.704358000     -3.749871000      0.843501000
C       -2.795990000     -2.898431000      0.347152000
C       -1.619869000     -1.456841000     -2.847382000
H       -2.004438000     -1.692082000     -3.840610000
H       -1.701502000     -0.375206000     -2.711331000
C        0.573715000     -1.722550000     -1.719408000
C        1.718302000     -2.606553000     -3.463240000
H        2.575058000     -3.015884000     -3.974107000
C        0.453134000     -2.378594000     -3.892066000
H       -0.009917000     -2.531347000     -4.853843000
C       -2.177793000     -3.161196000      1.693850000
H       -2.859908000     -3.753235000      2.305115000
H       -1.260516000     -3.747063000      1.561463000
C       -0.986222000     -1.003028000      1.980435000
C       -1.658515000     -0.544115000      4.093801000
H       -1.698723000      0.016691000      5.014014000
C       -2.278930000     -1.690534000      3.724913000
H       -2.965868000     -2.330685000      4.255251000
C        2.955860000     -2.409177000     -1.317345000
H        3.118439000     -1.542706000     -0.683653000
H        3.818475000     -2.530794000     -1.971640000
H        2.838317000     -3.299822000     -0.697114000
C        0.036879000      0.985449000      3.130155000
H        0.954303000      0.666491000      3.630215000
H       -0.445399000      1.782167000      3.698482000
H        0.282938000      1.339063000      2.135738000
C        0.238736000      1.583387000     -0.319304000
C        1.471383000     -0.230719000      0.616015000
C        1.561668000      1.058177000      0.161996000
C       -0.744195000      0.635767000     -0.389646000
C        2.130783000     -2.259203000      1.849391000
H        1.317761000     -2.779867000      1.334506000
C        2.375570000     -0.904420000      1.542051000
C        3.435865000     -0.270532000      2.218591000
H        3.635050000      0.776294000      2.018428000
C        4.209223000     -0.964919000      3.141570000
H        5.021602000     -0.453053000      3.649362000
H        4.560214000     -2.842871000      4.144942000
C        3.950372000     -2.307089000      3.424262000
C        2.900780000     -2.955094000      2.772577000
H        2.688960000     -3.999624000      2.982400000
C        2.709917000      1.937843000      0.141292000
C        2.506140000      3.307765000      0.410135000
H        1.892741000      3.612529000      1.253056000
H        3.342086000      3.979726000      0.217753000
C        5.173708000      2.004664000     -0.290668000
H        5.294945000      2.629542000      0.589919000
C        3.891382000      1.532594000     -0.622075000
C        3.759255000      0.709165000     -1.755397000
H        2.767049000      0.371155000     -2.039554000
C        4.867025000      0.369342000     -2.522894000
H        4.740627000     -0.245265000     -3.410528000
H        7.001564000      0.563303000     -2.768154000
C        6.135243000      0.833291000     -2.172077000
C        6.282014000      1.653970000     -1.053305000
H        7.266257000      2.016522000     -0.771873000
C       -2.379074000      1.716530000     -1.922662000
H       -1.536644000      2.111990000     -2.482205000
C       -2.124079000      0.916094000     -0.792889000
C       -3.224782000      0.439460000     -0.063192000
H       -3.049985000     -0.154822000      0.825605000
C       -4.525559000      0.744373000     -0.446250000
H       -5.358993000      0.373106000      0.143306000
H       -5.778137000      1.771577000     -1.870004000
C       -4.762209000      1.531325000     -1.572260000
C       -3.680411000      2.020501000     -2.304575000
H       -3.850823000      2.647027000     -3.175080000
C        0.087699000      3.016460000     -0.512535000
C        1.225538000      3.712420000     -0.980575000
H        1.176028000      4.799761000     -0.989011000
H        1.808091000      3.304398000     -1.802037000
C       -1.365795000      5.035975000     -0.420955000
H       -0.820053000      5.440442000     -1.267688000
C       -1.026498000      3.760892000      0.073750000
C       -1.815930000      3.243909000      1.119793000
H       -1.597017000      2.256803000      1.504638000
C       -2.873734000      3.967103000      1.651129000
H       -3.464765000      3.538858000      2.455982000
H       -4.011575000      5.799856000      1.572798000
C       -3.181359000      5.235894000      1.158945000
C       -2.419249000      5.764308000      0.118181000
H       -2.659017000      6.741869000     -0.289836000
94
Ph28
E(RB3PW91) =  -2199.38450873 a.u.
Rh      -0.304186000     -1.041014000     -0.191328000
N       -1.811907000     -2.685164000     -0.208610000
N       -2.041212000     -1.031134000     -2.628924000
N       -0.108301000     -0.372877000     -3.266480000
N       -0.066763000     -2.764496000      2.213084000
N        0.322594000     -0.794683000      2.942096000
C       -2.925716000     -2.645245000     -0.965568000
C       -3.864083000     -3.674006000     -0.950779000
H       -4.749510000     -3.599990000     -1.572967000
C       -3.651891000     -4.783431000     -0.142571000
H       -4.372388000     -5.594012000     -0.110422000
C       -2.483033000     -4.838553000      0.609298000
H       -2.263876000     -5.695276000      1.237425000
C       -1.583203000     -3.781457000      0.546921000
C       -3.173933000     -1.429982000     -1.811071000
H       -4.006533000     -1.628696000     -2.486237000
H       -3.459672000     -0.594361000     -1.167405000
C       -0.783015000     -0.786237000     -2.163506000
C       -0.924412000     -0.346926000     -4.382073000
H       -0.561395000     -0.049768000     -5.352895000
C       -2.149295000     -0.762446000     -3.980099000
H       -3.070205000     -0.890595000     -4.525944000
C       -0.272704000     -3.858830000      1.284216000
H       -0.220091000     -4.792508000      1.844987000
H        0.558834000     -3.854804000      0.566806000
C        0.017585000     -1.468887000      1.806626000
C        0.436372000     -1.651813000      4.023766000
H        0.676526000     -1.296239000      5.013146000
C        0.190553000     -2.902197000      3.564307000
H        0.179860000     -3.856186000      4.066894000
C        1.295276000     -0.001178000     -3.311915000
H        1.877528000     -0.739049000     -2.763200000
H        1.451004000      0.978892000     -2.860351000
H        1.617598000      0.011904000     -4.353747000
C        0.603167000      0.626235000      3.047022000
H        1.672158000      0.780935000      3.208123000
H        0.042729000      1.049451000      3.883515000
H        0.307404000      1.107507000      2.120275000
C        0.131579000      1.851611000     -0.090010000
C        1.437765000     -0.117119000     -0.200290000
C        1.502749000      1.285123000     -0.237158000
C       -0.832774000      0.849382000      0.038955000
C        2.478665000     -2.346617000     -0.403106000
H        1.801467000     -2.547284000     -1.233218000
C        2.474577000     -1.060393000      0.179550000
C        3.405221000     -0.799767000      1.204921000
H        3.428218000      0.188819000      1.649820000
C        4.286861000     -1.781215000      1.630423000
H        4.999157000     -1.557010000      2.419065000
H        4.973232000     -3.812831000      1.378959000
C        4.271568000     -3.053456000      1.048041000
C        3.366830000     -3.331463000      0.026654000
H        3.366195000     -4.307409000     -0.451140000
C        2.619973000      2.127434000     -0.285186000
C        2.427956000      3.594750000     -0.024324000
H        2.481913000      3.822022000      1.049223000
H        3.231467000      4.163982000     -0.503555000
C        5.067714000      2.345094000      0.055358000
H        4.873839000      3.150016000      0.757425000
C        3.985721000      1.696034000     -0.573880000
C        4.292350000      0.652416000     -1.466492000
H        3.486857000      0.149023000     -1.980494000
C        5.600933000      0.257391000     -1.698065000
H        5.801708000     -0.550570000     -2.395569000
H        7.680751000      0.583311000     -1.221301000
C        6.656192000      0.895428000     -1.044316000
C        6.380006000      1.943854000     -0.168882000
H        7.190731000      2.451433000      0.345613000
C       -2.893423000      1.875638000     -0.921735000
H       -2.273699000      2.384904000     -1.652098000
C       -2.274122000      1.049780000      0.033760000
C       -3.082124000      0.387538000      0.976636000
H       -2.603876000     -0.255364000      1.709684000
C       -4.462120000      0.563711000      0.979357000
H       -5.070916000      0.057966000      1.723145000
H       -6.138402000      1.533409000      0.032045000
C       -5.061952000      1.392327000      0.030294000
C       -4.272505000      2.043588000     -0.921109000
H       -4.736921000      2.688490000     -1.661075000
C       -0.044892000      3.244544000      0.003936000
C        1.062742000      4.099016000     -0.530109000
H        0.925721000      5.138315000     -0.220322000
H        1.087170000      4.087771000     -1.627817000
C       -1.672069000      5.116537000      0.127946000
H       -1.208810000      5.553436000     -0.751653000
C       -1.177496000      3.899608000      0.638944000
C       -1.815060000      3.364024000      1.775955000
H       -1.431958000      2.449300000      2.211232000
C       -2.915965000      3.985581000      2.343273000
H       -3.387860000      3.548338000      3.218312000
H       -4.278104000      5.657194000      2.243116000
C       -3.413084000      5.172715000      1.800971000
C       -2.779596000      5.736467000      0.694691000
H       -3.153691000      6.661947000      0.266723000
94
TS(Ph28-Ph29)
E(RB3PW91) =  -2199.36364409 a.u.
NImag = i278.7339 cm-1
Rh       0.772191000     -0.934473000      0.364995000
N        2.779616000     -1.601155000      0.900035000
N        2.008834000      0.692825000      2.490846000
N        0.061113000      0.191310000      3.225065000
N        1.626559000     -3.301072000     -1.192052000
N        0.793945000     -2.017413000     -2.681842000
C        3.675210000     -0.766634000      1.462372000
C        4.959617000     -1.186237000      1.796883000
H        5.652961000     -0.482484000      2.244683000
C        5.333551000     -2.502094000      1.554282000
H        6.329890000     -2.850973000      1.805023000
C        4.397154000     -3.366888000      0.995232000
H        4.640412000     -4.406260000      0.802461000
C        3.132076000     -2.884915000      0.686544000
C        3.228620000      0.646302000      1.699796000
H        3.998869000      1.200913000      2.236291000
H        3.059509000      1.142356000      0.741340000
C        0.865486000      0.033627000      2.142983000
C        0.676764000      0.946100000      4.208988000
H        0.188258000      1.181009000      5.141289000
C        1.912376000      1.257764000      3.749444000
H        2.713929000      1.825163000      4.194984000
C        2.066382000     -3.776001000      0.105934000
H        2.435707000     -4.796564000     -0.002291000
H        1.201942000     -3.796163000      0.782682000
C        1.003515000     -2.098936000     -1.341548000
C        1.258697000     -3.144186000     -3.338372000
H        1.163978000     -3.263607000     -4.405961000
C        1.793100000     -3.959243000     -2.397481000
H        2.261853000     -4.927231000     -2.475954000
C       -1.221936000     -0.456594000      3.421494000
H       -1.365244000     -1.162684000      2.609635000
H       -2.035694000      0.268740000      3.404241000
H       -1.213390000     -0.990013000      4.374989000
C        0.079829000     -0.958304000     -3.376879000
H       -0.872909000     -1.342062000     -3.745871000
H        0.687707000     -0.595243000     -4.208955000
H       -0.111106000     -0.147389000     -2.675561000
C       -0.822772000      1.655138000      0.159320000
C       -1.110317000     -0.543466000     -0.159881000
C       -1.777146000      0.578796000      0.494141000
C        0.228595000      0.909750000     -0.492568000
C       -1.802715000     -2.729230000     -1.208198000
H       -1.110724000     -3.245719000     -0.551283000
C       -1.910430000     -1.333957000     -1.111093000
C       -2.862449000     -0.686731000     -1.918220000
H       -2.967112000      0.390897000     -1.840936000
C       -3.647644000     -1.402772000     -2.812281000
H       -4.370037000     -0.882002000     -3.433637000
H       -4.126814000     -3.349692000     -3.606733000
C       -3.509785000     -2.788406000     -2.911622000
C       -2.589386000     -3.450287000     -2.099268000
H       -2.496047000     -4.531077000     -2.150443000
C       -3.044825000      0.775488000      0.943176000
C       -3.479771000      2.203601000      1.175644000
H       -4.118686000      2.505910000      0.332500000
H       -4.109155000      2.272245000      2.070110000
C       -5.416341000      0.028339000      1.119590000
H       -5.736761000      1.055178000      0.980862000
C       -4.044575000     -0.283981000      1.126397000
C       -3.689965000     -1.632175000      1.310908000
H       -2.644157000     -1.911457000      1.329711000
C       -4.653486000     -2.621529000      1.451388000
H       -4.345134000     -3.654344000      1.584864000
H       -6.762710000     -3.066070000      1.536080000
C       -6.008181000     -2.293463000      1.424729000
C       -6.382679000     -0.961710000      1.260026000
H       -7.433953000     -0.690352000      1.238156000
C        1.900218000      2.747146000     -0.435501000
H        1.270635000      3.250138000      0.284161000
C        1.483918000      1.502883000     -0.966885000
C        2.387215000      0.845033000     -1.825870000
H        2.139811000     -0.130530000     -2.214845000
C        3.612004000      1.410411000     -2.164540000
H        4.279645000      0.874289000     -2.832777000
H        4.937986000      3.095632000     -1.923975000
C        3.984248000      2.653024000     -1.653484000
C        3.119943000      3.313988000     -0.780113000
H        3.399127000      4.272719000     -0.353525000
C       -1.229705000      2.960661000      0.271521000
C       -2.320724000      3.196154000      1.295615000
H       -2.713037000      4.212153000      1.205094000
H       -1.887322000      3.109193000      2.302138000
C       -0.644311000      5.371448000     -0.031460000
H       -0.865745000      5.550069000      1.016928000
C       -0.780494000      4.076498000     -0.559499000
C       -0.485546000      3.877945000     -1.919401000
H       -0.619538000      2.887663000     -2.343474000
C       -0.039568000      4.925885000     -2.712928000
H        0.179420000      4.752042000     -3.762331000
H        0.469242000      7.020315000     -2.787845000
C        0.119505000      6.200556000     -2.167872000
C       -0.188382000      6.418795000     -0.825652000
H       -0.073999000      7.409544000     -0.395704000
94
Ph29
E(RB3PW91) =  -2199.42418540 a.u.
Rh       0.477384000     -0.721447000      0.832574000
N        2.470543000     -0.933373000      1.616416000
N        1.731799000      1.812466000      1.603161000
N       -0.176208000      1.778058000      2.575805000
N        1.223662000     -3.547979000      1.173205000
N        0.342920000     -3.606384000     -0.769000000
C        3.374744000      0.047131000      1.419899000
C        4.708086000     -0.117754000      1.781292000
H        5.414442000      0.685896000      1.603143000
C        5.112101000     -1.307844000      2.377656000
H        6.147471000     -1.456155000      2.666766000
C        4.161720000     -2.296144000      2.617505000
H        4.431061000     -3.227907000      3.103074000
C        2.848134000     -2.069357000      2.226469000
C        2.857418000      1.330732000      0.824052000
H        3.629681000      2.099757000      0.803657000
H        2.524944000      1.167723000     -0.205430000
C        0.593670000      1.080010000      1.709645000
C        0.466995000      2.934303000      2.994095000
H        0.008888000      3.632368000      3.676572000
C        1.678189000      2.954590000      2.380650000
H        2.479565000      3.674763000      2.411997000
C        1.742994000     -3.065834000      2.441364000
H        2.098968000     -3.923243000      3.014029000
H        0.932152000     -2.595956000      3.010785000
C        0.621727000     -2.738589000      0.244044000
C        0.761749000     -4.891671000     -0.477527000
H        0.615945000     -5.707558000     -1.167438000
C        1.323437000     -4.859473000      0.752196000
H        1.760350000     -5.636862000      1.358537000
C       -1.481165000      1.346181000      3.041445000
H       -1.696699000      0.389082000      2.569200000
H       -2.251918000      2.060077000      2.748698000
H       -1.468454000      1.228646000      4.128156000
C       -0.309087000     -3.333435000     -2.040142000
H       -1.043418000     -4.118489000     -2.228616000
H        0.430700000     -3.300224000     -2.842463000
H       -0.830578000     -2.388408000     -1.990528000
C       -0.394707000      1.545149000     -0.828822000
C       -1.287663000     -0.299360000     -0.291915000
C       -1.666021000      1.156826000     -0.215175000
C       -0.031431000      0.092209000     -0.999108000
C       -2.479397000     -2.455642000      0.277545000
H       -1.831658000     -2.566195000      1.141733000
C       -2.300962000     -1.348229000     -0.557597000
C       -3.170347000     -1.182172000     -1.644898000
H       -3.075721000     -0.296063000     -2.265340000
C       -4.155624000     -2.124799000     -1.917905000
H       -4.817196000     -1.983637000     -2.767352000
H       -5.076694000     -3.974042000     -1.303925000
C       -4.303928000     -3.240688000     -1.094302000
C       -3.469291000     -3.398200000      0.010762000
H       -3.593908000     -4.252666000      0.669857000
C       -2.692112000      2.008226000     -0.011309000
C       -2.395144000      3.441940000     -0.427505000
H       -2.756191000      3.590484000     -1.456395000
H       -2.964105000      4.139146000      0.196400000
C       -5.140847000      2.468149000      0.141026000
H       -4.993332000      3.394247000     -0.405128000
C       -4.041570000      1.639604000      0.424570000
C       -4.284534000      0.447044000      1.128867000
H       -3.457216000     -0.207794000      1.369505000
C       -5.569570000      0.086167000      1.510736000
H       -5.727235000     -0.846279000      2.044778000
H       -7.656033000      0.634642000      1.510399000
C       -6.650776000      0.914718000      1.210728000
C       -6.428405000      2.107814000      0.526063000
H       -7.262222000      2.761141000      0.286550000
C        1.935378000     -0.999516000     -2.149594000
H        2.414165000     -1.125220000     -1.184263000
C        0.662067000     -0.426671000     -2.200634000
C        0.039361000     -0.268855000     -3.446879000
H       -0.940446000      0.196331000     -3.494289000
C        0.669426000     -0.696520000     -4.611335000
H        0.172172000     -0.575341000     -5.569034000
H        2.432588000     -1.602201000     -5.459592000
C        1.939340000     -1.272916000     -4.550248000
C        2.571715000     -1.417690000     -3.316461000
H        3.562388000     -1.859827000     -3.261585000
C        0.039084000      2.813468000     -0.956119000
C       -0.911443000      3.836056000     -0.354989000
H       -0.778707000      4.806179000     -0.844806000
H       -0.632907000      3.980918000      0.699663000
C        2.026938000      4.285335000     -0.753261000
H        1.499129000      4.852826000      0.006625000
C        1.376242000      3.218795000     -1.397815000
C        2.075891000      2.523029000     -2.397904000
H        1.576250000      1.735235000     -2.946732000
C        3.395375000      2.843322000     -2.697957000
H        3.913820000      2.290751000     -3.475964000
H        5.073996000      4.125531000     -2.256413000
C        4.044812000      3.874457000     -2.018222000
C        3.349043000      4.602345000     -1.052935000
H        3.835019000      5.426501000     -0.538093000
94
3-Ph28 (triplet, S = 1)
E(UB3PW91) =  -2199.40092997 a.u.
Rh      -0.160459000     -1.031049000     -0.183325000
N       -1.419317000     -2.888785000     -0.182208000
N       -2.001346000     -1.209420000     -2.529671000
N       -0.230203000     -0.234741000     -3.234407000
N        0.439116000     -2.746190000      2.144800000
N        0.552621000     -0.752814000      2.907721000
C       -2.558504000     -2.989977000     -0.887954000
C       -3.331885000     -4.149017000     -0.870852000
H       -4.247484000     -4.193334000     -1.450606000
C       -2.915088000     -5.234189000     -0.111464000
H       -3.503542000     -6.145339000     -0.077419000
C       -1.718297000     -5.135613000      0.590136000
H       -1.346573000     -5.967201000      1.178935000
C       -0.990370000     -3.952701000      0.525103000
C       -3.018893000     -1.793906000     -1.669650000
H       -3.854646000     -2.081894000     -2.307711000
H       -3.377544000     -1.029448000     -0.975145000
C       -0.765985000     -0.799681000     -2.123080000
C       -1.112061000     -0.274751000     -4.298660000
H       -0.860690000      0.122625000     -5.268979000
C       -2.234166000     -0.889881000     -3.854154000
H       -3.158950000     -1.127471000     -4.354925000
C        0.352206000     -3.845094000      1.200890000
H        0.568750000     -4.768651000      1.738612000
H        1.137122000     -3.707618000      0.445400000
C        0.287702000     -1.445882000      1.773641000
C        0.876126000     -1.600732000      3.953272000
H        1.117845000     -1.230778000      4.936935000
C        0.805101000     -2.865399000      3.472411000
H        0.979193000     -3.818101000      3.946553000
C        1.086798000      0.374141000     -3.326303000
H        1.816157000     -0.264486000     -2.832267000
H        1.092718000      1.352122000     -2.843677000
H        1.348527000      0.475495000     -4.380188000
C        0.591671000      0.693486000      3.034090000
H        1.626383000      1.043345000      3.022088000
H        0.115387000      0.987607000      3.971400000
H        0.058570000      1.130589000      2.194531000
C       -0.087608000      1.881655000     -0.002340000
C        1.455411000      0.086967000     -0.255309000
C        1.338654000      1.486051000     -0.199427000
C       -0.936809000      0.772790000      0.102964000
C        2.687109000     -1.989644000     -0.781223000
H        1.986887000     -2.161268000     -1.597987000
C        2.598423000     -0.787453000     -0.046209000
C        3.538998000     -0.573664000      0.981172000
H        3.492772000      0.348080000      1.549919000
C        4.522810000     -1.512683000      1.250899000
H        5.244278000     -1.321039000      2.039696000
H        5.378874000     -3.422771000      0.721101000
C        4.598887000     -2.697558000      0.510860000
C        3.679340000     -2.931408000     -0.508145000
H        3.742343000     -3.838386000     -1.103284000
C        2.353250000      2.451154000     -0.210539000
C        1.976127000      3.873677000      0.122185000
H        1.982531000      4.019358000      1.215110000
H        2.722250000      4.561052000     -0.287527000
C        4.752480000      2.790655000      0.344480000
H        4.451192000      3.481096000      1.127052000
C        3.769109000      2.168495000     -0.446604000
C        4.201131000      1.294438000     -1.458350000
H        3.464289000      0.831868000     -2.102175000
C        5.548592000      1.018855000     -1.645740000
H        5.853591000      0.338421000     -2.435313000
H        7.561448000      1.395202000     -0.968098000
C        6.507618000      1.614221000     -0.826528000
C        6.102005000      2.506340000      0.165404000
H        6.840777000      2.984027000      0.802396000
C       -3.188372000      1.452815000     -0.717277000
H       -2.704417000      2.030472000     -1.497282000
C       -2.387598000      0.758918000      0.209307000
C       -3.023788000      0.006226000      1.213503000
H       -2.410349000     -0.543623000      1.921386000
C       -4.411654000     -0.029169000      1.304845000
H       -4.886360000     -0.603938000      2.094963000
H       -6.275395000      0.656705000      0.464417000
C       -5.192600000      0.678072000      0.389575000
C       -4.573879000      1.417595000     -0.621102000
H       -5.176013000      1.973642000     -1.333293000
C       -0.437638000      3.245118000      0.083483000
C        0.591017000      4.230370000     -0.408232000
H        0.321846000      5.243165000     -0.096956000
H        0.626637000      4.230725000     -1.509757000
C       -2.375787000      4.792455000     -0.101439000
H       -1.925010000      5.220339000     -0.992596000
C       -1.714381000      3.752052000      0.575191000
C       -2.320484000      3.230605000      1.732525000
H       -1.809646000      2.454067000      2.290544000
C       -3.557732000      3.687997000      2.162640000
H       -4.008149000      3.262596000      3.054410000
H       -5.192034000      5.044522000      1.785942000
C       -4.220890000      4.690570000      1.453845000
C       -3.618961000      5.246581000      0.325748000
H       -4.121827000      6.035716000     -0.225768000
94
3-TS(Ph28-Ph29) (triplet, S = 1)
E(UB3PW91) =  -2199.34258249 a.u.
NImag = i226.5189 cm-1
Rh       1.250073000     -0.600287000      0.342477000
N        3.269777000     -0.007906000      0.905886000
N        1.319931000      1.349838000      2.557435000
N        0.031855000     -0.205734000      3.261004000
N        3.306864000     -1.994441000     -1.234290000
N        1.985906000     -1.249694000     -2.739721000
C        3.508047000      1.183946000      1.481349000
C        4.799627000      1.587683000      1.808468000
H        4.960166000      2.557821000      2.266201000
C        5.865832000      0.734574000      1.547828000
H        6.881026000      1.028573000      1.794035000
C        5.607027000     -0.509546000      0.979930000
H        6.409381000     -1.210828000      0.777235000
C        4.294512000     -0.848517000      0.675594000
C        2.311691000      2.053760000      1.757781000
H        2.614595000      2.947089000      2.304664000
H        1.860456000      2.369343000      0.815128000
C        0.765690000      0.161186000      2.181438000
C        0.104060000      0.738273000      4.271286000
H       -0.421653000      0.621690000      5.205698000
C        0.926107000      1.721134000      3.829427000
H        1.252474000      2.637260000      4.295589000
C        3.922986000     -2.176853000      0.067259000
H        4.803925000     -2.809807000     -0.049222000
H        3.210348000     -2.690479000      0.723690000
C        2.123594000     -1.328934000     -1.385909000
C        3.042039000     -1.858548000     -3.396388000
H        3.092353000     -1.908697000     -4.472534000
C        3.887191000     -2.322266000     -2.445885000
H        4.821873000     -2.854731000     -2.521956000
C       -0.650462000     -1.475222000      3.414165000
H       -0.430848000     -2.082178000      2.541287000
H       -1.729255000     -1.331808000      3.481628000
H       -0.283523000     -1.980110000      4.311188000
C        0.890787000     -0.641100000     -3.479302000
H        0.283780000     -1.415824000     -3.951941000
H        1.303211000      0.029925000     -4.236282000
H        0.266656000     -0.072454000     -2.797798000
C       -1.654388000      1.008892000      0.189494000
C       -0.584126000     -0.892702000     -0.251754000
C       -1.771020000     -0.404537000      0.523943000
C       -0.424571000      1.046805000     -0.477766000
C       -0.381573000     -2.931880000     -1.719031000
H        0.446669000     -3.255559000     -1.097256000
C       -1.009589000     -1.717401000     -1.420435000
C       -2.109977000     -1.326603000     -2.199579000
H       -2.622195000     -0.398430000     -1.964141000
C       -2.532150000     -2.099311000     -3.274113000
H       -3.372775000     -1.771129000     -3.878152000
H       -2.222529000     -3.911419000     -4.402112000
C       -1.885478000     -3.301186000     -3.569620000
C       -0.817092000     -3.721782000     -2.779437000
H       -0.325139000     -4.667750000     -2.985590000
C       -2.863949000     -0.990165000      1.068127000
C       -3.970370000     -0.053840000      1.508788000
H       -4.782752000     -0.095913000      0.767992000
H       -4.404163000     -0.397696000      2.454567000
C       -4.378076000     -2.945841000      1.389623000
H       -5.216935000     -2.267359000      1.500930000
C       -3.086875000     -2.436056000      1.162642000
C       -2.038588000     -3.363953000      1.023199000
H       -1.028359000     -3.007673000      0.860931000
C       -2.270303000     -4.731268000      1.089839000
H       -1.439628000     -5.421696000      0.974776000
H       -3.741976000     -6.286105000      1.354790000
C       -3.559515000     -5.217171000      1.302792000
C       -4.611120000     -4.315428000      1.452555000
H       -5.620662000     -4.679422000      1.618602000
C        0.043801000      3.477753000     -0.484503000
H       -0.829854000      3.626280000      0.134142000
C        0.374625000      2.170931000     -0.923622000
C        1.569579000      2.034225000     -1.663872000
H        1.901320000      1.047894000     -1.950250000
C        2.369049000      3.128578000     -1.966987000
H        3.282037000      2.977786000     -2.536114000
H        2.643370000      5.262002000     -1.769076000
C        2.016734000      4.407356000     -1.534349000
C        0.851977000      4.566785000     -0.782784000
H        0.568768000      5.549769000     -0.417725000
C       -2.721231000      1.890810000      0.500506000
C       -3.518355000      1.403622000      1.685894000
H       -4.399051000      2.026156000      1.855515000
H       -2.894158000      1.465694000      2.589363000
C       -3.908174000      4.070486000      0.267600000
H       -4.193592000      4.033689000      1.314046000
C       -3.123527000      3.032729000     -0.281947000
C       -2.755756000      3.135273000     -1.643636000
H       -2.173314000      2.336205000     -2.090095000
C       -3.145603000      4.222056000     -2.409083000
H       -2.858133000      4.273561000     -3.454941000
H       -4.213458000      6.097377000     -2.443534000
C       -3.910536000      5.245215000     -1.843137000
C       -4.287910000      5.161864000     -0.501855000
H       -4.879898000      5.954455000     -0.054119000
94
3-Ph29 (triplet, S = 1)
E(UB3PW91) =  -2199.37464331 a.u.
Rh      -1.149050000      0.597981000     -0.069418000
N       -2.592133000      2.105963000     -0.695043000
N        0.097766000      3.155243000     -0.788301000
N        1.110433000      1.776174000     -2.065402000
N       -3.931395000     -0.330411000      0.046002000
N       -3.244443000     -0.513234000      2.065022000
C       -2.304718000      3.406339000     -0.523163000
C       -3.209843000      4.400573000     -0.879961000
H       -2.955414000      5.444722000     -0.732569000
C       -4.435614000      4.031378000     -1.426843000
H       -5.157770000      4.787658000     -1.717081000
C       -4.725906000      2.679574000     -1.592084000
H       -5.674754000      2.357813000     -2.007861000
C       -3.776860000      1.738885000     -1.208390000
C       -0.945256000      3.696586000      0.064677000
H       -0.785631000      4.770162000      0.170018000
H       -0.855680000      3.245349000      1.058545000
C        0.183440000      1.823067000     -1.078865000
C        1.612815000      3.034407000     -2.356467000
H        2.379197000      3.186727000     -3.099608000
C        0.965128000      3.910799000     -1.553521000
H        1.059644000      4.979039000     -1.442886000
C       -4.003590000      0.248164000     -1.287381000
H       -4.982061000      0.022570000     -1.713811000
H       -3.238914000     -0.204941000     -1.925154000
C       -2.805905000     -0.217101000      0.818020000
C       -4.590953000     -0.837380000      2.069108000
H       -5.105497000     -1.132263000      2.969885000
C       -5.032829000     -0.706917000      0.795761000
H       -6.007668000     -0.863776000      0.361947000
C        1.477263000      0.604354000     -2.835703000
H        0.943007000     -0.259004000     -2.445142000
H        2.549572000      0.425841000     -2.746900000
H        1.212032000      0.760236000     -3.884703000
C       -2.466461000     -0.408101000      3.286635000
H       -2.261923000     -1.396115000      3.701748000
H       -3.018366000      0.200972000      4.006334000
H       -1.522414000      0.072375000      3.051246000
C        2.276901000     -0.953537000     -0.195072000
C        0.286518000     -0.780928000      0.578589000
C        1.004260000     -1.614867000     -0.497609000
C        1.648519000     -0.076888000      0.729437000
C       -1.070840000     -2.682355000      1.570166000
H       -1.619008000     -2.746819000      0.638037000
C       -0.084570000     -1.695506000      1.722454000
C        0.617003000     -1.652967000      2.934062000
H        1.415135000     -0.928011000      3.061968000
C        0.324653000     -2.539409000      3.970334000
H        0.883553000     -2.481383000      4.900029000
H       -0.884010000     -4.207889000      4.607419000
C       -0.662930000     -3.507891000      3.807309000
C       -1.353239000     -3.578787000      2.594354000
H       -2.114784000     -4.339048000      2.444379000
C        0.852480000     -2.648260000     -1.343973000
C        2.147726000     -3.251652000     -1.861408000
H        2.434245000     -4.065099000     -1.178638000
H        1.988019000     -3.715648000     -2.840357000
C       -0.564409000     -4.651290000     -1.823034000
H        0.310223000     -5.285243000     -1.715669000
C       -0.434946000     -3.262926000     -1.668636000
C       -1.584201000     -2.469968000     -1.820335000
H       -1.472667000     -1.387884000     -1.740714000
C       -2.825688000     -3.044925000     -2.063852000
H       -3.707221000     -2.421022000     -2.177124000
H       -3.911271000     -4.880767000     -2.381548000
C       -2.943887000     -4.429414000     -2.184281000
C       -1.806654000     -5.227521000     -2.068947000
H       -1.888811000     -6.305846000     -2.166808000
C        2.962226000      2.035782000      0.853644000
H        3.646529000      1.660978000      0.102029000
C        1.912931000      1.207036000      1.304857000
C        1.014624000      1.734787000      2.261070000
H        0.216433000      1.099068000      2.631803000
C        1.166905000      3.025333000      2.752686000
H        0.480630000      3.400997000      3.507196000
H        2.328660000      4.842244000      2.671870000
C        2.205878000      3.834336000      2.287283000
C        3.098559000      3.329382000      1.337388000
H        3.908608000      3.953226000      0.970924000
C        3.469576000     -1.293603000     -0.814052000
C        3.322309000     -2.261726000     -1.973874000
H        4.246484000     -2.834375000     -2.096324000
H        3.205398000     -1.686176000     -2.906394000
C        5.821761000     -0.700276000     -1.388782000
H        5.654166000     -1.030936000     -2.409456000
C        4.773861000     -0.773659000     -0.449400000
C        5.032732000     -0.343196000      0.868109000
H        4.250771000     -0.436917000      1.614391000
C        6.275831000      0.162410000      1.221342000
H        6.455722000      0.479111000      2.244390000
H        8.268828000      0.643613000      0.550191000
C        7.295967000      0.250110000      0.272087000
C        7.062651000     -0.185941000     -1.032590000
H        7.853363000     -0.126670000     -1.774673000
94
TS(Ph27-Ph30)
E(RB3PW91) =  -2199.28370276 a.u.
NImag = i132.4537 cm-1
Rh       0.149137000      1.306571000      0.089933000
N       -0.023955000      3.361429000      0.168559000
N       -1.781840000      2.121862000      2.160724000
N       -0.798326000      0.427943000      3.008116000
N        1.873461000      2.584424000     -1.913765000
N        1.060168000      0.886576000     -2.922458000
C       -1.120770000      3.955852000      0.693926000
C       -1.241380000      5.337258000      0.794212000
H       -2.141175000      5.760174000      1.227752000
C       -0.217711000      6.154277000      0.332628000
H       -0.292736000      7.234679000      0.395554000
C        0.904702000      5.545444000     -0.213446000
H        1.732687000      6.136700000     -0.589449000
C        0.976967000      4.158378000     -0.276717000
C       -2.230803000      3.059957000      1.149173000
H       -3.044136000      3.652376000      1.569934000
H       -2.615552000      2.492529000      0.295838000
C       -0.781430000      1.235725000      1.909936000
C       -1.787769000      0.805902000      3.902800000
H       -1.946816000      0.287824000      4.835153000
C       -2.415950000      1.877091000      3.361778000
H       -3.243800000      2.469771000      3.716720000
C        2.200272000      3.489272000     -0.828034000
H        2.899109000      4.237550000     -1.204432000
H        2.693768000      2.911780000     -0.038327000
C        1.012583000      1.550171000     -1.732673000
C        1.935442000      1.498130000     -3.807391000
H        2.105619000      1.117184000     -4.801840000
C        2.452235000      2.574686000     -3.168572000
H        3.169448000      3.313907000     -3.487662000
C        0.058850000     -0.718231000      3.241269000
H        0.422232000     -1.093342000      2.285257000
H       -0.521711000     -1.507031000      3.723707000
H        0.904455000     -0.453574000      3.882746000
C        0.379575000     -0.354193000     -3.239358000
H        1.083155000     -1.042592000     -3.712863000
H       -0.458310000     -0.179517000     -3.920191000
H        0.012506000     -0.808867000     -2.319744000
C       -0.835532000     -2.507302000     -0.079286000
C        0.863346000     -1.230263000      0.061893000
C        0.679880000     -2.575448000      0.051859000
C       -0.888885000     -1.153464000     -0.189691000
C        2.553087000      0.369667000      1.072201000
H        1.944322000      0.487161000      1.958051000
C        2.127453000     -0.472947000      0.022605000
C        3.004045000     -0.685668000     -1.056395000
H        2.702222000     -1.364428000     -1.846275000
C        4.243759000     -0.060662000     -1.106929000
H        4.907204000     -0.251543000     -1.944531000
H        5.622656000      1.257829000     -0.102879000
C        4.645741000      0.784873000     -0.072466000
C        3.803224000      0.986965000      1.018981000
H        4.125120000      1.608233000      1.849984000
C        1.623154000     -3.677890000     -0.029609000
C        1.269112000     -4.830049000     -0.640968000
H        0.284820000     -4.969905000     -1.070916000
H        1.974316000     -5.651096000     -0.720932000
C        4.105076000     -3.871019000     -0.271835000
H        3.944374000     -4.326075000     -1.244836000
C        2.998506000     -3.473300000      0.487347000
C        3.217194000     -2.857615000      1.724814000
H        2.364492000     -2.552088000      2.322960000
C        4.508852000     -2.634042000      2.187199000
H        4.662646000     -2.153176000      3.148589000
H        6.613540000     -2.844086000      1.776748000
C        5.604559000     -3.025217000      1.419039000
C        5.398632000     -3.650308000      0.190791000
H        6.247256000     -3.955679000     -0.414054000
C       -3.081358000     -0.478055000      0.709706000
H       -2.865327000     -1.110678000      1.563435000
C       -2.089839000     -0.303347000     -0.272192000
C       -2.392196000      0.515930000     -1.377578000
H       -1.656957000      0.664486000     -2.155328000
C       -3.641949000      1.113571000     -1.500564000
H       -3.857534000      1.723440000     -2.372902000
H       -5.598710000      1.373730000     -0.628767000
C       -4.618579000      0.919564000     -0.521660000
C       -4.326806000      0.129483000      0.588300000
H       -5.078729000     -0.038213000      1.353010000
C       -1.864165000     -3.527984000      0.049187000
C       -1.607841000     -4.654058000      0.751324000
H       -2.365657000     -5.423094000      0.860713000
H       -0.648380000     -4.825726000      1.224178000
C       -4.361901000     -3.598177000      0.176005000
H       -4.271148000     -4.030922000      1.168043000
C       -3.202210000     -3.275998000     -0.538655000
C       -3.331508000     -2.683842000     -1.800373000
H       -2.436783000     -2.430297000     -2.360478000
C       -4.587305000     -2.407119000     -2.327672000
H       -4.670958000     -1.940660000     -3.304538000
H       -6.716894000     -2.501558000     -2.013484000
C       -5.736165000     -2.724179000     -1.604221000
C       -5.619617000     -3.327162000     -0.353428000
H       -6.509816000     -3.574502000      0.217299000
94
Ph30
E(RB3PW91) =  -2199.32600883 a.u.
Rh       1.520284000      0.415978000      0.207114000
N        2.184127000      2.152343000      1.131320000
N       -0.636645000      1.848202000      1.540584000
N       -0.761181000     -0.080160000      2.447583000
N        4.366448000      0.854875000     -0.190365000
N        3.581570000      0.911540000     -2.178744000
C        1.348957000      3.191860000      1.323911000
C        1.770376000      4.348414000      1.969579000
H        1.076118000      5.170135000      2.108145000
C        3.080224000      4.428761000      2.432240000
H        3.431379000      5.320164000      2.941707000
C        3.933773000      3.347310000      2.231441000
H        4.961497000      3.374753000      2.577295000
C        3.457268000      2.220857000      1.572523000
C       -0.058161000      2.980343000      0.834988000
H       -0.677568000      3.858265000      1.016973000
H       -0.057089000      2.769931000     -0.238988000
C       -0.063954000      0.610322000      1.502848000
C       -1.762735000      0.693752000      3.010679000
H       -2.444482000      0.300049000      3.746738000
C       -1.677945000      1.920814000      2.444205000
H       -2.265704000      2.813174000      2.585820000
C        4.319923000      1.024246000      1.253187000
H        5.335455000      1.160105000      1.628911000
H        3.880211000      0.124692000      1.697202000
C        3.210202000      0.669075000     -0.894149000
C        4.933731000      1.212754000     -2.270702000
H        5.414317000      1.410049000     -3.215958000
C        5.428285000      1.194765000     -1.010627000
H        6.424745000      1.368422000     -0.636184000
C       -0.458336000     -1.418617000      2.919444000
H       -0.775844000     -2.167224000      2.195043000
H       -0.986023000     -1.582944000      3.859389000
H        0.613429000     -1.507789000      3.101931000
C        2.680300000      1.046946000     -3.305213000
H        2.867748000      0.276748000     -4.055396000
H        2.811033000      2.034945000     -3.754627000
H        1.665951000      0.951921000     -2.931824000
C       -2.800072000     -1.058503000     -0.077558000
C       -0.816724000     -1.333373000     -0.616130000
C       -1.710068000     -2.182704000     -0.026790000
C       -1.920979000     -0.241004000     -0.739526000
C        1.530876000     -1.785311000      0.160184000
H        1.136460000     -2.030858000      1.134780000
C        0.627089000     -1.395673000     -0.879752000
C        1.085316000     -1.526696000     -2.230453000
H        0.388582000     -1.313191000     -3.036666000
C        2.331342000     -2.030920000     -2.517599000
H        2.629600000     -2.169845000     -3.552712000
H        4.185652000     -2.825811000     -1.726712000
C        3.212525000     -2.412285000     -1.481624000
C        2.815154000     -2.301697000     -0.171467000
H        3.451717000     -2.663282000      0.629892000
C       -1.720376000     -3.568123000      0.357073000
C       -2.862189000     -4.222650000      0.673635000
H       -3.829018000     -3.736181000      0.641516000
H       -2.833132000     -5.278077000      0.923844000
C        0.225632000     -4.542596000     -0.885025000
H       -0.217590000     -4.177455000     -1.805751000
C       -0.427456000     -4.308683000      0.329499000
C        0.139524000     -4.793648000      1.512008000
H       -0.379773000     -4.636894000      2.453749000
C        1.352088000     -5.480712000      1.484775000
H        1.782375000     -5.854652000      2.409355000
H        2.942108000     -6.242145000      0.247748000
C        2.000882000     -5.701152000      0.271728000
C        1.430554000     -5.236236000     -0.913016000
H        1.927445000     -5.411886000     -1.861982000
C       -2.786593000      2.110389000     -0.850176000
H       -3.534462000      1.887941000     -0.100817000
C       -1.890531000      1.103588000     -1.261274000
C       -0.911264000      1.441989000     -2.213370000
H       -0.221092000      0.674090000     -2.534364000
C       -0.837581000      2.723041000     -2.751793000
H       -0.080360000      2.953974000     -3.495409000
H       -1.687257000      4.705244000     -2.760638000
C       -1.737944000      3.705196000     -2.341139000
C       -2.709316000      3.388572000     -1.387564000
H       -3.417513000      4.145050000     -1.062181000
C       -4.095038000     -0.902516000      0.542451000
C       -4.382621000     -1.530282000      1.708192000
H       -5.357096000     -1.425520000      2.173748000
H       -3.652568000     -2.156712000      2.207142000
C       -5.852316000      0.880701000      0.673476000
H       -5.743576000      0.874840000      1.754215000
C       -5.069097000      0.012474000     -0.098429000
C       -5.187381000      0.054261000     -1.493282000
H       -4.576675000     -0.611076000     -2.095571000
C       -6.066218000      0.943916000     -2.101499000
H       -6.147618000      0.965592000     -3.183998000
H       -7.517629000      2.508148000     -1.801653000
C       -6.837324000      1.808436000     -1.325700000
C       -6.730316000      1.772407000      0.064096000
H       -7.325667000      2.445864000      0.673684000
94
Ph31
E(RB3PW91) =  -2199.32332742 a.u.
Rh      -1.273959000      0.274586000     -0.131879000
N       -2.812077000     -1.295360000      0.083950000
N       -4.035519000      1.289119000      0.108533000
N       -3.370592000      2.128283000     -1.740141000
N       -1.007299000     -1.851085000     -2.220677000
N       -0.035635000     -0.088503000     -2.967608000
C       -3.915401000     -1.006186000      0.802879000
C       -4.904849000     -1.946763000      1.054551000
H       -5.766955000     -1.676784000      1.655089000
C       -4.769600000     -3.223973000      0.521681000
H       -5.520684000     -3.985062000      0.705852000
C       -3.665857000     -3.496420000     -0.275695000
H       -3.540470000     -4.470787000     -0.735481000
C       -2.702845000     -2.509564000     -0.478218000
C       -4.023573000      0.418369000      1.269859000
H       -4.930867000      0.582046000      1.853056000
H       -3.138488000      0.681060000      1.868113000
C       -2.939122000      1.369938000     -0.694723000
C       -4.695232000      2.509570000     -1.581983000
H       -5.208431000      3.126417000     -2.302652000
C       -5.123015000      1.963874000     -0.417142000
H       -6.080982000      2.005778000      0.076060000
C       -1.467073000     -2.847559000     -1.263558000
H       -0.658212000     -3.045155000     -0.552240000
H       -1.647121000     -3.769130000     -1.818959000
C       -0.763529000     -0.545560000     -1.913682000
C        0.173850000     -1.087441000     -3.907576000
H        0.722338000     -0.913402000     -4.819654000
C       -0.434638000     -2.200053000     -3.435146000
H       -0.511198000     -3.193683000     -3.847677000
C       -2.544293000      2.490044000     -2.873124000
H       -2.076285000      1.592667000     -3.277684000
H       -1.770373000      3.202525000     -2.574642000
H       -3.170107000      2.947430000     -3.639812000
C        0.617199000      1.204762000     -3.027088000
H        0.195659000      1.829029000     -2.243230000
H        0.459832000      1.663650000     -4.005988000
H        1.686573000      1.091628000     -2.835488000
C        1.406152000     -0.145071000      0.968491000
C        0.012333000      1.603603000      0.349755000
C        1.428310000      1.123747000      0.440308000
C        0.030690000     -0.645819000      1.037506000
C       -1.352179000      3.723378000      0.537145000
H       -2.005111000      3.376021000     -0.249265000
C       -0.269013000      2.910324000      0.931876000
C        0.582487000      3.407355000      1.948441000
H        1.432268000      2.812146000      2.260836000
C        0.323431000      4.619347000      2.573085000
H        0.975897000      4.963084000      3.369747000
H       -0.937037000      6.366900000      2.629040000
C       -0.750385000      5.406273000      2.158881000
C       -1.576751000      4.957796000      1.125156000
H       -2.404359000      5.572853000      0.784711000
C        2.542996000      1.921396000     -0.043756000
C        2.340132000      3.068924000     -0.736977000
H        1.351140000      3.461262000     -0.942346000
H        3.186315000      3.648071000     -1.090609000
C        4.819634000      1.310160000     -0.876026000
H        4.436970000      1.396604000     -1.888315000
C        3.947927000      1.503410000      0.200769000
C        4.437630000      1.369598000      1.503837000
H        3.768209000      1.520611000      2.344585000
C        5.772764000      1.045844000      1.724054000
H        6.143867000      0.951427000      2.740285000
H        7.674083000      0.593572000      0.818062000
C        6.633195000      0.849640000      0.644419000
C        6.153315000      0.982145000     -0.657231000
H        6.815401000      0.820820000     -1.502192000
C       -1.379289000     -1.894600000      2.657632000
H       -1.870413000     -0.952692000      2.880194000
C       -0.300274000     -1.880454000      1.757642000
C        0.371119000     -3.097276000      1.517385000
H        1.215760000     -3.119182000      0.836914000
C       -0.067701000     -4.279689000      2.105184000
H        0.451867000     -5.208659000      1.888332000
H       -1.486782000     -5.198301000      3.443427000
C       -1.155825000     -4.274962000      2.977886000
C       -1.801209000     -3.072458000      3.263638000
H       -2.633925000     -3.052429000      3.960584000
C        2.568318000     -1.005799000      1.284226000
C        2.815408000     -1.377376000      2.549576000
H        3.612807000     -2.070054000      2.797133000
H        2.213174000     -1.001853000      3.369757000
C        4.657284000     -1.940876000      0.241606000
H        5.158393000     -1.869601000      1.200399000
C        3.332452000     -1.505412000      0.120593000
C        2.724803000     -1.545492000     -1.144301000
H        1.698579000     -1.206912000     -1.248821000
C        3.424069000     -2.004679000     -2.255446000
H        2.933297000     -2.034185000     -3.223884000
H        5.298042000     -2.777271000     -2.990666000
C        4.745565000     -2.427858000     -2.123609000
C        5.356152000     -2.395605000     -0.870208000
H        6.389973000     -2.709294000     -0.761849000
94
TS(Ph31-Ph32)
E(RB3PW91) =  -2199.31880871 a.u.
NImag = i123.9110 cm-1
Rh       1.278485000      0.198445000      0.303434000
N        2.722982000     -1.438235000      0.082973000
N        4.098888000      1.051127000      0.464348000
N        3.214692000      1.942177000      2.192670000
N        0.663126000     -2.063183000      2.079367000
N       -0.181702000     -0.298685000      2.970406000
C        3.928408000     -1.182351000     -0.458264000
C        4.855104000     -2.185867000     -0.712977000
H        5.809289000     -1.936922000     -1.164805000
C        4.537558000     -3.497291000     -0.380361000
H        5.237700000     -4.303739000     -0.571949000
C        3.310683000     -3.750813000      0.221069000
H        3.032819000     -4.756857000      0.516706000
C        2.425350000     -2.699006000      0.437166000
C        4.219395000      0.263271000     -0.748018000
H        5.224983000      0.387111000     -1.151934000
H        3.493202000      0.642197000     -1.476998000
C        2.902939000      1.183415000      1.107069000
C        4.562802000      2.263964000      2.223581000
H        4.994489000      2.865554000      3.007688000
C        5.126781000      1.692466000      1.131912000
H        6.143905000      1.696864000      0.773895000
C        1.063276000     -2.965548000      1.013214000
H        0.323554000     -2.888253000      0.209548000
H        1.026630000     -3.982089000      1.406748000
C        0.542080000     -0.716268000      1.897126000
C       -0.495066000     -1.362064000      3.806104000
H       -1.059093000     -1.228755000      4.715485000
C        0.031087000     -2.474367000      3.242454000
H        0.010335000     -3.505480000      3.557704000
C        2.251532000      2.376852000      3.182193000
H        1.814054000      1.510742000      3.680003000
H        1.464818000      2.962730000      2.703042000
H        2.757006000      2.998575000      3.921399000
C       -0.780869000      1.014633000      3.106608000
H       -0.353913000      1.654197000      2.338767000
H       -0.587829000      1.423618000      4.101139000
H       -1.857065000      0.947392000      2.934205000
C       -1.437068000     -0.125115000     -0.976302000
C       -0.042047000      1.510139000     -0.305593000
C       -1.493339000      1.091439000     -0.356890000
C        0.003748000     -0.394305000     -1.122963000
C        1.468480000      3.519782000     -0.563222000
H        2.159328000      3.077505000      0.142427000
C        0.291875000      2.816228000     -0.888474000
C       -0.590863000      3.415967000     -1.813680000
H       -1.509200000      2.904549000     -2.077040000
C       -0.291431000      4.637287000     -2.404571000
H       -0.980097000      5.066240000     -3.126174000
H        1.096899000      6.283210000     -2.505609000
C        0.872762000      5.320194000     -2.057305000
C        1.745664000      4.758480000     -1.123072000
H        2.651297000      5.286319000     -0.838554000
C       -2.603287000      1.868344000      0.156303000
C       -2.397807000      2.995319000      0.876392000
H       -1.401671000      3.371940000      1.082249000
H       -3.237273000      3.577821000      1.240526000
C       -4.895615000      1.193309000      0.903997000
H       -4.550201000      1.263562000      1.930924000
C       -3.995226000      1.439697000     -0.136952000
C       -4.436801000      1.325894000     -1.459421000
H       -3.742361000      1.512747000     -2.272520000
C       -5.755367000      0.977164000     -1.733808000
H       -6.089649000      0.901186000     -2.764314000
H       -7.673384000      0.453023000     -0.904782000
C       -6.645765000      0.730300000     -0.689741000
C       -6.212088000      0.836520000      0.630334000
H       -6.897389000      0.633722000      1.447450000
C        1.631658000     -0.626062000     -2.984398000
H        1.820288000      0.439931000     -2.895165000
C        0.615531000     -1.187693000     -2.191092000
C        0.302720000     -2.548435000     -2.376317000
H       -0.510173000     -2.991414000     -1.811149000
C        1.037123000     -3.327636000     -3.263740000
H        0.795480000     -4.380497000     -3.377882000
H        2.635739000     -3.376742000     -4.709630000
C        2.070897000     -2.764401000     -4.013489000
C        2.352786000     -1.405705000     -3.884072000
H        3.130010000     -0.950007000     -4.491023000
C       -2.508057000     -1.066105000     -1.358750000
C       -2.657512000     -1.438989000     -2.641088000
H       -3.402458000     -2.170400000     -2.936721000
H       -2.037235000     -1.019051000     -3.424983000
C       -4.649792000     -2.043486000     -0.480766000
H       -5.083864000     -1.953764000     -1.470247000
C       -3.341255000     -1.599557000     -0.258040000
C       -2.824943000     -1.658118000      1.044323000
H       -1.817446000     -1.300366000      1.226237000
C       -3.593502000     -2.152184000      2.092736000
H       -3.173036000     -2.195779000      3.092701000
H       -5.502631000     -2.965352000      2.677922000
C       -4.896084000     -2.589788000      1.859297000
C       -5.418859000     -2.533469000      0.568331000
H       -6.439139000     -2.853925000      0.380744000
94
Ph32
E(RB3PW91) =  -2199.35838574 a.u.
Rh      -1.399118000      0.082370000     -0.076699000
N       -2.738662000     -1.659817000      0.061279000
N       -4.070618000      0.533704000     -1.370528000
N       -2.684031000      1.863339000     -2.318847000
N       -0.227567000     -2.410042000     -0.999233000
N        0.133114000     -1.048070000     -2.603450000
C       -4.074578000     -1.572849000     -0.012517000
C       -4.899161000     -2.661738000      0.264626000
H       -5.976307000     -2.552045000      0.196459000
C       -4.328162000     -3.873504000      0.628359000
H       -4.950306000     -4.731902000      0.860025000
C       -2.942122000     -3.971590000      0.655621000
H       -2.450315000     -4.907755000      0.897060000
C       -2.180237000     -2.849890000      0.352749000
C       -4.702815000     -0.243303000     -0.321669000
H       -5.743271000     -0.400648000     -0.609473000
H       -4.697398000      0.350752000      0.598499000
C       -2.762738000      0.921586000     -1.336552000
C       -3.906276000      2.049964000     -2.944597000
H       -4.038481000      2.754577000     -3.750401000
C       -4.784354000      1.211762000     -2.346322000
H       -5.834485000      1.041155000     -2.524008000
C       -0.678837000     -2.921771000      0.278003000
H       -0.221731000     -2.326988000      1.071586000
H       -0.337827000     -3.952592000      0.379564000
C       -0.371364000     -1.098024000     -1.342991000
C        0.550604000     -2.297232000     -3.035058000
H        0.990555000     -2.449376000     -4.007352000
C        0.318381000     -3.162607000     -2.019388000
H        0.530261000     -4.214648000     -1.919683000
C       -1.529449000      2.702033000     -2.579412000
H       -1.261888000      2.666978000     -3.637805000
H       -0.714007000      2.331481000     -1.963094000
H       -1.743947000      3.733105000     -2.291397000
C        0.219945000      0.137942000     -3.429230000
H        0.737157000      0.925232000     -2.882764000
H       -0.778997000      0.461462000     -3.721755000
H        0.794846000     -0.102491000     -4.323698000
C        1.529611000     -0.020423000      1.108579000
C        0.131986000      1.430999000      0.412880000
C        1.592771000      0.993409000      0.180721000
C        0.114688000      0.315573000      1.421297000
C       -1.328535000      3.523094000      0.469675000
H       -2.147765000      2.948150000      0.049049000
C       -0.106857000      2.879105000      0.709953000
C        0.935290000      3.650021000      1.250338000
H        1.897152000      3.186657000      1.440583000
C        0.757601000      4.997442000      1.547190000
H        1.581461000      5.565098000      1.969683000
H       -0.602310000      6.671362000      1.528979000
C       -0.465701000      5.618630000      1.301699000
C       -1.510071000      4.872726000      0.760914000
H       -2.471104000      5.340591000      0.565644000
C        2.649612000      1.564481000     -0.620366000
C        2.375193000      2.455256000     -1.598810000
H        1.357032000      2.766926000     -1.804793000
H        3.169217000      2.936748000     -2.159270000
C        4.980469000      0.846953000     -1.223413000
H        4.652662000      0.719944000     -2.250632000
C        4.053656000      1.245349000     -0.256233000
C        4.472797000      1.375020000      1.073617000
H        3.757004000      1.673238000      1.833312000
C        5.793638000      1.119282000      1.425434000
H        6.107812000      1.233220000      2.458709000
H        7.737799000      0.502559000      0.731711000
C        6.709162000      0.714340000      0.456015000
C        6.297941000      0.575260000     -0.868247000
H        7.002928000      0.246000000     -1.625395000
C       -2.159325000      0.808606000      2.059253000
H       -2.037313000      1.862035000      1.844833000
C       -0.983938000     -0.007139000      2.254787000
C       -1.095708000     -1.182608000      3.063557000
H       -0.209334000     -1.773353000      3.265829000
C       -2.318036000     -1.572650000      3.545157000
H       -2.390929000     -2.477646000      4.142001000
H       -4.431234000     -1.111720000      3.753694000
C       -3.487642000     -0.798959000      3.318424000
C       -3.387301000      0.388958000      2.637981000
H       -4.243560000      1.057012000      2.579563000
C        2.431375000     -1.068079000      1.576031000
C        2.379637000     -1.463591000      2.865687000
H        3.009913000     -2.263254000      3.239766000
H        1.736638000     -0.961744000      3.580684000
C        4.633574000     -2.149611000      1.040607000
H        4.942541000     -1.991138000      2.068527000
C        3.383222000     -1.681356000      0.617575000
C        3.043345000     -1.818645000     -0.732668000
H        2.106017000     -1.405606000     -1.078744000
C        3.903759000     -2.445531000     -1.626430000
H        3.615006000     -2.547233000     -2.668453000
H        5.815194000     -3.407822000     -1.887765000
C        5.135446000     -2.927704000     -1.190276000
C        5.500225000     -2.766916000      0.145554000
H        6.471667000     -3.109209000      0.488971000
94
Ph33
E(RB3PW91) =  -2199.40507690 a.u.
Rh      -0.642776000     -0.341312000     -0.486380000
N       -1.991282000     -1.954145000      0.187337000
N       -3.518767000      0.262353000     -1.032062000
N       -2.399084000      1.390818000     -2.467664000
N        0.190620000     -3.043317000     -1.327547000
N        0.198766000     -1.932016000     -3.149145000
C       -3.289509000     -1.735883000      0.448370000
C       -4.112167000     -2.727041000      0.979325000
H       -5.155899000     -2.509530000      1.178410000
C       -3.576527000     -3.976327000      1.260815000
H       -4.193130000     -4.761085000      1.686945000
C       -2.236517000     -4.205035000      0.968792000
H       -1.779069000     -5.170505000      1.156280000
C       -1.477042000     -3.176856000      0.421691000
C       -3.824376000     -0.349183000      0.252217000
H       -4.909570000     -0.362568000      0.360603000
H       -3.417365000      0.284695000      1.050884000
C       -2.244603000      0.466605000     -1.480648000
C       -3.728026000      1.746780000     -2.631392000
H       -4.042951000      2.466213000     -3.370289000
C       -4.437053000      1.038556000     -1.722862000
H       -5.494481000      1.012953000     -1.511784000
C       -0.030287000     -3.378659000      0.066031000
H        0.599315000     -2.742442000      0.696007000
H        0.260910000     -4.418113000      0.220284000
C       -0.049265000     -1.793764000     -1.820281000
C        0.600554000     -3.220016000     -3.466174000
H        0.852899000     -3.512587000     -4.473012000
C        0.587955000     -3.927489000     -2.311258000
H        0.832713000     -4.957270000     -2.105583000
C       -1.321948000      2.123640000     -3.106921000
H       -1.327589000      1.961813000     -4.188316000
H       -0.380823000      1.793231000     -2.672353000
H       -1.439276000      3.188490000     -2.894322000
C        0.017825000     -0.899596000     -4.145555000
H       -0.529317000     -0.088050000     -3.679078000
H       -0.565616000     -1.292817000     -4.981203000
H        0.981220000     -0.538036000     -4.513909000
C        0.868662000     -0.140947000      1.011498000
C       -0.102109000      1.578554000      0.376521000
C        1.062027000      0.822103000     -0.085759000
C       -0.345196000      0.613327000      1.418797000
C       -2.008663000      3.176348000      0.041025000
H       -2.700524000      2.429936000      0.415064000
C       -0.640693000      2.875441000     -0.030269000
C        0.241738000      3.847557000     -0.520443000
H        1.303098000      3.630148000     -0.566602000
C       -0.237343000      5.083163000     -0.948666000
H        0.458172000      5.827440000     -1.324311000
H       -1.974180000      6.327098000     -1.231027000
C       -1.601236000      5.364752000     -0.893982000
C       -2.485467000      4.407213000     -0.391103000
H       -3.548882000      4.620352000     -0.339632000
C        2.259817000      1.211211000     -0.846768000
C        2.289447000      1.204334000     -2.186651000
H        1.445362000      0.823543000     -2.744862000
H        3.150996000      1.559755000     -2.741906000
C        4.727475000      1.414209000     -0.467918000
H        4.892846000      0.943620000     -1.431023000
C        3.417214000      1.612044000     -0.014081000
C        3.221957000      2.141617000      1.269206000
H        2.214067000      2.289416000      1.644709000
C        4.308153000      2.476118000      2.070985000
H        4.139352000      2.887202000      3.061770000
H        6.455565000      2.528884000      2.236591000
C        5.607146000      2.278672000      1.606861000
C        5.811856000      1.746611000      0.334360000
H        6.820710000      1.569149000     -0.025635000
C       -1.938237000      1.679251000      2.997952000
H       -1.638556000      2.648581000      2.614888000
C       -1.320454000      0.521053000      2.502119000
[truncated: 11,721 more chars]
