# Supplementary material for: A shape changing tandem Rh(CNC) catalyst: preparation of bicyclo[4.2.0]octa-1,5,7-trienes from terminal aryl alkynes
Source: Chem Sci. 2020 Jan 22;11(8):2051–7. doi: 10.1039/c9sc06153c (PMC7053420; doi:10.1039/c9sc06153c)
Supplement: Supplementary file 4 [file SC-011-C9SC06153C-s004.cif]

# Electronic Supplementary Material (ESI) for Chemical Science.
# This journal is © The Royal Society of Chemistry 2020

####################################################################### 
# 
# This file contains crystal structure data downloaded from the 
# Cambridge Structural Database (CSD) hosted by the Cambridge 
# Crystallographic Data Centre (CCDC).
# 
# Full information about CCDC data access policies and citation 
# guidelines are available at http://www.ccdc.cam.ac.uk/access/V1 
# 
# Audit and citation data items may have been added by the CCDC. 
# Please retain this information to preserve the provenance of 
# this file and to allow appropriate attribution of the data. 
# 
#######################################################################

data_0311abc17s
_database_code_depnum_ccdc_archive 'CCDC 1970203'
loop_
_audit_author_name
_audit_author_address
'Adrian Chaplin'
;University of Warwick
United Kingdom
;
_audit_update_record             
;
2019-12-04 deposited with the CCDC.	2020-01-22 downloaded from the CCDC.
;

#====================================================================
# 2,5,7,8-(tBu2C6H3)4-bicyclo[4.2.0]octa-1,5,7-triene (Z' = 2)
#--------------------------------------------------------------------
# Collected and solved by Adrian Chaplin
#--------------------------------------------------------------------  
# Start Validation Reply Form 

_vrf_PLAT910_0311abc17s          
; 
PROBLEM: Missing # of FCF Reflection(s) Below Theta(Min).         32 Note  
RESPONSE: 
In the context of the data set collected, this is a small number of 
reflections.
See _diffrn_reflns_number and 
_diffrn_reflns_point_group_measured_fraction_full 
;


_vrf_PLAT930_0311abc17s          
; 
PROBLEM: FCF-based Twin Law ( 1 0-3)[ 1 0-1] Est.d BASF  0.27 Check
RESPONSE: 
See _oxdiff_twin_items and 
_twin_special_details
;
#====================================================================

_audit_creation_date             2019-04-11
_audit_creation_method           
;
Olex2 1.2
(compiled 2018.05.29 svn.r3510 for OlexSys, GUI svn.r5506)
;
_shelx_SHELXL_version_number     2014/7
_chemical_name_common            .
_chemical_name_systematic        .
_chemical_formula_moiety         'C64 H88'
_chemical_formula_sum            'C64 H88'
_chemical_formula_weight         857.34
_chemical_absolute_configuration .
_chemical_melting_point          'not measured'
loop_
_atom_type_symbol
_atom_type_description
_atom_type_scat_dispersion_real
_atom_type_scat_dispersion_imag
_atom_type_scat_source
C C 0.0181 0.0091 'International Tables Vol C Tables 4.2.6.8 and 6.1.1.4'
H H 0.0000 0.0000 'International Tables Vol C Tables 4.2.6.8 and 6.1.1.4'

_shelx_space_group_comment       
;
The symmetry employed for this shelxl refinement is uniquely defined
by the following loop, which should always be used as a source of
symmetry information in preference to the above space-group names.
They are only intended as comments.
;
_space_group_crystal_system      triclinic
_space_group_IT_number           2
_space_group_name_H-M_alt        'P -1'
_space_group_name_Hall           '-P 1'
loop_
_space_group_symop_operation_xyz
'x, y, z'
'-x, -y, -z'

_cell_length_a                   14.6350(7)
_cell_length_b                   18.1373(9)
_cell_length_c                   22.0161(10)
_cell_angle_alpha                79.631(4)
_cell_angle_beta                 75.201(4)
_cell_angle_gamma                74.120(4)
_cell_volume                     5396.2(5)
_cell_formula_units_Z            4
_cell_measurement_reflns_used    20066
_cell_measurement_temperature    150(2)
_cell_measurement_theta_max      73.3270
_cell_measurement_theta_min      4.4980
_shelx_estimated_absorpt_T_max   .
_shelx_estimated_absorpt_T_min   .
_exptl_absorpt_coefficient_mu    0.431
_exptl_absorpt_correction_T_max  -0.010
_exptl_absorpt_correction_T_min  10000000.000
_exptl_absorpt_correction_type   analytical
_exptl_absorpt_process_details   
;
CrysAlisPro 1.171.40.45a (Rigaku Oxford Diffraction, 2019)
Analytical numeric absorption correction using a multifaceted crystal
			model based on expressions derived by R.C. Clark & J.S. Reid.
(Clark, R. C. & Reid, J. S. (1995). Acta Cryst. A51, 887-897)
Empirical absorption correction using spherical harmonics,
 implemented in SCALE3 ABSPACK scaling algorithm.
;
_exptl_absorpt_special_details   .
_exptl_crystal_colour            'pale yellow'
_exptl_crystal_density_diffrn    1.055
_exptl_crystal_density_meas      'not measured'
_exptl_crystal_density_method    .
_exptl_crystal_description       block
_exptl_crystal_F_000             1888
loop_
_exptl_crystal_face_index_h
_exptl_crystal_face_index_k
_exptl_crystal_face_index_l
_exptl_crystal_face_perp_dist
5 -7 -6 0.0256
3 -7 9 0.0372
-4 4 10 0.0442
-8 -3 -10 0.0688
-1 -9 7 0.0235
1 10 -6 0.0387
8 2 11 0.0862

_exptl_crystal_recrystallization_method 'Crystals grown from SiMe4 at 293 K'
_exptl_crystal_size_max          0.187
_exptl_crystal_size_mid          0.097
_exptl_crystal_size_min          0.066
loop_
_exptl_oxdiff_crystal_face_indexfrac_h
_exptl_oxdiff_crystal_face_indexfrac_k
_exptl_oxdiff_crystal_face_indexfrac_l
_exptl_oxdiff_crystal_face_x
_exptl_oxdiff_crystal_face_y
_exptl_oxdiff_crystal_face_z
4.7154 -6.5925 -5.9756 0.2558 -0.9308 -0.2612
2.6996 -7.0288 8.8462 0.0113 -0.0751 -0.9971
-3.8357 3.9739 10.0950 -0.2658 0.9524 -0.1492
-8.0344 -2.7953 -10.4119 0.7844 0.2231 0.5787
-0.7827 -9.3204 6.5455 0.3520 0.0891 -0.9317
1.2705 9.6059 -6.0102 -0.4032 -0.1035 0.9093
7.7526 1.8702 10.7378 -0.7317 -0.2091 -0.6487

_exptl_special_details           .
_exptl_transmission_factor_max   .
_exptl_transmission_factor_min   .
_diffrn_reflns_av_R_equivalents  0.0864
_diffrn_reflns_av_unetI/netI     0.0301
_diffrn_reflns_Laue_measured_fraction_full 0.998
_diffrn_reflns_Laue_measured_fraction_max 0.998
_diffrn_reflns_limit_h_max       17
_diffrn_reflns_limit_h_min       -17
_diffrn_reflns_limit_k_max       21
_diffrn_reflns_limit_k_min       -21
_diffrn_reflns_limit_l_max       26
_diffrn_reflns_limit_l_min       -26
_diffrn_reflns_number            31197
_diffrn_reflns_point_group_measured_fraction_full 0.998
_diffrn_reflns_point_group_measured_fraction_max 0.998
_diffrn_reflns_theta_full        66.598
_diffrn_reflns_theta_max         66.598
_diffrn_reflns_theta_min         6.326
_diffrn_ambient_environment      N~2~
_diffrn_ambient_temperature      150(2)
_diffrn_detector                 'CCD plate'
_diffrn_detector_area_resol_mean 5.3046
_diffrn_detector_type            AtlasS2
_diffrn_measured_fraction_theta_full 0.998
_diffrn_measured_fraction_theta_max 0.998
_diffrn_measurement_details      
;
List of Runs (angles in degrees, time in seconds):

  # Type    Start    End  Width  t~exp~   \w     \q     \k     \f   Frames
#--------------------------------------------------------------------------
  1  \w   -121.00  -5.00   1.00   10.00    --  -42.36 -19.00-120.00  116
  2  \w    -96.00  -2.00   1.00   10.00    --  -42.36 125.00 150.00   94
  3  \w    -96.00  -2.00   1.00   10.00    --  -42.36 125.00-120.00   94
  4  \w    -65.00  31.00   1.00   10.00    --  -42.36  37.00  60.00   96
  5  \w      1.00  82.00   1.00   10.00    --   42.36 -99.00 120.00   81
  6  \w     36.00 134.00   1.00   40.00    --  106.00 -61.00 150.00   98
  7  \w     34.00 121.00   1.00   40.00    --  106.00-125.00-150.00   87
  8  \w     78.00 176.00   1.00   40.00    --  106.00  61.00   0.00   98
  9  \w     36.00 134.00   1.00   40.00    --  106.00 -61.00 -60.00   98
 10  \w     26.00 151.00   1.00   40.00    --  106.00 -15.00-180.00  125
 11  \w     25.00 109.00   1.00   40.00    --  106.00 -94.00  90.00   84
 12  \w     25.00 109.00   1.00   40.00    --  106.00 -94.00-150.00   84
 13  \w     82.00 178.00   1.00   40.00    --  106.00  30.00 150.00   96
 14  \w     34.00 121.00   1.00   40.00    --  106.00-125.00  90.00   87
 15  \w     82.00 178.00   1.00   40.00    --  106.00  30.00-150.00   96
 16  \w     94.00 178.00   1.00   40.00    --  106.00 125.00 150.00   84
 17  \w     32.00 137.00   1.00   40.00    --  106.00 -77.00  30.00  105
 18  \w     25.00 109.00   1.00   40.00    --  106.00 -94.00 -90.00   84
 19  \w     34.00 121.00   1.00   40.00    --  106.00-125.00  30.00   87
 20  \w     78.00 176.00   1.00   40.00    --  106.00  61.00-120.00   98
 21  \w     25.00 109.00   1.00   40.00    --  106.00 -94.00 -60.00   84
 22  \w     34.00 121.00   1.00   40.00    --  106.00-125.00-120.00   87
 23  \w     25.00 109.00   1.00   40.00    --  106.00 -94.00 -30.00   84
 24  \w     35.00 130.00   1.00   40.00    --  106.00 -45.00 -60.00   95
 25  \w     26.00 151.00   1.00   40.00    --  106.00 -15.00 -30.00  125
 26  \w     34.00 121.00   1.00   40.00    --  106.00-125.00-180.00   87
 27  \w     32.00 137.00   1.00   40.00    --  106.00 -77.00-150.00  105
 28  \w     26.00 151.00   1.00   40.00    --  106.00 -15.00 120.00  125
 29  \w     34.00 121.00   1.00   40.00    --  106.00-125.00 -60.00   87
 30  \w     35.00 130.00   1.00   40.00    --  106.00 -45.00  30.00   95
 31  \w     94.00 178.00   1.00   40.00    --  106.00 125.00  60.00   84
 32  \w   -116.00 -58.00   1.00   10.00    --  -42.36 -77.00  60.00   58
 33  \w     43.00  69.00   1.00   40.00    --  106.00 -45.00  60.00   26
 34  \w     75.00 101.00   1.00   40.00    --  106.00 -45.00  60.00   26
 35  \w    105.00 130.00   1.00   40.00    --  106.00 -45.00 150.00   25
 36  \w   -115.00 -20.00   1.00   10.00    --  -42.36 -37.00 150.00   95
 37  \w   -116.00 -11.00   1.00   10.00    --  -42.36 -77.00 120.00  105
 38  \w   -116.00 -11.00   1.00   10.00    --  -42.36 -77.00 -60.00  105
 39  \w   -116.00 -11.00   1.00   10.00    --  -42.36 -77.00  30.00  105
 40  \w   -116.00 -11.00   1.00   10.00    --  -42.36 -77.00-150.00  105
 41  \w     78.00 176.00   1.00   40.00    --  106.00  61.00  60.00   98
 42  \w     78.00 176.00   1.00   40.00    --  106.00  61.00 150.00   98
 43  \w     78.00 176.00   1.00   40.00    --  106.00  61.00 -60.00   98
 44  \w     78.00 176.00   1.00   40.00    --  106.00  61.00  30.00   98
 45  \w     78.00 176.00   1.00   40.00    --  106.00  61.00 -90.00   98
 46  \w     78.00 176.00   1.00   40.00    --  106.00  61.00 -30.00   98
 47  \w     78.00 176.00   1.00   40.00    --  106.00  61.00-150.00   98
 48  \w     78.00 176.00   1.00   40.00    --  106.00  61.00 120.00   98
 49  \w     78.00 176.00   1.00   40.00    --  106.00  61.00-180.00   98
 50  \w     75.00 161.00   1.00   40.00    --  106.00  77.00 -30.00   86
 51  \w     75.00 178.00   1.00   40.00    --  106.00  77.00   0.00  103
 52  \w     78.00 176.00   1.00   40.00    --  106.00  61.00  90.00   98
 53  \w   -115.00 -53.00   1.00   10.00    --  -42.36 -37.00  30.00   62
 54  \w   -116.00 -11.00   1.00   10.00    --  -42.36 -77.00 150.00  105
 55  \w   -116.00 -11.00   1.00   10.00    --  -42.36 -77.00  90.00  105
 56  \w   -116.00 -11.00   1.00   10.00    --  -42.36 -77.00-120.00  105
 57  \w   -113.00 -16.00   1.00   10.00    --  -42.36 -57.00 150.00   97
 58  \w   -113.00 -16.00   1.00   10.00    --  -42.36 -57.00 -30.00   97
 59  \w     20.00 115.00   1.00   10.00    --   42.36  37.00 -30.00   95
 60  \w     16.00 113.00   1.00   10.00    --   42.36  57.00   0.00   97
 61  \w   -115.00 -20.00   1.00   10.00    --  -42.36 -37.00-150.00   95
 62  \w   -115.00 -20.00   1.00   10.00    --  -42.36 -37.00-120.00   95
 63  \w   -113.00 -18.00   1.00   10.00    --  -42.36 -57.00 -90.00   95
 64  \w   -116.00 -11.00   1.00   10.00    --  -42.36 -77.00 -30.00  105
;
_diffrn_measurement_device       'four-circle diffractometer'
_diffrn_measurement_device_type  'SuperNova, Dual, Cu at home/near, AtlasS2'
_diffrn_measurement_method       '\w scans'
_diffrn_orient_matrix_type       
'CrysAlisPro convention (1999,Acta A55,543-557)'
_diffrn_orient_matrix_UB_11      -0.0481011000
_diffrn_orient_matrix_UB_12      -0.0509636000
_diffrn_orient_matrix_UB_13      -0.0245407000
_diffrn_orient_matrix_UB_21      -0.0972144000
_diffrn_orient_matrix_UB_22      0.0304953000
_diffrn_orient_matrix_UB_23      0.0454044000
_diffrn_orient_matrix_UB_31      -0.0282436000
_diffrn_orient_matrix_UB_32      0.0661419000
_diffrn_orient_matrix_UB_33      -0.0515436000
_diffrn_radiation_monochromator  mirror
_diffrn_radiation_probe          x-ray
_diffrn_radiation_type           CuK\a
_diffrn_radiation_wavelength     1.54184
_diffrn_source                   'micro-focus sealed X-ray tube'
_diffrn_source_type              'SuperNova (Cu) X-ray Source'
_reflns_Friedel_coverage         0.000
_reflns_Friedel_fraction_full    .
_reflns_Friedel_fraction_max     .
_reflns_number_gt                22736
_reflns_number_total             31197
_reflns_special_details          
;
 _reflns_Friedel_fraction is defined as the number of unique
 Friedel pairs measured divided by the number that would be
 possible theoretically, ignoring centric projections and
 systematic absences.
;
_reflns_threshold_expression     'I > 2\s(I)'
_computing_cell_refinement       'CrysAlisPro 1.171.40.45a (Rigaku OD, 2019)'
_computing_data_collection       'CrysAlisPro 1.171.40.45a (Rigaku OD, 2019)'
_computing_data_reduction        'CrysAlisPro 1.171.40.45a (Rigaku OD, 2019)'
_computing_molecular_graphics    'Olex2 (Dolomanov et al., 2009)'
_computing_publication_material  'Olex2 (Dolomanov et al., 2009)'
_computing_structure_refinement  'ShelXL (Sheldrick, 2015)'
_computing_structure_solution    'ShelXT (Sheldrick, 2015)'
_refine_diff_density_max         1.022
_refine_diff_density_min         -0.343
_refine_diff_density_rms         0.128
_refine_ls_extinction_coef       .
_refine_ls_extinction_method     none
_refine_ls_goodness_of_fit_ref   1.106
_refine_ls_hydrogen_treatment    constr
_refine_ls_matrix_type           full
_refine_ls_number_parameters     1202
_refine_ls_number_reflns         31197
_refine_ls_number_restraints     90
_refine_ls_R_factor_all          0.1246
_refine_ls_R_factor_gt           0.1066
_refine_ls_restrained_S_all      1.131
_refine_ls_shift/su_max          0.000
_refine_ls_shift/su_mean         0.000
_refine_ls_structure_factor_coef Fsqd
_refine_ls_weighting_details     
'w=1/[\s^2^(Fo^2^)+(0.2000P)^2^] where P=(Fo^2^+2Fc^2^)/3'
_refine_ls_weighting_scheme      calc
_refine_ls_wR_factor_gt          0.2653
_refine_ls_wR_factor_ref         0.2812
_refine_special_details          .
_olex2_refinement_description    
;
1. Twinned data refinement
 Scales: 0.6841(12)
 0.3159(12)
2. Fixed Uiso
 At 1.2 times of:
  All C(H) groups, All C(H,H) groups
 At 1.5 times of:
  All C(H,H,H) groups
3. Uiso/Uaniso restraints and constraints
C20 \\sim C21 \\sim C22 \\sim C58 \\sim C59 \\sim C60 \\sim C116 \\sim C117
\\sim C118 \\sim C144 \\sim C145 \\sim C146 \\sim C162 \\sim C163 \\sim C164:
within 2A with sigma of 0.005 and sigma for terminal atoms of 0.01
Uanis(C20) \\sim Ueq, Uanis(C21) \\sim Ueq, Uanis(C22) \\sim Ueq, Uanis(C58)
\\sim Ueq, Uanis(C59) \\sim Ueq, Uanis(C60) \\sim Ueq, Uanis(C116) \\sim Ueq,
Uanis(C117) \\sim Ueq, Uanis(C118) \\sim Ueq, Uanis(C144) \\sim Ueq,
Uanis(C145) \\sim Ueq, Uanis(C146) \\sim Ueq, Uanis(C162) \\sim Ueq,
Uanis(C163) \\sim Ueq, Uanis(C164) \\sim Ueq: with sigma of 0.002 and sigma for
terminal atoms of 0.004
4.a Secondary CH2 refined with riding coordinates:
 C3(H3A,H3B), C4(H4A,H4B), C103(H10A,H10B), C104(H10C,H10D)
4.b Aromatic/amide H refined with riding coordinates:
 C10(H10), C12(H12), C14(H14), C24(H24), C26(H26), C28(H28), C38(H38),
 C40(H40), C42(H42), C52(H52), C54(H54), C56(H56), C110(H110), C112(H112),
 C114(H114), C124(H124), C126(H126), C128(H128), C138(H138), C140(H140),
 C142(H142), C152(H152), C154(H154), C156(H156)
4.c Idealised Me refined as rotating group:
 C16(H16A,H16B,H16C), C17(H17A,H17B,H17C), C18(H18A,H18B,H18C), C20(H20A,H20B,
 H20C), C21(H21A,H21B,H21C), C22(H22A,H22B,H22C), C30(H30A,H30B,H30C), C31(H31A,
 H31B,H31C), C32(H32A,H32B,H32C), C34(H34A,H34B,H34C), C35(H35A,H35B,H35C),
 C36(H36A,H36B,H36C), C44(H44A,H44B,H44C), C45(H45A,H45B,H45C), C46(H46A,H46B,
 H46C), C48(H48A,H48B,H48C), C49(H49A,H49B,H49C), C50(H50A,H50B,H50C), C58(H58A,
 H58B,H58C), C59(H59A,H59B,H59C), C60(H60A,H60B,H60C), C62(H62A,H62B,H62C),
 C63(H63A,H63B,H63C), C64(H64A,H64B,H64C), C116(H11A,H11B,H11C), C117(H11D,H11E,
 H11F), C118(H11G,H11H,H11I), C120(H12A,H12B,H12C), C121(H12D,H12E,H12F),
 C122(H12G,H12H,H12I), C130(H13A,H13B,H13C), C131(H13D,H13E,H13F), C132(H13G,
 H13H,H13I), C134(H13J,H13K,H13L), C135(H13M,H13N,H13O), C136(H13P,H13Q,H13R),
 C144(H14A,H14B,H14C), C145(H14D,H14E,H14F), C146(H14G,H14H,H14I), C148(H14J,
 H14K,H14L), C149(H14M,H14N,H14O), C150(H15A,H15B,H15C), C158(H15D,H15E,H15F),
 C159(H15G,H15H,H15I), C160(H16D,H16E,H16F), C162(H16G,H16H,H16I), C163(H16J,
 H16K,H16L), C164(H16M,H16N,H16O)
;
_atom_sites_solution_hydrogens   geom
_atom_sites_solution_primary     dual
_atom_sites_solution_secondary   difmap
loop_
_atom_site_label
_atom_site_type_symbol
_atom_site_fract_x
_atom_site_fract_y
_atom_site_fract_z
_atom_site_U_iso_or_equiv
_atom_site_adp_type
_atom_site_occupancy
_atom_site_site_symmetry_order
_atom_site_calc_flag
_atom_site_refinement_flags_posn
_atom_site_refinement_flags_adp
_atom_site_refinement_flags_occupancy
_atom_site_disorder_assembly
_atom_site_disorder_group
C1 C 0.1763(2) 0.69898(17) 0.51605(14) 0.0173(6) Uani 1 1 d . . . . .
C2 C 0.1962(2) 0.76865(16) 0.50265(14) 0.0174(6) Uani 1 1 d . . . . .
C3 C 0.2549(2) 0.78676(17) 0.43667(15) 0.0208(6) Uani 1 1 d . . . . .
H3A H 0.3206 0.7876 0.4403 0.025 Uiso 1 1 calc R . . . .
H3B H 0.2239 0.8394 0.4196 0.025 Uiso 1 1 calc R . . . .
C4 C 0.2668(2) 0.73149(18) 0.38801(15) 0.0236(7) Uani 1 1 d . . . . .
H4A H 0.2119 0.7506 0.3663 0.028 Uiso 1 1 calc R . . . .
H4B H 0.3274 0.7338 0.3557 0.028 Uiso 1 1 calc R . . . .
C5 C 0.2709(2) 0.64716(17) 0.41460(14) 0.0173(6) Uani 1 1 d . . . . .
C6 C 0.2217(2) 0.63706(16) 0.47450(14) 0.0179(6) Uani 1 1 d . . . . .
C7 C 0.1901(2) 0.58164(18) 0.52839(15) 0.0184(6) Uani 1 1 d . . . . .
C8 C 0.1420(2) 0.63992(17) 0.56616(15) 0.0198(6) Uani 1 1 d . . . . .
C9 C 0.1850(2) 0.82124(17) 0.54991(14) 0.0173(6) Uani 1 1 d . . . . .
C10 C 0.2168(2) 0.79016(18) 0.60528(14) 0.0202(6) Uani 1 1 d . . . . .
H10 H 0.2397 0.7358 0.6134 0.024 Uiso 1 1 calc R . . . .
C11 C 0.2160(2) 0.8371(2) 0.64956(15) 0.0211(7) Uani 1 1 d . . . . .
C12 C 0.1801(2) 0.9157(2) 0.63673(15) 0.0241(7) Uani 1 1 d . . . . .
H12 H 0.1777 0.9482 0.6667 0.029 Uiso 1 1 calc R . . . .
C13 C 0.1472(2) 0.94919(18) 0.58163(16) 0.0218(6) Uani 1 1 d . . . . .
C14 C 0.1516(2) 0.90018(18) 0.53802(16) 0.0178(7) Uani 1 1 d . . . . .
H14 H 0.1311 0.9216 0.4996 0.021 Uiso 1 1 calc R . . . .
C15 C 0.2603(3) 0.8003(2) 0.70728(17) 0.0270(8) Uani 1 1 d . . . . .
C16 C 0.3690(3) 0.7634(2) 0.68290(18) 0.0361(8) Uani 1 1 d . . . . .
H16A H 0.3752 0.7229 0.6570 0.054 Uiso 1 1 calc GR . . . .
H16B H 0.3995 0.7408 0.7189 0.054 Uiso 1 1 calc GR . . . .
H16C H 0.4012 0.8030 0.6573 0.054 Uiso 1 1 calc GR . . . .
C17 C 0.2092(3) 0.7379(3) 0.7451(2) 0.0444(10) Uani 1 1 d . . . . .
H17A H 0.1405 0.7616 0.7616 0.067 Uiso 1 1 calc GR . . . .
H17B H 0.2403 0.7127 0.7804 0.067 Uiso 1 1 calc GR . . . .
H17C H 0.2141 0.6995 0.7176 0.067 Uiso 1 1 calc GR . . . .
C18 C 0.2531(4) 0.8580(3) 0.7516(2) 0.0535(13) Uani 1 1 d . . . . .
H18A H 0.2800 0.9011 0.7274 0.080 Uiso 1 1 calc GR . . . .
H18B H 0.2899 0.8326 0.7842 0.080 Uiso 1 1 calc GR . . . .
H18C H 0.1846 0.8776 0.7717 0.080 Uiso 1 1 calc GR . . . .
C19 C 0.1081(3) 1.03688(19) 0.57061(17) 0.0281(7) Uani 1 1 d . . . . .
C20 C 0.1798(4) 1.0766(2) 0.5857(3) 0.0504(12) Uani 1 1 d . U . . .
H20A H 0.1780 1.0670 0.6312 0.076 Uiso 1 1 calc GR . . . .
H20B H 0.1608 1.1323 0.5730 0.076 Uiso 1 1 calc GR . . . .
H20C H 0.2459 1.0557 0.5623 0.076 Uiso 1 1 calc GR . . . .
C21 C 0.0074(3) 1.0598(2) 0.6136(2) 0.0456(10) Uani 1 1 d . U . . .
H21A H -0.0358 1.0315 0.6056 0.068 Uiso 1 1 calc GR . . . .
H21B H -0.0194 1.1154 0.6048 0.068 Uiso 1 1 calc GR . . . .
H21C H 0.0128 1.0472 0.6579 0.068 Uiso 1 1 calc GR . . . .
C22 C 0.0997(3) 1.06543(18) 0.50273(17) 0.0303(7) Uani 1 1 d . U . . .
H22A H 0.1639 1.0518 0.4745 0.045 Uiso 1 1 calc GR . . . .
H22B H 0.0749 1.1216 0.4982 0.045 Uiso 1 1 calc GR . . . .
H22C H 0.0548 1.0413 0.4916 0.045 Uiso 1 1 calc GR . . . .
C23 C 0.3210(2) 0.58481(17) 0.37400(14) 0.0184(6) Uani 1 1 d . . . . .
C24 C 0.4159(2) 0.58156(18) 0.33911(14) 0.0201(6) Uani 1 1 d . . . . .
H24 H 0.4462 0.6214 0.3400 0.024 Uiso 1 1 calc R . . . .
C25 C 0.4674(3) 0.52157(18) 0.30300(16) 0.0227(7) Uani 1 1 d . . . . .
C26 C 0.4183(2) 0.46603(18) 0.30051(15) 0.0224(6) Uani 1 1 d . . . . .
H26 H 0.4514 0.4252 0.2754 0.027 Uiso 1 1 calc R . . . .
C27 C 0.3222(2) 0.46858(17) 0.33373(14) 0.0198(6) Uani 1 1 d . . . . .
C28 C 0.2751(2) 0.52769(17) 0.37108(14) 0.0196(6) Uani 1 1 d . . . . .
H28 H 0.2107 0.5294 0.3950 0.023 Uiso 1 1 calc R . . . .
C29 C 0.5743(2) 0.5158(2) 0.27010(16) 0.0264(7) Uani 1 1 d . . . . .
C30 C 0.6335(3) 0.4899(3) 0.3211(2) 0.0455(11) Uani 1 1 d . . . . .
H30A H 0.6177 0.5308 0.3484 0.068 Uiso 1 1 calc GR . . . .
H30B H 0.7030 0.4792 0.3013 0.068 Uiso 1 1 calc GR . . . .
H30C H 0.6178 0.4430 0.3466 0.068 Uiso 1 1 calc GR . . . .
C31 C 0.5892(3) 0.5939(2) 0.23484(19) 0.0366(9) Uani 1 1 d . . . . .
H31A H 0.5490 0.6110 0.2031 0.055 Uiso 1 1 calc GR . . . .
H31B H 0.6579 0.5888 0.2138 0.055 Uiso 1 1 calc GR . . . .
H31C H 0.5701 0.6320 0.2650 0.055 Uiso 1 1 calc GR . . . .
C32 C 0.6115(3) 0.4567(2) 0.22203(17) 0.0328(8) Uani 1 1 d . . . . .
H32A H 0.6080 0.4052 0.2441 0.049 Uiso 1 1 calc GR . . . .
H32B H 0.6791 0.4565 0.2009 0.049 Uiso 1 1 calc GR . . . .
H32C H 0.5711 0.4706 0.1905 0.049 Uiso 1 1 calc GR . . . .
C33 C 0.2734(2) 0.40576(18) 0.32776(16) 0.0235(7) Uani 1 1 d . . . . .
C34 C 0.3273(3) 0.3275(2) 0.3551(2) 0.0405(9) Uani 1 1 d . . . . .
H34A H 0.3968 0.3187 0.3351 0.061 Uiso 1 1 calc GR . . . .
H34B H 0.3012 0.2869 0.3469 0.061 Uiso 1 1 calc GR . . . .
H34C H 0.3186 0.3267 0.4008 0.061 Uiso 1 1 calc GR . . . .
C35 C 0.2774(3) 0.4045(2) 0.25760(17) 0.0327(8) Uani 1 1 d . . . . .
H35A H 0.2447 0.4554 0.2398 0.049 Uiso 1 1 calc GR . . . .
H35B H 0.2446 0.3658 0.2536 0.049 Uiso 1 1 calc GR . . . .
H35C H 0.3455 0.3914 0.2347 0.049 Uiso 1 1 calc GR . . . .
C36 C 0.1666(3) 0.4200(2) 0.36293(19) 0.0343(8) Uani 1 1 d . . . . .
H36A H 0.1625 0.4179 0.4083 0.051 Uiso 1 1 calc GR . . . .
H36B H 0.1379 0.3803 0.3558 0.051 Uiso 1 1 calc GR . . . .
H36C H 0.1310 0.4710 0.3472 0.051 Uiso 1 1 calc GR . . . .
C37 C 0.2117(2) 0.49692(17) 0.53681(14) 0.0187(6) Uani 1 1 d . . . . .
C38 C 0.3091(2) 0.45582(18) 0.52495(15) 0.0218(6) Uani 1 1 d . . . . .
H38 H 0.3591 0.4831 0.5113 0.026 Uiso 1 1 calc R . . . .
C39 C 0.3339(2) 0.3752(2) 0.53292(16) 0.0241(7) Uani 1 1 d . . . . .
C40 C 0.2579(2) 0.33794(19) 0.54940(16) 0.0237(7) Uani 1 1 d . . . . .
H40 H 0.2735 0.2831 0.5538 0.028 Uiso 1 1 calc R . . . .
C41 C 0.1588(2) 0.37774(19) 0.55983(17) 0.0206(7) Uani 1 1 d . . . . .
C42 C 0.1366(2) 0.45769(17) 0.55478(14) 0.0202(6) Uani 1 1 d . . . . .
H42 H 0.0706 0.4859 0.5635 0.024 Uiso 1 1 calc R . . . .
C43 C 0.4398(3) 0.3286(2) 0.5280(2) 0.0297(8) Uani 1 1 d . . . . .
C44 C 0.4488(3) 0.2882(3) 0.5967(2) 0.0391(9) Uani 1 1 d . . . . .
H44A H 0.4246 0.3270 0.6264 0.059 Uiso 1 1 calc GR . . . .
H44B H 0.5171 0.2631 0.5969 0.059 Uiso 1 1 calc GR . . . .
H44C H 0.4100 0.2494 0.6095 0.059 Uiso 1 1 calc GR . . . .
C45 C 0.5119(3) 0.3786(3) 0.5072(3) 0.0520(12) Uani 1 1 d . . . . .
H45A H 0.5106 0.4029 0.4638 0.078 Uiso 1 1 calc GR . . . .
H45B H 0.5774 0.3467 0.5088 0.078 Uiso 1 1 calc GR . . . .
H45C H 0.4946 0.4186 0.5355 0.078 Uiso 1 1 calc GR . . . .
C46 C 0.4653(3) 0.2636(3) 0.4870(2) 0.0484(12) Uani 1 1 d . . . . .
H46A H 0.4206 0.2295 0.5042 0.073 Uiso 1 1 calc GR . . . .
H46B H 0.5323 0.2339 0.4867 0.073 Uiso 1 1 calc GR . . . .
H46C H 0.4592 0.2854 0.4437 0.073 Uiso 1 1 calc GR . . . .
C47 C 0.0802(2) 0.33156(17) 0.57677(16) 0.0230(7) Uani 1 1 d . . . . .
C48 C 0.0931(3) 0.27464(19) 0.63654(18) 0.0298(7) Uani 1 1 d . . . . .
H48A H 0.1588 0.2408 0.6293 0.045 Uiso 1 1 calc GR . . . .
H48B H 0.0451 0.2434 0.6462 0.045 Uiso 1 1 calc GR . . . .
H48C H 0.0837 0.3035 0.6722 0.045 Uiso 1 1 calc GR . . . .
C49 C 0.0884(3) 0.2886(2) 0.52104(18) 0.0326(8) Uani 1 1 d . . . . .
H49A H 0.0806 0.3258 0.4834 0.049 Uiso 1 1 calc GR . . . .
H49B H 0.0375 0.2599 0.5314 0.049 Uiso 1 1 calc GR . . . .
H49C H 0.1525 0.2525 0.5126 0.049 Uiso 1 1 calc GR . . . .
C50 C -0.0227(3) 0.3834(2) 0.5910(2) 0.0367(9) Uani 1 1 d . . . . .
H50A H -0.0296 0.4122 0.6262 0.055 Uiso 1 1 calc GR . . . .
H50B H -0.0702 0.3515 0.6026 0.055 Uiso 1 1 calc GR . . . .
H50C H -0.0342 0.4197 0.5535 0.055 Uiso 1 1 calc GR . . . .
C51 C 0.0795(2) 0.64614(17) 0.62977(14) 0.0197(6) Uani 1 1 d . . . . .
C52 C 0.0809(2) 0.58246(18) 0.67605(15) 0.0207(6) Uani 1 1 d . . . . .
H52 H 0.1233 0.5340 0.6665 0.025 Uiso 1 1 calc R . . . .
C53 C 0.0207(2) 0.58919(19) 0.73611(15) 0.0225(6) Uani 1 1 d . . . . .
C54 C -0.0401(2) 0.66126(19) 0.74860(15) 0.0243(7) Uani 1 1 d . . . . .
H54 H -0.0803 0.6665 0.7897 0.029 Uiso 1 1 calc R . . . .
C55 C -0.0444(2) 0.72588(18) 0.70341(15) 0.0212(6) Uani 1 1 d . . . . .
C56 C 0.0170(2) 0.71700(18) 0.64367(15) 0.0211(6) Uani 1 1 d . . . . .
H56 H 0.0160 0.7602 0.6120 0.025 Uiso 1 1 calc R . . . .
C57 C 0.0238(3) 0.5194(2) 0.78719(17) 0.0302(8) Uani 1 1 d . . . . .
C58 C 0.1142(4) 0.5050(4) 0.8136(3) 0.0600(15) Uani 1 1 d . U . . .
H58A H 0.1723 0.4946 0.7795 0.090 Uiso 1 1 calc GR . . . .
H58B H 0.1159 0.4605 0.8464 0.090 Uiso 1 1 calc GR . . . .
H58C H 0.1127 0.5508 0.8321 0.090 Uiso 1 1 calc GR . . . .
C59 C 0.0202(5) 0.4489(3) 0.7600(2) 0.0628(13) Uani 1 1 d . U . . .
H59A H -0.0369 0.4614 0.7411 0.094 Uiso 1 1 calc GR . . . .
H59B H 0.0156 0.4060 0.7939 0.094 Uiso 1 1 calc GR . . . .
H59C H 0.0794 0.4341 0.7275 0.094 Uiso 1 1 calc GR . . . .
C60 C -0.0653(3) 0.5322(3) 0.8416(2) 0.0559(12) Uani 1 1 d . U . . .
H60A H -0.0643 0.5742 0.8637 0.084 Uiso 1 1 calc GR . . . .
H60B H -0.0643 0.4848 0.8711 0.084 Uiso 1 1 calc GR . . . .
H60C H -0.1245 0.5460 0.8248 0.084 Uiso 1 1 calc GR . . . .
C61 C -0.1131(2) 0.80464(19) 0.71715(16) 0.0251(7) Uani 1 1 d . . . . .
C62 C -0.0542(3) 0.8640(3) 0.7077(3) 0.0571(15) Uani 1 1 d . . . . .
H62A H -0.0134 0.8507 0.7391 0.086 Uiso 1 1 calc GR . . . .
H62B H -0.0982 0.9150 0.7130 0.086 Uiso 1 1 calc GR . . . .
H62C H -0.0126 0.8647 0.6651 0.086 Uiso 1 1 calc GR . . . .
C63 C -0.1742(4) 0.8035(3) 0.7852(2) 0.0545(12) Uani 1 1 d . . . . .
H63A H -0.2146 0.7664 0.7923 0.082 Uiso 1 1 calc GR . . . .
H63B H -0.2160 0.8551 0.7917 0.082 Uiso 1 1 calc GR . . . .
H63C H -0.1308 0.7883 0.8150 0.082 Uiso 1 1 calc GR . . . .
C64 C -0.1843(4) 0.8285(3) 0.6736(2) 0.0543(12) Uani 1 1 d . . . . .
H64A H -0.1482 0.8298 0.6295 0.081 Uiso 1 1 calc GR . . . .
H64B H -0.2260 0.8798 0.6812 0.081 Uiso 1 1 calc GR . . . .
H64C H -0.2247 0.7911 0.6820 0.081 Uiso 1 1 calc GR . . . .
C101 C 0.6145(2) 0.19799(17) 0.07917(14) 0.0200(6) Uani 1 1 d . . . . .
C102 C 0.6028(2) 0.26849(17) 0.09504(15) 0.0202(6) Uani 1 1 d . . . . .
C103 C 0.5310(3) 0.28726(18) 0.15640(15) 0.0233(7) Uani 1 1 d . . . . .
H10A H 0.4875 0.3387 0.1483 0.028 Uiso 1 1 calc R . . . .
H10B H 0.5680 0.2917 0.1869 0.028 Uiso 1 1 calc R . . . .
C104 C 0.4670(3) 0.23052(18) 0.18827(16) 0.0277(7) Uani 1 1 d . . . . .
H10C H 0.4512 0.2329 0.2345 0.033 Uiso 1 1 calc R . . . .
H10D H 0.4050 0.2487 0.1738 0.033 Uiso 1 1 calc R . . . .
C105 C 0.5090(2) 0.14672(17) 0.17685(14) 0.0197(6) Uani 1 1 d . . . . .
C106 C 0.5749(2) 0.13621(17) 0.12241(14) 0.0197(6) Uani 1 1 d . . . . .
C107 C 0.6405(2) 0.08063(18) 0.07947(15) 0.0206(7) Uani 1 1 d . . . . .
C108 C 0.6733(2) 0.13897(17) 0.03680(14) 0.0213(6) Uani 1 1 d . . . . .
C109 C 0.6678(2) 0.32098(18) 0.06518(14) 0.0198(6) Uani 1 1 d . . . . .
C110 C 0.7681(2) 0.28977(19) 0.05102(15) 0.0236(7) Uani 1 1 d . . . . .
H110 H 0.7926 0.2354 0.0577 0.028 Uiso 1 1 calc R . . . .
C111 C 0.8336(3) 0.3375(2) 0.02694(16) 0.0268(7) Uani 1 1 d . . . . .
C112 C 0.7954(3) 0.4161(2) 0.01706(16) 0.0273(7) Uani 1 1 d . . . . .
H112 H 0.8388 0.4489 -0.0002 0.033 Uiso 1 1 calc R . . . .
C113 C 0.6952(2) 0.44924(17) 0.03155(15) 0.0219(6) Uani 1 1 d . . . . .
C114 C 0.6323(3) 0.4002(2) 0.05621(16) 0.0219(7) Uani 1 1 d . . . . .
H114 H 0.5641 0.4216 0.0670 0.026 Uiso 1 1 calc R . . . .
C115 C 0.9431(3) 0.3016(2) 0.0181(2) 0.0350(9) Uani 1 1 d . . . . .
C116 C 0.9657(3) 0.2773(3) 0.0842(2) 0.0516(12) Uani 1 1 d . U . . .
H11A H 0.9412 0.3216 0.1085 0.077 Uiso 1 1 calc GR . . . .
H11B H 1.0362 0.2590 0.0802 0.077 Uiso 1 1 calc GR . . . .
H11C H 0.9341 0.2358 0.1061 0.077 Uiso 1 1 calc GR . . . .
C117 C 0.9723(3) 0.2298(3) -0.0163(3) 0.0550(12) Uani 1 1 d . U . . .
H11D H 0.9350 0.1925 0.0076 0.083 Uiso 1 1 calc GR . . . .
H11E H 1.0420 0.2066 -0.0197 0.083 Uiso 1 1 calc GR . . . .
H11F H 0.9586 0.2444 -0.0587 0.083 Uiso 1 1 calc GR . . . .
C118 C 1.0043(4) 0.3573(3) -0.0182(3) 0.0758(18) Uani 1 1 d . U . . .
H11G H 0.9854 0.3779 -0.0587 0.114 Uiso 1 1 calc GR . . . .
H11H H 1.0732 0.3301 -0.0260 0.114 Uiso 1 1 calc GR . . . .
H11I H 0.9938 0.3998 0.0065 0.114 Uiso 1 1 calc GR . . . .
C119 C 0.6590(3) 0.53718(19) 0.01964(18) 0.0304(8) Uani 1 1 d . . . . .
C120 C 0.7170(4) 0.5753(2) 0.0494(3) 0.0554(14) Uani 1 1 d . . . . .
H12A H 0.7152 0.5526 0.0934 0.083 Uiso 1 1 calc GR . . . .
H12B H 0.6878 0.6309 0.0480 0.083 Uiso 1 1 calc GR . . . .
H12C H 0.7847 0.5666 0.0255 0.083 Uiso 1 1 calc GR . . . .
C121 C 0.6732(3) 0.5620(2) -0.0517(2) 0.0462(11) Uani 1 1 d . . . . .
H12D H 0.7425 0.5467 -0.0717 0.069 Uiso 1 1 calc GR . . . .
H12E H 0.6501 0.6182 -0.0595 0.069 Uiso 1 1 calc GR . . . .
H12F H 0.6362 0.5370 -0.0696 0.069 Uiso 1 1 calc GR . . . .
C122 C 0.5508(3) 0.56546(19) 0.05018(19) 0.0330(8) Uani 1 1 d . . . . .
H12G H 0.5117 0.5434 0.0316 0.050 Uiso 1 1 calc GR . . . .
H12H H 0.5317 0.6219 0.0426 0.050 Uiso 1 1 calc GR . . . .
H12I H 0.5401 0.5491 0.0958 0.050 Uiso 1 1 calc GR . . . .
C123 C 0.4720(2) 0.08493(17) 0.22181(14) 0.0195(6) Uani 1 1 d . . . . .
C124 C 0.4668(2) 0.08198(19) 0.28605(14) 0.0217(6) Uani 1 1 d . . . . .
H124 H 0.4848 0.1210 0.3008 0.026 Uiso 1 1 calc R . . . .
C125 C 0.4358(2) 0.02288(19) 0.32933(16) 0.0228(7) Uani 1 1 d . . . . .
C126 C 0.4069(2) -0.03202(19) 0.30724(15) 0.0234(6) Uani 1 1 d . . . . .
H126 H 0.3839 -0.0717 0.3366 0.028 Uiso 1 1 calc R . . . .
C127 C 0.4105(2) -0.03076(18) 0.24274(15) 0.0210(6) Uani 1 1 d . . . . .
C128 C 0.4444(2) 0.02755(17) 0.20077(14) 0.0205(6) Uani 1 1 d . . . . .
H128 H 0.4490 0.0286 0.1568 0.025 Uiso 1 1 calc R . . . .
C129 C 0.4400(3) 0.0182(2) 0.39807(17) 0.0269(7) Uani 1 1 d . . . . .
C130 C 0.5467(3) -0.0018(3) 0.4027(2) 0.0423(11) Uani 1 1 d . . . . .
H13A H 0.5801 -0.0515 0.3866 0.063 Uiso 1 1 calc GR . . . .
H13B H 0.5504 -0.0053 0.4469 0.063 Uiso 1 1 calc GR . . . .
H13C H 0.5779 0.0385 0.3774 0.063 Uiso 1 1 calc GR . . . .
C131 C 0.3877(3) 0.0958(2) 0.42394(17) 0.0385(9) Uani 1 1 d . . . . .
H13D H 0.4199 0.1360 0.3996 0.058 Uiso 1 1 calc GR . . . .
H13E H 0.3903 0.0913 0.4685 0.058 Uiso 1 1 calc GR . . . .
H13F H 0.3197 0.1094 0.4202 0.058 Uiso 1 1 calc GR . . . .
C132 C 0.3925(3) -0.0444(2) 0.44023(16) 0.0369(9) Uani 1 1 d . . . . .
H13G H 0.3248 -0.0342 0.4363 0.055 Uiso 1 1 calc GR . . . .
H13H H 0.3941 -0.0438 0.4844 0.055 Uiso 1 1 calc GR . . . .
H13I H 0.4282 -0.0950 0.4269 0.055 Uiso 1 1 calc GR . . . .
C133 C 0.3771(2) -0.09380(18) 0.22224(15) 0.0233(7) Uani 1 1 d . . . . .
C134 C 0.4462(3) -0.1716(2) 0.2362(2) 0.0359(9) Uani 1 1 d . . . . .
H13J H 0.5120 -0.1712 0.2113 0.054 Uiso 1 1 calc GR . . . .
H13K H 0.4241 -0.2127 0.2250 0.054 Uiso 1 1 calc GR . . . .
H13L H 0.4469 -0.1809 0.2814 0.054 Uiso 1 1 calc GR . . . .
C135 C 0.2729(3) -0.0945(2) 0.25841(17) 0.0320(8) Uani 1 1 d . . . . .
H13M H 0.2707 -0.1042 0.3040 0.048 Uiso 1 1 calc GR . . . .
H13N H 0.2523 -0.1354 0.2457 0.048 Uiso 1 1 calc GR . . . .
H13O H 0.2292 -0.0445 0.2488 0.048 Uiso 1 1 calc GR . . . .
C136 C 0.3792(3) -0.0813(2) 0.15150(17) 0.0350(8) Uani 1 1 d . . . . .
H13P H 0.3350 -0.0317 0.1412 0.053 Uiso 1 1 calc GR . . . .
H13Q H 0.3586 -0.1231 0.1403 0.053 Uiso 1 1 calc GR . . . .
H13R H 0.4456 -0.0809 0.1276 0.053 Uiso 1 1 calc GR . . . .
C137 C 0.6621(2) -0.00408(18) 0.08573(15) 0.0215(6) Uani 1 1 d . . . . .
C138 C 0.6906(2) -0.04558(19) 0.13974(15) 0.0248(7) Uani 1 1 d . . . . .
H138 H 0.6970 -0.0188 0.1712 0.030 Uiso 1 1 calc R . . . .
C139 C 0.7102(3) -0.1265(2) 0.14892(17) 0.0256(7) Uani 1 1 d . . . . .
C140 C 0.6961(2) -0.16268(19) 0.10295(16) 0.0249(7) Uani 1 1 d . . . . .
H140 H 0.7079 -0.2174 0.1086 0.030 Uiso 1 1 calc R . . . .
C141 C 0.6649(2) -0.1218(2) 0.04826(17) 0.0221(7) Uani 1 1 d . . . . .
C142 C 0.6504(2) -0.04284(17) 0.03999(15) 0.0206(6) Uani 1 1 d . . . . .
H142 H 0.6322 -0.0142 0.0026 0.025 Uiso 1 1 calc R . . . .
C143 C 0.7496(3) -0.1718(2) 0.20691(19) 0.0323(9) Uani 1 1 d . . . . .
C144 C 0.8532(4) -0.1693(4) 0.1968(3) 0.0653(14) Uani 1 1 d . U . . .
H14A H 0.8928 -0.2006 0.1631 0.098 Uiso 1 1 calc GR . . . .
H14B H 0.8762 -0.1898 0.2360 0.098 Uiso 1 1 calc GR . . . .
H14C H 0.8590 -0.1157 0.1846 0.098 Uiso 1 1 calc GR . . . .
C145 C 0.6896(4) -0.1349(3) 0.2676(2) 0.0535(11) Uani 1 1 d . U . . .
H14D H 0.7034 -0.0848 0.2665 0.080 Uiso 1 1 calc GR . . . .
H14E H 0.7073 -0.1689 0.3049 0.080 Uiso 1 1 calc GR . . . .
H14F H 0.6200 -0.1278 0.2698 0.080 Uiso 1 1 calc GR . . . .
C146 C 0.7409(4) -0.2542(3) 0.2192(3) 0.0583(13) Uani 1 1 d . U . . .
H14G H 0.6730 -0.2553 0.2232 0.087 Uiso 1 1 calc GR . . . .
H14H H 0.7617 -0.2787 0.2585 0.087 Uiso 1 1 calc GR . . . .
H14I H 0.7823 -0.2821 0.1839 0.087 Uiso 1 1 calc GR . . . .
C147 C 0.6493(2) -0.16740(18) 0.00075(16) 0.0241(7) Uani 1 1 d . . . . .
C148 C 0.7453(3) -0.2251(2) -0.02306(19) 0.0331(8) Uani 1 1 d . . . . .
H14J H 0.7963 -0.1972 -0.0423 0.050 Uiso 1 1 calc GR . . . .
H14K H 0.7366 -0.2530 -0.0546 0.050 Uiso 1 1 calc GR . . . .
H14L H 0.7643 -0.2620 0.0126 0.050 Uiso 1 1 calc GR . . . .
C149 C 0.5688(3) -0.2095(2) 0.03237(19) 0.0353(8) Uani 1 1 d . . . . .
H14M H 0.5846 -0.2417 0.0709 0.053 Uiso 1 1 calc GR . . . .
H14N H 0.5634 -0.2422 0.0032 0.053 Uiso 1 1 calc GR . . . .
H14O H 0.5068 -0.1716 0.0434 0.053 Uiso 1 1 calc GR . . . .
C150 C 0.6203(3) -0.1149(2) -0.05685(19) 0.0377(9) Uani 1 1 d . . . . .
H15A H 0.5601 -0.0762 -0.0433 0.057 Uiso 1 1 calc GR . . . .
H15B H 0.6098 -0.1458 -0.0856 0.057 Uiso 1 1 calc GR . . . .
H15C H 0.6723 -0.0890 -0.0788 0.057 Uiso 1 1 calc GR . . . .
C151 C 0.7376(2) 0.14421(18) -0.02596(15) 0.0222(6) Uani 1 1 d . . . . .
C152 C 0.8084(2) 0.07928(18) -0.04789(15) 0.0233(6) Uani 1 1 d . . . . .
H152 H 0.8157 0.0315 -0.0214 0.028 Uiso 1 1 calc R . . . .
C153 C 0.8680(2) 0.08443(19) -0.10833(16) 0.0238(7) Uani 1 1 d . . . . .
C154 C 0.8561(2) 0.15589(19) -0.14537(15) 0.0244(7) Uani 1 1 d . . . . .
H154 H 0.8970 0.1600 -0.1864 0.029 Uiso 1 1 calc R . . . .
C155 C 0.7873(2) 0.22152(19) -0.12513(15) 0.0235(7) Uani 1 1 d . . . . .
C156 C 0.7275(2) 0.21452(18) -0.06453(15) 0.0226(6) Uani 1 1 d . . . . .
H156 H 0.6794 0.2583 -0.0496 0.027 Uiso 1 1 calc R . . . .
C157 C 0.9444(3) 0.0122(2) -0.13069(19) 0.0288(8) Uani 1 1 d . . . . .
C158 C 1.0269(3) -0.0080(3) -0.0945(2) 0.0401(10) Uani 1 1 d . . . . .
H15D H 1.0576 0.0355 -0.1019 0.060 Uiso 1 1 calc GR . . . .
H15E H 1.0755 -0.0538 -0.1095 0.060 Uiso 1 1 calc GR . . . .
H15F H 1.0001 -0.0186 -0.0492 0.060 Uiso 1 1 calc GR . . . .
C159 C 0.8951(3) -0.0559(2) -0.1193(2) 0.0421(10) Uani 1 1 d . . . . .
H15G H 0.8702 -0.0677 -0.0738 0.063 Uiso 1 1 calc GR . . . .
H15H H 0.9427 -0.1013 -0.1357 0.063 Uiso 1 1 calc GR . . . .
H15I H 0.8410 -0.0417 -0.1411 0.063 Uiso 1 1 calc GR . . . .
C160 C 0.9884(3) 0.0237(2) -0.20224(18) 0.0357(8) Uani 1 1 d . . . . .
H16D H 0.9359 0.0394 -0.2255 0.054 Uiso 1 1 calc GR . . . .
H16E H 1.0322 -0.0249 -0.2155 0.054 Uiso 1 1 calc GR . . . .
H16F H 1.0248 0.0638 -0.2112 0.054 Uiso 1 1 calc GR . . . .
C161 C 0.7738(3) 0.2997(2) -0.16670(15) 0.0272(7) Uani 1 1 d . . . . .
C162 C 0.7830(5) 0.3616(3) -0.1319(2) 0.0585(13) Uani 1 1 d . U . . .
H16G H 0.7356 0.3635 -0.0913 0.088 Uiso 1 1 calc GR . . . .
H16H H 0.7705 0.4119 -0.1576 0.088 Uiso 1 1 calc GR . . . .
H16I H 0.8490 0.3494 -0.1242 0.088 Uiso 1 1 calc GR . . . .
C163 C 0.8483(4) 0.2976(3) -0.2297(2) 0.0620(13) Uani 1 1 d . U . . .
H16J H 0.9142 0.2813 -0.2217 0.093 Uiso 1 1 calc GR . . . .
H16K H 0.8390 0.3492 -0.2537 0.093 Uiso 1 1 calc GR . . . .
H16L H 0.8394 0.2610 -0.2542 0.093 Uiso 1 1 calc GR . . . .
C164 C 0.6713(4) 0.3228(3) -0.1807(3) 0.0578(12) Uani 1 1 d . U . . .
H16M H 0.6643 0.2844 -0.2043 0.087 Uiso 1 1 calc GR . . . .
H16N H 0.6618 0.3735 -0.2060 0.087 Uiso 1 1 calc GR . . . .
H16O H 0.6225 0.3252 -0.1408 0.087 Uiso 1 1 calc GR . . . .

loop_
_atom_site_aniso_label
_atom_site_aniso_U_11
_atom_site_aniso_U_22
_atom_site_aniso_U_33
_atom_site_aniso_U_23
_atom_site_aniso_U_13
_atom_site_aniso_U_12
C1 0.0167(13) 0.0142(14) 0.0184(14) -0.0069(11) 0.0039(11) -0.0035(11)
C2 0.0198(14) 0.0117(14) 0.0171(15) -0.0046(11) 0.0026(11) -0.0023(11)
C3 0.0254(15) 0.0143(14) 0.0195(15) -0.0043(12) 0.0051(12) -0.0075(12)
C4 0.0314(17) 0.0164(15) 0.0196(15) -0.0058(12) 0.0046(13) -0.0074(13)
C5 0.0164(13) 0.0146(14) 0.0201(14) -0.0072(11) 0.0037(11) -0.0061(11)
C6 0.0182(14) 0.0122(13) 0.0220(15) -0.0075(11) 0.0032(11) -0.0052(11)
C7 0.0193(15) 0.0128(15) 0.0221(15) -0.0059(12) 0.0035(12) -0.0071(12)
C8 0.0217(14) 0.0140(14) 0.0220(15) -0.0031(12) 0.0023(12) -0.0076(12)
C9 0.0179(14) 0.0144(14) 0.0181(14) -0.0050(11) 0.0018(11) -0.0050(11)
C10 0.0223(15) 0.0136(14) 0.0214(15) -0.0045(12) 0.0024(12) -0.0043(12)
C11 0.0205(15) 0.0250(17) 0.0159(15) -0.0061(13) 0.0017(12) -0.0052(13)
C12 0.0289(17) 0.0215(17) 0.0217(16) -0.0101(13) 0.0004(13) -0.0063(14)
C13 0.0215(15) 0.0150(16) 0.0267(17) -0.0064(12) 0.0017(12) -0.0049(12)
C14 0.0185(15) 0.0143(15) 0.0214(16) -0.0077(12) 0.0024(12) -0.0076(12)
C15 0.0295(18) 0.0306(19) 0.0166(16) -0.0063(14) -0.0037(13) 0.0011(15)
C16 0.035(2) 0.040(2) 0.0317(19) -0.0087(16) -0.0078(15) -0.0024(16)
C17 0.042(2) 0.050(3) 0.029(2) 0.0101(18) -0.0034(17) -0.0040(19)
C18 0.077(3) 0.043(2) 0.041(2) -0.022(2) -0.033(2) 0.015(2)
C19 0.0371(19) 0.0134(15) 0.0327(18) -0.0075(13) -0.0061(15) -0.0025(14)
C20 0.075(3) 0.0216(18) 0.065(3) -0.0074(17) -0.026(2) -0.0157(19)
C21 0.049(2) 0.0326(19) 0.038(2) -0.0095(16) 0.0010(17) 0.0116(17)
C22 0.0417(18) 0.0141(14) 0.0316(17) -0.0008(12) -0.0056(14) -0.0046(13)
C23 0.0201(14) 0.0166(14) 0.0183(14) -0.0064(11) 0.0001(11) -0.0051(11)
C24 0.0203(15) 0.0179(15) 0.0215(15) -0.0069(12) 0.0034(12) -0.0078(12)
C25 0.0262(17) 0.0209(16) 0.0238(16) -0.0058(13) -0.0018(14) -0.0117(14)
C26 0.0231(15) 0.0198(15) 0.0238(15) -0.0126(12) 0.0026(12) -0.0051(12)
C27 0.0209(14) 0.0159(14) 0.0222(15) -0.0075(12) 0.0012(12) -0.0062(12)
C28 0.0161(13) 0.0183(15) 0.0233(15) -0.0078(12) 0.0009(11) -0.0038(11)
C29 0.0210(16) 0.0291(18) 0.0264(17) -0.0123(14) 0.0054(13) -0.0056(14)
C30 0.026(2) 0.071(3) 0.037(2) -0.013(2) 0.0014(17) -0.011(2)
C31 0.0260(18) 0.034(2) 0.044(2) -0.0159(17) 0.0158(15) -0.0138(15)
C32 0.0276(17) 0.0314(18) 0.0315(18) -0.0134(15) 0.0136(14) -0.0065(14)
C33 0.0239(16) 0.0193(15) 0.0297(17) -0.0124(13) -0.0010(13) -0.0075(12)
C34 0.046(2) 0.0222(18) 0.060(3) -0.0049(17) -0.017(2) -0.0144(17)
C35 0.0346(19) 0.038(2) 0.0317(19) -0.0175(15) -0.0035(15) -0.0133(16)
C36 0.0317(18) 0.0299(18) 0.045(2) -0.0183(16) 0.0056(16) -0.0180(15)
C37 0.0234(15) 0.0116(14) 0.0194(14) -0.0055(11) 0.0009(12) -0.0042(12)
C38 0.0198(15) 0.0165(15) 0.0264(16) -0.0061(12) 0.0023(12) -0.0045(12)
C39 0.0207(16) 0.0184(17) 0.0297(17) -0.0061(13) 0.0002(13) -0.0022(13)
C40 0.0234(16) 0.0128(15) 0.0306(17) -0.0065(12) 0.0000(13) -0.0002(12)
C41 0.0244(17) 0.0122(16) 0.0258(17) -0.0043(12) -0.0008(13) -0.0086(13)
C42 0.0223(15) 0.0144(15) 0.0206(15) -0.0042(11) 0.0017(12) -0.0037(12)
C43 0.0196(16) 0.0248(18) 0.040(2) -0.0086(16) -0.0037(14) 0.0029(14)
C44 0.030(2) 0.046(2) 0.037(2) -0.0011(18) -0.0100(16) -0.0030(17)
C45 0.025(2) 0.044(2) 0.072(3) 0.007(2) -0.0002(19) -0.0027(18)
C46 0.0268(19) 0.066(3) 0.049(3) -0.033(2) -0.0103(17) 0.014(2)
C47 0.0229(16) 0.0126(14) 0.0325(17) -0.0037(12) -0.0008(13) -0.0065(12)
C48 0.0330(19) 0.0207(16) 0.034(2) -0.0004(14) 0.0000(15) -0.0123(14)
C49 0.042(2) 0.0265(17) 0.0362(19) -0.0050(15) -0.0075(16) -0.0191(15)
C50 0.0237(17) 0.0212(17) 0.063(3) -0.0013(16) -0.0035(16) -0.0099(14)
C51 0.0212(14) 0.0173(14) 0.0201(15) -0.0057(11) 0.0030(12) -0.0086(12)
C52 0.0224(15) 0.0163(14) 0.0217(15) -0.0033(12) 0.0013(12) -0.0068(12)
C53 0.0215(15) 0.0258(16) 0.0198(15) -0.0015(12) 0.0026(12) -0.0125(13)
C54 0.0234(15) 0.0273(17) 0.0209(15) -0.0093(13) 0.0058(12) -0.0098(13)
C55 0.0209(15) 0.0221(16) 0.0212(15) -0.0086(12) 0.0039(12) -0.0100(12)
C56 0.0224(15) 0.0171(14) 0.0228(15) -0.0047(12) 0.0024(12) -0.0085(12)
C57 0.036(2) 0.0283(18) 0.0204(17) 0.0056(14) -0.0018(15) -0.0078(16)
C58 0.044(2) 0.073(3) 0.059(3) 0.030(2) -0.019(2) -0.025(2)
C59 0.092(3) 0.040(2) 0.051(2) 0.0089(19) -0.006(2) -0.026(2)
C60 0.041(2) 0.057(3) 0.053(3) 0.021(2) 0.0041(19) -0.015(2)
C61 0.0220(15) 0.0220(16) 0.0281(17) -0.0119(13) 0.0064(13) -0.0054(13)
C62 0.032(2) 0.035(2) 0.102(4) -0.042(3) 0.016(2) -0.0097(18)
C63 0.054(3) 0.041(2) 0.047(3) -0.017(2) 0.022(2) -0.001(2)
C64 0.053(3) 0.043(2) 0.062(3) -0.024(2) -0.018(2) 0.011(2)
C101 0.0250(15) 0.0156(15) 0.0162(14) -0.0019(11) 0.0049(12) -0.0083(12)
C102 0.0233(15) 0.0152(15) 0.0194(15) -0.0032(12) 0.0033(12) -0.0069(12)
C103 0.0329(17) 0.0150(14) 0.0190(15) -0.0050(12) 0.0051(13) -0.0087(13)
C104 0.0329(17) 0.0185(16) 0.0256(16) -0.0075(13) 0.0110(13) -0.0091(13)
C105 0.0230(15) 0.0168(15) 0.0192(15) -0.0040(11) 0.0016(12) -0.0089(12)
C106 0.0267(15) 0.0148(14) 0.0176(14) -0.0032(11) 0.0018(12) -0.0101(12)
C107 0.0279(17) 0.0144(15) 0.0158(14) -0.0044(12) 0.0057(12) -0.0073(13)
C108 0.0293(16) 0.0146(14) 0.0169(14) -0.0045(11) 0.0048(12) -0.0075(12)
C109 0.0248(16) 0.0157(15) 0.0181(14) -0.0056(11) 0.0021(12) -0.0072(12)
C110 0.0268(16) 0.0187(16) 0.0216(15) -0.0029(12) 0.0031(12) -0.0070(13)
C111 0.0259(18) 0.0251(18) 0.0239(16) 0.0028(13) 0.0011(13) -0.0068(14)
C112 0.0270(17) 0.0256(18) 0.0283(17) 0.0026(14) -0.0004(14) -0.0137(15)
C113 0.0271(17) 0.0126(15) 0.0243(16) 0.0012(12) -0.0018(13) -0.0076(13)
C114 0.0231(16) 0.0194(17) 0.0231(16) -0.0052(13) 0.0026(13) -0.0099(13)
C115 0.0215(17) 0.037(2) 0.038(2) 0.0105(17) -0.0017(15) -0.0065(16)
C116 0.034(2) 0.067(3) 0.048(2) 0.000(2) -0.0163(18) 0.0003(19)
C117 0.032(2) 0.066(3) 0.058(3) -0.023(2) -0.0010(18) 0.0053(19)
C118 0.032(2) 0.063(3) 0.103(4) 0.038(3) 0.004(2) -0.013(2)
C119 0.0318(18) 0.0139(16) 0.043(2) -0.0017(14) -0.0004(15) -0.0093(14)
C120 0.054(3) 0.0176(19) 0.097(4) -0.011(2) -0.013(3) -0.0129(19)
C121 0.044(2) 0.029(2) 0.043(2) 0.0154(17) 0.0080(18) -0.0009(17)
C122 0.0349(19) 0.0138(15) 0.044(2) -0.0038(14) -0.0011(16) -0.0020(14)
C123 0.0203(14) 0.0196(15) 0.0175(14) -0.0040(12) 0.0032(11) -0.0087(12)
C124 0.0248(15) 0.0245(16) 0.0177(15) -0.0063(12) 0.0018(12) -0.0126(13)
C125 0.0240(16) 0.0254(16) 0.0159(16) -0.0004(12) 0.0037(12) -0.0097(13)
C126 0.0265(16) 0.0239(16) 0.0190(15) 0.0012(12) 0.0010(12) -0.0126(13)
C127 0.0230(15) 0.0196(15) 0.0206(15) -0.0036(12) 0.0009(12) -0.0095(12)
C128 0.0244(15) 0.0190(15) 0.0170(14) -0.0030(11) 0.0019(12) -0.0089(12)
C129 0.0304(18) 0.0260(17) 0.0244(18) -0.0010(14) -0.0017(14) -0.0124(14)
C130 0.040(2) 0.066(3) 0.0211(19) 0.0014(18) -0.0089(16) -0.016(2)
C131 0.063(3) 0.035(2) 0.0192(17) -0.0072(14) 0.0020(16) -0.0223(19)
C132 0.058(2) 0.035(2) 0.0182(16) 0.0016(14) -0.0020(16) -0.0216(18)
C133 0.0277(16) 0.0197(15) 0.0234(16) -0.0033(12) 0.0005(13) -0.0125(13)
C134 0.036(2) 0.0260(19) 0.050(2) -0.0126(16) -0.0091(17) -0.0101(16)
C135 0.0315(18) 0.0358(19) 0.0331(18) -0.0043(15) -0.0028(15) -0.0190(15)
C136 0.047(2) 0.037(2) 0.0294(18) -0.0093(15) -0.0034(16) -0.0254(17)
C137 0.0239(15) 0.0134(15) 0.0233(15) -0.0019(12) 0.0028(12) -0.0059(12)
C138 0.0316(17) 0.0208(16) 0.0201(15) -0.0012(12) -0.0004(13) -0.0091(14)
C139 0.0253(17) 0.0227(18) 0.0258(17) 0.0000(14) -0.0015(13) -0.0065(14)
C140 0.0314(17) 0.0172(16) 0.0249(17) 0.0003(13) -0.0050(13) -0.0066(13)
C141 0.0211(16) 0.0175(17) 0.0281(18) -0.0075(13) 0.0013(13) -0.0084(13)
C142 0.0265(16) 0.0130(15) 0.0197(15) -0.0006(12) 0.0007(12) -0.0069(12)
C143 0.041(2) 0.032(2) 0.0250(18) 0.0038(15) -0.0125(15) -0.0102(17)
C144 0.048(2) 0.085(3) 0.061(3) 0.026(2) -0.022(2) -0.024(2)
C145 0.070(3) 0.052(2) 0.034(2) 0.0004(18) -0.0126(19) -0.007(2)
C146 0.074(3) 0.045(2) 0.061(3) 0.018(2) -0.034(2) -0.021(2)
C147 0.0290(16) 0.0141(14) 0.0301(17) -0.0059(12) -0.0060(13) -0.0051(13)
C148 0.036(2) 0.0238(18) 0.037(2) -0.0110(15) 0.0004(16) -0.0059(15)
C149 0.0357(19) 0.0258(18) 0.047(2) -0.0151(16) -0.0013(16) -0.0109(15)
C150 0.053(2) 0.0251(18) 0.041(2) -0.0082(15) -0.0179(18) -0.0089(17)
C151 0.0289(16) 0.0174(15) 0.0180(15) -0.0061(12) 0.0060(12) -0.0092(12)
C152 0.0287(16) 0.0178(15) 0.0207(15) -0.0052(12) 0.0043(12) -0.0084(13)
C153 0.0250(16) 0.0233(16) 0.0221(16) -0.0081(13) 0.0015(13) -0.0069(13)
C154 0.0285(16) 0.0254(16) 0.0171(15) -0.0057(12) 0.0068(12) -0.0114(13)
C155 0.0285(16) 0.0225(16) 0.0206(15) -0.0052(12) 0.0007(13) -0.0118(13)
C156 0.0274(16) 0.0178(15) 0.0199(15) -0.0057(12) 0.0065(12) -0.0092(12)
C157 0.0271(17) 0.0223(17) 0.031(2) -0.0115(15) 0.0066(15) -0.0023(14)
C158 0.042(2) 0.039(2) 0.031(2) -0.0081(17) -0.0070(17) 0.0057(18)
C159 0.046(2) 0.0224(18) 0.050(2) -0.0160(16) 0.0064(18) -0.0047(16)
C160 0.0312(18) 0.037(2) 0.0292(19) -0.0138(16) 0.0051(15) 0.0025(16)
C161 0.0364(18) 0.0264(17) 0.0183(15) 0.0003(13) 0.0001(13) -0.0144(14)
C162 0.093(3) 0.042(2) 0.049(2) 0.003(2) -0.017(2) -0.034(2)
C163 0.072(3) 0.051(2) 0.044(2) 0.009(2) 0.010(2) -0.012(2)
C164 0.059(3) 0.045(2) 0.067(3) 0.013(2) -0.017(2) -0.016(2)

_geom_special_details            
;
 All esds (except the esd in the dihedral angle between two l.s. planes)
 are estimated using the full covariance matrix.  The cell esds are taken
 into account individually in the estimation of esds in distances, angles
 and torsion angles; correlations between esds in cell parameters are only
 used when they are defined by crystal symmetry.  An approximate (isotropic)
 treatment of cell esds is used for estimating esds involving l.s. planes.
;
loop_
_geom_bond_atom_site_label_1
_geom_bond_atom_site_label_2
_geom_bond_distance
_geom_bond_site_symmetry_2
_geom_bond_publ_flag
C1 C2 1.339(4) . ?
C1 C6 1.480(4) . ?
C1 C8 1.484(4) . ?
C2 C3 1.517(4) . ?
C2 C9 1.485(4) . ?
C3 H3A 0.9900 . ?
C3 H3B 0.9900 . ?
C3 C4 1.542(4) . ?
C4 H4A 0.9900 . ?
C4 H4B 0.9900 . ?
C4 C5 1.527(4) . ?
C5 C6 1.338(4) . ?
C5 C23 1.480(4) . ?
C6 C7 1.475(4) . ?
C7 C8 1.384(4) . ?
C7 C37 1.469(4) . ?
C8 C51 1.469(4) . ?
C9 C10 1.386(4) . ?
C9 C14 1.380(4) . ?
C10 H10 0.9500 . ?
C10 C11 1.401(4) . ?
C11 C12 1.381(5) . ?
C11 C15 1.536(5) . ?
C12 H12 0.9500 . ?
C12 C13 1.395(5) . ?
C13 C14 1.400(4) . ?
C13 C19 1.533(4) . ?
C14 H14 0.9500 . ?
C15 C16 1.541(5) . ?
C15 C17 1.529(6) . ?
C15 C18 1.521(5) . ?
C16 H16A 0.9800 . ?
C16 H16B 0.9800 . ?
C16 H16C 0.9800 . ?
C17 H17A 0.9800 . ?
C17 H17B 0.9800 . ?
C17 H17C 0.9800 . ?
C18 H18A 0.9800 . ?
C18 H18B 0.9800 . ?
C18 H18C 0.9800 . ?
C19 C20 1.552(5) . ?
C19 C21 1.527(5) . ?
C19 C22 1.516(5) . ?
C20 H20A 0.9800 . ?
C20 H20B 0.9800 . ?
C20 H20C 0.9800 . ?
C21 H21A 0.9800 . ?
C21 H21B 0.9800 . ?
C21 H21C 0.9800 . ?
C22 H22A 0.9800 . ?
C22 H22B 0.9800 . ?
C22 H22C 0.9800 . ?
C23 C24 1.396(4) . ?
C23 C28 1.398(4) . ?
C24 H24 0.9500 . ?
C24 C25 1.393(4) . ?
C25 C26 1.404(4) . ?
C25 C29 1.530(5) . ?
C26 H26 0.9500 . ?
C26 C27 1.402(4) . ?
C27 C28 1.387(4) . ?
C27 C33 1.540(4) . ?
C28 H28 0.9500 . ?
C29 C30 1.522(6) . ?
C29 C31 1.531(5) . ?
C29 C32 1.537(4) . ?
C30 H30A 0.9800 . ?
C30 H30B 0.9800 . ?
C30 H30C 0.9800 . ?
C31 H31A 0.9800 . ?
C31 H31B 0.9800 . ?
C31 H31C 0.9800 . ?
C32 H32A 0.9800 . ?
C32 H32B 0.9800 . ?
C32 H32C 0.9800 . ?
C33 C34 1.523(5) . ?
C33 C35 1.535(5) . ?
C33 C36 1.531(5) . ?
C34 H34A 0.9800 . ?
C34 H34B 0.9800 . ?
C34 H34C 0.9800 . ?
C35 H35A 0.9800 . ?
C35 H35B 0.9800 . ?
C35 H35C 0.9800 . ?
C36 H36A 0.9800 . ?
C36 H36B 0.9800 . ?
C36 H36C 0.9800 . ?
C37 C38 1.399(4) . ?
C37 C42 1.405(4) . ?
C38 H38 0.9500 . ?
C38 C39 1.397(5) . ?
C39 C40 1.393(5) . ?
C39 C43 1.536(5) . ?
C40 H40 0.9500 . ?
C40 C41 1.412(5) . ?
C41 C42 1.387(4) . ?
C41 C47 1.536(4) . ?
C42 H42 0.9500 . ?
C43 C44 1.579(6) . ?
C43 C45 1.507(6) . ?
C43 C46 1.521(5) . ?
C44 H44A 0.9800 . ?
C44 H44B 0.9800 . ?
C44 H44C 0.9800 . ?
C45 H45A 0.9800 . ?
C45 H45B 0.9800 . ?
C45 H45C 0.9800 . ?
C46 H46A 0.9800 . ?
C46 H46B 0.9800 . ?
C46 H46C 0.9800 . ?
C47 C48 1.538(5) . ?
C47 C49 1.532(5) . ?
C47 C50 1.530(5) . ?
C48 H48A 0.9800 . ?
C48 H48B 0.9800 . ?
C48 H48C 0.9800 . ?
C49 H49A 0.9800 . ?
C49 H49B 0.9800 . ?
C49 H49C 0.9800 . ?
C50 H50A 0.9800 . ?
C50 H50B 0.9800 . ?
C50 H50C 0.9800 . ?
C51 C52 1.395(4) . ?
C51 C56 1.392(4) . ?
C52 H52 0.9500 . ?
C52 C53 1.394(4) . ?
C53 C54 1.394(5) . ?
C53 C57 1.533(5) . ?
C54 H54 0.9500 . ?
C54 C55 1.393(5) . ?
C55 C56 1.398(4) . ?
C55 C61 1.535(4) . ?
C56 H56 0.9500 . ?
C57 C58 1.519(6) . ?
C57 C59 1.524(6) . ?
C57 C60 1.525(6) . ?
C58 H58A 0.9800 . ?
C58 H58B 0.9800 . ?
C58 H58C 0.9800 . ?
C59 H59A 0.9800 . ?
C59 H59B 0.9800 . ?
C59 H59C 0.9800 . ?
C60 H60A 0.9800 . ?
C60 H60B 0.9800 . ?
C60 H60C 0.9800 . ?
C61 C62 1.510(5) . ?
C61 C63 1.536(5) . ?
C61 C64 1.519(6) . ?
C62 H62A 0.9800 . ?
C62 H62B 0.9800 . ?
C62 H62C 0.9800 . ?
C63 H63A 0.9800 . ?
C63 H63B 0.9800 . ?
C63 H63C 0.9800 . ?
C64 H64A 0.9800 . ?
C64 H64B 0.9800 . ?
C64 H64C 0.9800 . ?
C101 C102 1.340(4) . ?
C101 C106 1.479(4) . ?
C101 C108 1.484(4) . ?
C102 C103 1.513(4) . ?
C102 C109 1.481(4) . ?
C103 H10A 0.9900 . ?
C103 H10B 0.9900 . ?
C103 C104 1.537(4) . ?
C104 H10C 0.9900 . ?
C104 H10D 0.9900 . ?
C104 C105 1.516(4) . ?
C105 C106 1.340(4) . ?
C105 C123 1.479(4) . ?
C106 C107 1.477(4) . ?
C107 C108 1.386(4) . ?
C107 C137 1.470(4) . ?
C108 C151 1.463(4) . ?
C109 C110 1.396(5) . ?
C109 C114 1.384(5) . ?
C110 H110 0.9500 . ?
C110 C111 1.406(5) . ?
C111 C112 1.380(5) . ?
C111 C115 1.532(5) . ?
C112 H112 0.9500 . ?
C112 C113 1.400(5) . ?
C113 C114 1.398(5) . ?
C113 C119 1.534(4) . ?
C114 H114 0.9500 . ?
C115 C116 1.535(6) . ?
C115 C117 1.529(6) . ?
C115 C118 1.516(6) . ?
C116 H11A 0.9800 . ?
C116 H11B 0.9800 . ?
C116 H11C 0.9800 . ?
C117 H11D 0.9800 . ?
C117 H11E 0.9800 . ?
C117 H11F 0.9800 . ?
C118 H11G 0.9800 . ?
C118 H11H 0.9800 . ?
C118 H11I 0.9800 . ?
C119 C120 1.548(6) . ?
C119 C121 1.531(6) . ?
C119 C122 1.535(5) . ?
C120 H12A 0.9800 . ?
C120 H12B 0.9800 . ?
C120 H12C 0.9800 . ?
C121 H12D 0.9800 . ?
C121 H12E 0.9800 . ?
C121 H12F 0.9800 . ?
C122 H12G 0.9800 . ?
C122 H12H 0.9800 . ?
C122 H12I 0.9800 . ?
C123 C124 1.389(4) . ?
C123 C128 1.400(4) . ?
C124 H124 0.9500 . ?
C124 C125 1.393(5) . ?
C125 C126 1.384(5) . ?
C125 C129 1.517(5) . ?
C126 H126 0.9500 . ?
C126 C127 1.404(4) . ?
C127 C128 1.385(4) . ?
C127 C133 1.535(4) . ?
C128 H128 0.9500 . ?
C129 C130 1.528(6) . ?
C129 C131 1.539(5) . ?
C129 C132 1.535(5) . ?
C130 H13A 0.9800 . ?
C130 H13B 0.9800 . ?
C130 H13C 0.9800 . ?
C131 H13D 0.9800 . ?
C131 H13E 0.9800 . ?
C131 H13F 0.9800 . ?
C132 H13G 0.9800 . ?
C132 H13H 0.9800 . ?
C132 H13I 0.9800 . ?
C133 C134 1.527(5) . ?
C133 C135 1.531(5) . ?
C133 C136 1.526(5) . ?
C134 H13J 0.9800 . ?
C134 H13K 0.9800 . ?
C134 H13L 0.9800 . ?
C135 H13M 0.9800 . ?
C135 H13N 0.9800 . ?
C135 H13O 0.9800 . ?
C136 H13P 0.9800 . ?
C136 H13Q 0.9800 . ?
C136 H13R 0.9800 . ?
C137 C138 1.383(5) . ?
C137 C142 1.395(5) . ?
C138 H138 0.9500 . ?
C138 C139 1.403(5) . ?
C139 C140 1.385(5) . ?
C139 C143 1.542(5) . ?
C140 H140 0.9500 . ?
C140 C141 1.408(5) . ?
C141 C142 1.374(4) . ?
C141 C147 1.539(4) . ?
C142 H142 0.9500 . ?
C143 C144 1.488(6) . ?
C143 C145 1.552(6) . ?
C143 C146 1.503(6) . ?
C144 H14A 0.9800 . ?
C144 H14B 0.9800 . ?
C144 H14C 0.9800 . ?
C145 H14D 0.9800 . ?
C145 H14E 0.9800 . ?
C145 H14F 0.9800 . ?
C146 H14G 0.9800 . ?
C146 H14H 0.9800 . ?
C146 H14I 0.9800 . ?
C147 C148 1.537(5) . ?
C147 C149 1.528(5) . ?
C147 C150 1.521(5) . ?
C148 H14J 0.9800 . ?
C148 H14K 0.9800 . ?
C148 H14L 0.9800 . ?
C149 H14M 0.9800 . ?
C149 H14N 0.9800 . ?
C149 H14O 0.9800 . ?
C150 H15A 0.9800 . ?
C150 H15B 0.9800 . ?
C150 H15C 0.9800 . ?
C151 C152 1.405(4) . ?
C151 C156 1.393(5) . ?
C152 H152 0.9500 . ?
C152 C153 1.395(4) . ?
C153 C154 1.394(5) . ?
C153 C157 1.535(4) . ?
C154 H154 0.9500 . ?
C154 C155 1.391(5) . ?
C155 C156 1.402(4) . ?
C155 C161 1.537(5) . ?
C156 H156 0.9500 . ?
C157 C158 1.539(6) . ?
C157 C159 1.547(5) . ?
C157 C160 1.541(5) . ?
C158 H15D 0.9800 . ?
C158 H15E 0.9800 . ?
C158 H15F 0.9800 . ?
C159 H15G 0.9800 . ?
C159 H15H 0.9800 . ?
C159 H15I 0.9800 . ?
C160 H16D 0.9800 . ?
C160 H16E 0.9800 . ?
C160 H16F 0.9800 . ?
C161 C162 1.520(6) . ?
C161 C163 1.529(5) . ?
C161 C164 1.538(6) . ?
C162 H16G 0.9800 . ?
C162 H16H 0.9800 . ?
C162 H16I 0.9800 . ?
C163 H16J 0.9800 . ?
C163 H16K 0.9800 . ?
C163 H16L 0.9800 . ?
C164 H16M 0.9800 . ?
C164 H16N 0.9800 . ?
C164 H16O 0.9800 . ?

loop_
_geom_angle_atom_site_label_1
_geom_angle_atom_site_label_2
_geom_angle_atom_site_label_3
_geom_angle
_geom_angle_site_symmetry_1
_geom_angle_site_symmetry_3
_geom_angle_publ_flag
C2 C1 C6 123.1(3) . . ?
C2 C1 C8 146.5(3) . . ?
C6 C1 C8 88.0(2) . . ?
C1 C2 C3 116.2(3) . . ?
C1 C2 C9 125.2(3) . . ?
C9 C2 C3 117.2(2) . . ?
C2 C3 H3A 108.1 . . ?
C2 C3 H3B 108.1 . . ?
C2 C3 C4 116.8(2) . . ?
H3A C3 H3B 107.3 . . ?
C4 C3 H3A 108.1 . . ?
C4 C3 H3B 108.1 . . ?
C3 C4 H4A 108.3 . . ?
C3 C4 H4B 108.3 . . ?
H4A C4 H4B 107.4 . . ?
C5 C4 C3 115.8(3) . . ?
C5 C4 H4A 108.3 . . ?
C5 C4 H4B 108.3 . . ?
C6 C5 C4 114.2(2) . . ?
C6 C5 C23 125.2(3) . . ?
C23 C5 C4 120.5(3) . . ?
C5 C6 C1 125.0(3) . . ?
C5 C6 C7 146.8(3) . . ?
C7 C6 C1 88.2(2) . . ?
C8 C7 C6 92.1(2) . . ?
C8 C7 C37 136.2(3) . . ?
C37 C7 C6 131.6(3) . . ?
C7 C8 C1 91.6(2) . . ?
C7 C8 C51 136.7(3) . . ?
C51 C8 C1 131.7(3) . . ?
C10 C9 C2 118.4(3) . . ?
C14 C9 C2 122.0(3) . . ?
C14 C9 C10 119.4(3) . . ?
C9 C10 H10 119.3 . . ?
C9 C10 C11 121.5(3) . . ?
C11 C10 H10 119.3 . . ?
C10 C11 C15 119.2(3) . . ?
C12 C11 C10 117.5(3) . . ?
C12 C11 C15 123.2(3) . . ?
C11 C12 H12 118.6 . . ?
C11 C12 C13 122.8(3) . . ?
C13 C12 H12 118.6 . . ?
C12 C13 C14 117.7(3) . . ?
C12 C13 C19 119.9(3) . . ?
C14 C13 C19 122.4(3) . . ?
C9 C14 C13 121.1(3) . . ?
C9 C14 H14 119.5 . . ?
C13 C14 H14 119.5 . . ?
C11 C15 C16 107.8(3) . . ?
C17 C15 C11 110.0(3) . . ?
C17 C15 C16 109.4(3) . . ?
C18 C15 C11 113.3(3) . . ?
C18 C15 C16 108.1(3) . . ?
C18 C15 C17 108.2(4) . . ?
C15 C16 H16A 109.5 . . ?
C15 C16 H16B 109.5 . . ?
C15 C16 H16C 109.5 . . ?
H16A C16 H16B 109.5 . . ?
H16A C16 H16C 109.5 . . ?
H16B C16 H16C 109.5 . . ?
C15 C17 H17A 109.5 . . ?
C15 C17 H17B 109.5 . . ?
C15 C17 H17C 109.5 . . ?
H17A C17 H17B 109.5 . . ?
H17A C17 H17C 109.5 . . ?
H17B C17 H17C 109.5 . . ?
C15 C18 H18A 109.5 . . ?
C15 C18 H18B 109.5 . . ?
C15 C18 H18C 109.5 . . ?
H18A C18 H18B 109.5 . . ?
H18A C18 H18C 109.5 . . ?
H18B C18 H18C 109.5 . . ?
C13 C19 C20 108.6(3) . . ?
C21 C19 C13 109.3(3) . . ?
C21 C19 C20 110.4(3) . . ?
C22 C19 C13 112.7(3) . . ?
C22 C19 C20 107.3(3) . . ?
C22 C19 C21 108.4(3) . . ?
C19 C20 H20A 109.5 . . ?
C19 C20 H20B 109.5 . . ?
C19 C20 H20C 109.5 . . ?
H20A C20 H20B 109.5 . . ?
H20A C20 H20C 109.5 . . ?
H20B C20 H20C 109.5 . . ?
C19 C21 H21A 109.5 . . ?
C19 C21 H21B 109.5 . . ?
C19 C21 H21C 109.5 . . ?
H21A C21 H21B 109.5 . . ?
H21A C21 H21C 109.5 . . ?
H21B C21 H21C 109.5 . . ?
C19 C22 H22A 109.5 . . ?
C19 C22 H22B 109.5 . . ?
C19 C22 H22C 109.5 . . ?
H22A C22 H22B 109.5 . . ?
H22A C22 H22C 109.5 . . ?
H22B C22 H22C 109.5 . . ?
C24 C23 C5 120.1(3) . . ?
C24 C23 C28 119.2(3) . . ?
C28 C23 C5 120.7(3) . . ?
C23 C24 H24 119.1 . . ?
C25 C24 C23 121.8(3) . . ?
C25 C24 H24 119.1 . . ?
C24 C25 C26 117.2(3) . . ?
C24 C25 C29 120.5(3) . . ?
C26 C25 C29 122.3(3) . . ?
C25 C26 H26 118.8 . . ?
C27 C26 C25 122.4(3) . . ?
C27 C26 H26 118.8 . . ?
C26 C27 C33 119.0(3) . . ?
C28 C27 C26 118.3(3) . . ?
C28 C27 C33 122.6(3) . . ?
C23 C28 H28 119.5 . . ?
C27 C28 C23 120.9(3) . . ?
C27 C28 H28 119.5 . . ?
C25 C29 C31 110.9(3) . . ?
C25 C29 C32 112.2(3) . . ?
C30 C29 C25 107.3(3) . . ?
C30 C29 C31 110.1(3) . . ?
C30 C29 C32 108.5(3) . . ?
C31 C29 C32 107.8(3) . . ?
C29 C30 H30A 109.5 . . ?
C29 C30 H30B 109.5 . . ?
C29 C30 H30C 109.5 . . ?
H30A C30 H30B 109.5 . . ?
H30A C30 H30C 109.5 . . ?
H30B C30 H30C 109.5 . . ?
C29 C31 H31A 109.5 . . ?
C29 C31 H31B 109.5 . . ?
C29 C31 H31C 109.5 . . ?
H31A C31 H31B 109.5 . . ?
H31A C31 H31C 109.5 . . ?
H31B C31 H31C 109.5 . . ?
C29 C32 H32A 109.5 . . ?
C29 C32 H32B 109.5 . . ?
C29 C32 H32C 109.5 . . ?
H32A C32 H32B 109.5 . . ?
H32A C32 H32C 109.5 . . ?
H32B C32 H32C 109.5 . . ?
C34 C33 C27 109.4(3) . . ?
C34 C33 C35 109.7(3) . . ?
C34 C33 C36 108.1(3) . . ?
C35 C33 C27 109.0(3) . . ?
C36 C33 C27 112.5(2) . . ?
C36 C33 C35 108.0(3) . . ?
C33 C34 H34A 109.5 . . ?
C33 C34 H34B 109.5 . . ?
C33 C34 H34C 109.5 . . ?
H34A C34 H34B 109.5 . . ?
H34A C34 H34C 109.5 . . ?
H34B C34 H34C 109.5 . . ?
C33 C35 H35A 109.5 . . ?
C33 C35 H35B 109.5 . . ?
C33 C35 H35C 109.5 . . ?
H35A C35 H35B 109.5 . . ?
H35A C35 H35C 109.5 . . ?
H35B C35 H35C 109.5 . . ?
C33 C36 H36A 109.5 . . ?
C33 C36 H36B 109.5 . . ?
C33 C36 H36C 109.5 . . ?
H36A C36 H36B 109.5 . . ?
H36A C36 H36C 109.5 . . ?
H36B C36 H36C 109.5 . . ?
C38 C37 C7 118.4(3) . . ?
C38 C37 C42 120.4(3) . . ?
C42 C37 C7 121.1(3) . . ?
C37 C38 H38 119.6 . . ?
C39 C38 C37 120.8(3) . . ?
C39 C38 H38 119.6 . . ?
C38 C39 C43 122.0(3) . . ?
C40 C39 C38 117.3(3) . . ?
C40 C39 C43 120.6(3) . . ?
C39 C40 H40 118.4 . . ?
C39 C40 C41 123.2(3) . . ?
C41 C40 H40 118.4 . . ?
C40 C41 C47 119.3(3) . . ?
C42 C41 C40 118.1(3) . . ?
C42 C41 C47 122.6(3) . . ?
C37 C42 H42 120.0 . . ?
C41 C42 C37 120.0(3) . . ?
C41 C42 H42 120.0 . . ?
C39 C43 C44 106.7(3) . . ?
C45 C43 C39 112.9(3) . . ?
C45 C43 C44 107.0(4) . . ?
C45 C43 C46 111.7(4) . . ?
C46 C43 C39 112.1(3) . . ?
C46 C43 C44 105.9(4) . . ?
C43 C44 H44A 109.5 . . ?
C43 C44 H44B 109.5 . . ?
C43 C44 H44C 109.5 . . ?
H44A C44 H44B 109.5 . . ?
H44A C44 H44C 109.5 . . ?
H44B C44 H44C 109.5 . . ?
C43 C45 H45A 109.5 . . ?
C43 C45 H45B 109.5 . . ?
C43 C45 H45C 109.5 . . ?
H45A C45 H45B 109.5 . . ?
H45A C45 H45C 109.5 . . ?
H45B C45 H45C 109.5 . . ?
C43 C46 H46A 109.5 . . ?
C43 C46 H46B 109.5 . . ?
C43 C46 H46C 109.5 . . ?
H46A C46 H46B 109.5 . . ?
H46A C46 H46C 109.5 . . ?
H46B C46 H46C 109.5 . . ?
C41 C47 C48 109.4(3) . . ?
C49 C47 C41 109.4(3) . . ?
C49 C47 C48 110.8(3) . . ?
C50 C47 C41 112.3(3) . . ?
C50 C47 C48 107.2(3) . . ?
C50 C47 C49 107.8(3) . . ?
C47 C48 H48A 109.5 . . ?
C47 C48 H48B 109.5 . . ?
C47 C48 H48C 109.5 . . ?
H48A C48 H48B 109.5 . . ?
H48A C48 H48C 109.5 . . ?
H48B C48 H48C 109.5 . . ?
C47 C49 H49A 109.5 . . ?
C47 C49 H49B 109.5 . . ?
C47 C49 H49C 109.5 . . ?
H49A C49 H49B 109.5 . . ?
H49A C49 H49C 109.5 . . ?
H49B C49 H49C 109.5 . . ?
C47 C50 H50A 109.5 . . ?
C47 C50 H50B 109.5 . . ?
C47 C50 H50C 109.5 . . ?
H50A C50 H50B 109.5 . . ?
H50A C50 H50C 109.5 . . ?
H50B C50 H50C 109.5 . . ?
C52 C51 C8 121.4(3) . . ?
C56 C51 C8 119.0(3) . . ?
C56 C51 C52 119.6(3) . . ?
C51 C52 H52 119.7 . . ?
C53 C52 C51 120.7(3) . . ?
C53 C52 H52 119.7 . . ?
C52 C53 C57 120.5(3) . . ?
C54 C53 C52 118.1(3) . . ?
C54 C53 C57 121.4(3) . . ?
C53 C54 H54 118.6 . . ?
C55 C54 C53 122.8(3) . . ?
C55 C54 H54 118.6 . . ?
C54 C55 C56 117.5(3) . . ?
C54 C55 C61 122.5(3) . . ?
C56 C55 C61 120.1(3) . . ?
C51 C56 C55 121.3(3) . . ?
C51 C56 H56 119.4 . . ?
C55 C56 H56 119.4 . . ?
C58 C57 C53 109.7(3) . . ?
C58 C57 C59 111.9(4) . . ?
C58 C57 C60 108.4(4) . . ?
C59 C57 C53 110.0(3) . . ?
C59 C57 C60 105.2(4) . . ?
C60 C57 C53 111.6(3) . . ?
C57 C58 H58A 109.5 . . ?
C57 C58 H58B 109.5 . . ?
C57 C58 H58C 109.5 . . ?
H58A C58 H58B 109.5 . . ?
H58A C58 H58C 109.5 . . ?
H58B C58 H58C 109.5 . . ?
C57 C59 H59A 109.5 . . ?
C57 C59 H59B 109.5 . . ?
C57 C59 H59C 109.5 . . ?
H59A C59 H59B 109.5 . . ?
H59A C59 H59C 109.5 . . ?
H59B C59 H59C 109.5 . . ?
C57 C60 H60A 109.5 . . ?
C57 C60 H60B 109.5 . . ?
C57 C60 H60C 109.5 . . ?
H60A C60 H60B 109.5 . . ?
H60A C60 H60C 109.5 . . ?
H60B C60 H60C 109.5 . . ?
C55 C61 C63 112.7(3) . . ?
C62 C61 C55 109.5(3) . . ?
C62 C61 C63 107.6(3) . . ?
C62 C61 C64 110.4(4) . . ?
C64 C61 C55 109.8(3) . . ?
C64 C61 C63 106.8(4) . . ?
C61 C62 H62A 109.5 . . ?
C61 C62 H62B 109.5 . . ?
C61 C62 H62C 109.5 . . ?
H62A C62 H62B 109.5 . . ?
H62A C62 H62C 109.5 . . ?
H62B C62 H62C 109.5 . . ?
C61 C63 H63A 109.5 . . ?
C61 C63 H63B 109.5 . . ?
C61 C63 H63C 109.5 . . ?
H63A C63 H63B 109.5 . . ?
H63A C63 H63C 109.5 . . ?
H63B C63 H63C 109.5 . . ?
C61 C64 H64A 109.5 . . ?
C61 C64 H64B 109.5 . . ?
C61 C64 H64C 109.5 . . ?
H64A C64 H64B 109.5 . . ?
H64A C64 H64C 109.5 . . ?
H64B C64 H64C 109.5 . . ?
C102 C101 C106 123.6(3) . . ?
C102 C101 C108 146.3(3) . . ?
C106 C101 C108 88.2(2) . . ?
C101 C102 C103 115.8(3) . . ?
C101 C102 C109 124.8(3) . . ?
C109 C102 C103 118.0(3) . . ?
C102 C103 H10A 107.9 . . ?
C102 C103 H10B 107.9 . . ?
C102 C103 C104 117.4(3) . . ?
H10A C103 H10B 107.2 . . ?
C104 C103 H10A 107.9 . . ?
C104 C103 H10B 107.9 . . ?
C103 C104 H10C 108.1 . . ?
C103 C104 H10D 108.1 . . ?
H10C C104 H10D 107.3 . . ?
C105 C104 C103 116.9(3) . . ?
C105 C104 H10C 108.1 . . ?
C105 C104 H10D 108.1 . . ?
C106 C105 C104 114.4(3) . . ?
C106 C105 C123 125.3(3) . . ?
C123 C105 C104 120.2(3) . . ?
C105 C106 C101 124.8(3) . . ?
C105 C106 C107 146.9(3) . . ?
C107 C106 C101 88.2(2) . . ?
C108 C107 C106 92.0(2) . . ?
C108 C107 C137 136.9(3) . . ?
C137 C107 C106 131.0(3) . . ?
C107 C108 C101 91.5(2) . . ?
C107 C108 C151 136.1(3) . . ?
C151 C108 C101 132.5(3) . . ?
C110 C109 C102 118.6(3) . . ?
C114 C109 C102 121.7(3) . . ?
C114 C109 C110 119.5(3) . . ?
C109 C110 H110 119.5 . . ?
C109 C110 C111 121.0(3) . . ?
C111 C110 H110 119.5 . . ?
C110 C111 C115 119.2(3) . . ?
C112 C111 C110 117.9(3) . . ?
C112 C111 C115 122.7(3) . . ?
C111 C112 H112 118.8 . . ?
C111 C112 C113 122.5(3) . . ?
C113 C112 H112 118.8 . . ?
C112 C113 C119 119.1(3) . . ?
C114 C113 C112 118.2(3) . . ?
C114 C113 C119 122.7(3) . . ?
C109 C114 C113 121.0(3) . . ?
C109 C114 H114 119.5 . . ?
C113 C114 H114 119.5 . . ?
C111 C115 C116 107.5(3) . . ?
C117 C115 C111 110.9(4) . . ?
C117 C115 C116 108.4(4) . . ?
C118 C115 C111 112.9(3) . . ?
C118 C115 C116 108.5(4) . . ?
C118 C115 C117 108.6(4) . . ?
C115 C116 H11A 109.5 . . ?
C115 C116 H11B 109.5 . . ?
C115 C116 H11C 109.5 . . ?
H11A C116 H11B 109.5 . . ?
H11A C116 H11C 109.5 . . ?
H11B C116 H11C 109.5 . . ?
C115 C117 H11D 109.5 . . ?
C115 C117 H11E 109.5 . . ?
C115 C117 H11F 109.5 . . ?
H11D C117 H11E 109.5 . . ?
H11D C117 H11F 109.5 . . ?
H11E C117 H11F 109.5 . . ?
C115 C118 H11G 109.5 . . ?
C115 C118 H11H 109.5 . . ?
C115 C118 H11I 109.5 . . ?
H11G C118 H11H 109.5 . . ?
H11G C118 H11I 109.5 . . ?
H11H C118 H11I 109.5 . . ?
C113 C119 C120 108.7(3) . . ?
C113 C119 C122 112.5(3) . . ?
C121 C119 C113 109.2(3) . . ?
C121 C119 C120 110.9(4) . . ?
C121 C119 C122 108.3(3) . . ?
C122 C119 C120 107.2(3) . . ?
C119 C120 H12A 109.5 . . ?
C119 C120 H12B 109.5 . . ?
C119 C120 H12C 109.5 . . ?
H12A C120 H12B 109.5 . . ?
H12A C120 H12C 109.5 . . ?
H12B C120 H12C 109.5 . . ?
C119 C121 H12D 109.5 . . ?
C119 C121 H12E 109.5 . . ?
C119 C121 H12F 109.5 . . ?
H12D C121 H12E 109.5 . . ?
H12D C121 H12F 109.5 . . ?
H12E C121 H12F 109.5 . . ?
C119 C122 H12G 109.5 . . ?
C119 C122 H12H 109.5 . . ?
C119 C122 H12I 109.5 . . ?
H12G C122 H12H 109.5 . . ?
H12G C122 H12I 109.5 . . ?
H12H C122 H12I 109.5 . . ?
C124 C123 C105 119.8(3) . . ?
C124 C123 C128 118.9(3) . . ?
C128 C123 C105 121.3(3) . . ?
C123 C124 H124 119.4 . . ?
C123 C124 C125 121.2(3) . . ?
C125 C124 H124 119.4 . . ?
C124 C125 C129 119.2(3) . . ?
C126 C125 C124 118.5(3) . . ?
C126 C125 C129 122.2(3) . . ?
C125 C126 H126 119.1 . . ?
C125 C126 C127 121.9(3) . . ?
C127 C126 H126 119.1 . . ?
C126 C127 C133 118.6(3) . . ?
C128 C127 C126 118.1(3) . . ?
C128 C127 C133 123.3(3) . . ?
C123 C128 H128 119.3 . . ?
C127 C128 C123 121.4(3) . . ?
C127 C128 H128 119.3 . . ?
C125 C129 C130 108.7(3) . . ?
C125 C129 C131 110.7(3) . . ?
C125 C129 C132 112.2(3) . . ?
C130 C129 C131 109.2(3) . . ?
C130 C129 C132 108.0(3) . . ?
C132 C129 C131 108.0(3) . . ?
C129 C130 H13A 109.5 . . ?
C129 C130 H13B 109.5 . . ?
C129 C130 H13C 109.5 . . ?
H13A C130 H13B 109.5 . . ?
H13A C130 H13C 109.5 . . ?
H13B C130 H13C 109.5 . . ?
C129 C131 H13D 109.5 . . ?
C129 C131 H13E 109.5 . . ?
C129 C131 H13F 109.5 . . ?
H13D C131 H13E 109.5 . . ?
H13D C131 H13F 109.5 . . ?
H13E C131 H13F 109.5 . . ?
C129 C132 H13G 109.5 . . ?
C129 C132 H13H 109.5 . . ?
C129 C132 H13I 109.5 . . ?
H13G C132 H13H 109.5 . . ?
H13G C132 H13I 109.5 . . ?
H13H C132 H13I 109.5 . . ?
C134 C133 C127 108.6(3) . . ?
C134 C133 C135 110.3(3) . . ?
C135 C133 C127 109.7(3) . . ?
C136 C133 C127 112.1(3) . . ?
C136 C133 C134 107.7(3) . . ?
C136 C133 C135 108.4(3) . . ?
C133 C134 H13J 109.5 . . ?
C133 C134 H13K 109.5 . . ?
C133 C134 H13L 109.5 . . ?
H13J C134 H13K 109.5 . . ?
H13J C134 H13L 109.5 . . ?
H13K C134 H13L 109.5 . . ?
C133 C135 H13M 109.5 . . ?
C133 C135 H13N 109.5 . . ?
C133 C135 H13O 109.5 . . ?
H13M C135 H13N 109.5 . . ?
H13M C135 H13O 109.5 . . ?
H13N C135 H13O 109.5 . . ?
C133 C136 H13P 109.5 . . ?
C133 C136 H13Q 109.5 . . ?
C133 C136 H13R 109.5 . . ?
H13P C136 H13Q 109.5 . . ?
H13P C136 H13R 109.5 . . ?
H13Q C136 H13R 109.5 . . ?
C138 C137 C107 118.6(3) . . ?
C138 C137 C142 119.7(3) . . ?
C142 C137 C107 121.5(3) . . ?
C137 C138 H138 119.4 . . ?
C137 C138 C139 121.2(3) . . ?
C139 C138 H138 119.4 . . ?
C138 C139 C143 120.3(3) . . ?
C140 C139 C138 117.2(3) . . ?
C140 C139 C143 122.4(3) . . ?
C139 C140 H140 118.6 . . ?
C139 C140 C141 122.7(3) . . ?
C141 C140 H140 118.6 . . ?
C140 C141 C147 118.6(3) . . ?
C142 C141 C140 118.0(3) . . ?
C142 C141 C147 123.4(3) . . ?
C137 C142 H142 119.5 . . ?
C141 C142 C137 121.0(3) . . ?
C141 C142 H142 119.5 . . ?
C139 C143 C145 110.0(3) . . ?
C144 C143 C139 108.3(3) . . ?
C144 C143 C145 109.8(4) . . ?
C144 C143 C146 110.1(4) . . ?
C146 C143 C139 113.1(3) . . ?
C146 C143 C145 105.4(4) . . ?
C143 C144 H14A 109.5 . . ?
C143 C144 H14B 109.5 . . ?
C143 C144 H14C 109.5 . . ?
H14A C144 H14B 109.5 . . ?
H14A C144 H14C 109.5 . . ?
H14B C144 H14C 109.5 . . ?
C143 C145 H14D 109.5 . . ?
C143 C145 H14E 109.5 . . ?
C143 C145 H14F 109.5 . . ?
H14D C145 H14E 109.5 . . ?
H14D C145 H14F 109.5 . . ?
H14E C145 H14F 109.5 . . ?
C143 C146 H14G 109.5 . . ?
C143 C146 H14H 109.5 . . ?
C143 C146 H14I 109.5 . . ?
H14G C146 H14H 109.5 . . ?
H14G C146 H14I 109.5 . . ?
H14H C146 H14I 109.5 . . ?
C148 C147 C141 109.0(3) . . ?
C149 C147 C141 109.9(3) . . ?
C149 C147 C148 110.7(3) . . ?
C150 C147 C141 111.8(3) . . ?
C150 C147 C148 107.2(3) . . ?
C150 C147 C149 108.3(3) . . ?
C147 C148 H14J 109.5 . . ?
C147 C148 H14K 109.5 . . ?
C147 C148 H14L 109.5 . . ?
H14J C148 H14K 109.5 . . ?
H14J C148 H14L 109.5 . . ?
H14K C148 H14L 109.5 . . ?
C147 C149 H14M 109.5 . . ?
C147 C149 H14N 109.5 . . ?
C147 C149 H14O 109.5 . . ?
H14M C149 H14N 109.5 . . ?
H14M C149 H14O 109.5 . . ?
H14N C149 H14O 109.5 . . ?
C147 C150 H15A 109.5 . . ?
C147 C150 H15B 109.5 . . ?
C147 C150 H15C 109.5 . . ?
H15A C150 H15B 109.5 . . ?
H15A C150 H15C 109.5 . . ?
H15B C150 H15C 109.5 . . ?
C152 C151 C108 120.9(3) . . ?
C156 C151 C108 119.2(3) . . ?
C156 C151 C152 119.8(3) . . ?
C151 C152 H152 119.7 . . ?
C153 C152 C151 120.5(3) . . ?
C153 C152 H152 119.7 . . ?
C152 C153 C157 119.0(3) . . ?
C154 C153 C152 118.0(3) . . ?
C154 C153 C157 123.0(3) . . ?
C153 C154 H154 118.4 . . ?
C155 C154 C153 123.1(3) . . ?
C155 C154 H154 118.4 . . ?
C154 C155 C156 117.8(3) . . ?
C154 C155 C161 122.7(3) . . ?
C156 C155 C161 119.5(3) . . ?
C151 C156 C155 120.8(3) . . ?
C151 C156 H156 119.6 . . ?
C155 C156 H156 119.6 . . ?
C153 C157 C158 110.2(3) . . ?
C153 C157 C159 109.2(3) . . ?
C153 C157 C160 111.8(3) . . ?
C158 C157 C159 110.0(4) . . ?
C158 C157 C160 108.9(3) . . ?
C160 C157 C159 106.7(3) . . ?
C157 C158 H15D 109.5 . . ?
C157 C158 H15E 109.5 . . ?
C157 C158 H15F 109.5 . . ?
H15D C158 H15E 109.5 . . ?
H15D C158 H15F 109.5 . . ?
H15E C158 H15F 109.5 . . ?
C157 C159 H15G 109.5 . . ?
C157 C159 H15H 109.5 . . ?
C157 C159 H15I 109.5 . . ?
H15G C159 H15H 109.5 . . ?
H15G C159 H15I 109.5 . . ?
H15H C159 H15I 109.5 . . ?
C157 C160 H16D 109.5 . . ?
C157 C160 H16E 109.5 . . ?
C157 C160 H16F 109.5 . . ?
H16D C160 H16E 109.5 . . ?
H16D C160 H16F 109.5 . . ?
H16E C160 H16F 109.5 . . ?
C155 C161 C164 109.4(3) . . ?
C162 C161 C155 109.9(3) . . ?
C162 C161 C163 108.7(4) . . ?
C162 C161 C164 108.0(4) . . ?
C163 C161 C155 112.3(3) . . ?
C163 C161 C164 108.3(4) . . ?
C161 C162 H16G 109.5 . . ?
C161 C162 H16H 109.5 . . ?
C161 C162 H16I 109.5 . . ?
H16G C162 H16H 109.5 . . ?
H16G C162 H16I 109.5 . . ?
H16H C162 H16I 109.5 . . ?
C161 C163 H16J 109.5 . . ?
C161 C163 H16K 109.5 . . ?
C161 C163 H16L 109.5 . . ?
H16J C163 H16K 109.5 . . ?
H16J C163 H16L 109.5 . . ?
H16K C163 H16L 109.5 . . ?
C161 C164 H16M 109.5 . . ?
C161 C164 H16N 109.5 . . ?
C161 C164 H16O 109.5 . . ?
H16M C164 H16N 109.5 . . ?
H16M C164 H16O 109.5 . . ?
H16N C164 H16O 109.5 . . ?

_shelx_res_file                  
;
    0311abc17s.res created by SHELXL-2014/7

TITL 0311abc17s
CELL 1.54184 14.635 18.1373 22.0161 79.631 75.201 74.12
ZERR 4 0.0007 0.0009 0.001 0.004 0.004 0.004
LATT 1
SFAC C H
UNIT 256 352
SIMU 0.005 0.01 2 C20 C21 C22 C58 C59 C60 C116 C117 C118 C144 C145 C146 =
 C162 > C164
ISOR 0.002 0.004 C20 C21 C22 C58 C59 C60 C116 C117 C118 C144 C145 C146 C162 =
 > C164

L.S. 16
PLAN  20
SIZE 0.066 0.097 0.187
TEMP -123(2)
more -3
BOND $H
list 4
fmap 2
acta 400
SHEL 7 0.84
REM <olex2.extras>
REM <HklSrc "%./0311abc17s_twin1_hklf5.hkl">
REM </olex2.extras>

WGHT    0.200000
BASF   0.31593
FVAR       2.28303
C1    1    0.176284    0.698982    0.516051    11.00000    0.01669    0.01416 =
         0.01841   -0.00692    0.00387   -0.00348
C2    1    0.196204    0.768647    0.502653    11.00000    0.01980    0.01174 =
         0.01713   -0.00459    0.00264   -0.00229
C3    1    0.254904    0.786763    0.436666    11.00000    0.02542    0.01431 =
         0.01954   -0.00429    0.00507   -0.00749
AFIX  23
H3A   2    0.320634    0.787618    0.440310    11.00000   -1.20000
H3B   2    0.223868    0.839435    0.419637    11.00000   -1.20000
AFIX   0
C4    1    0.266811    0.731489    0.388011    11.00000    0.03139    0.01639 =
         0.01964   -0.00580    0.00463   -0.00740
AFIX  23
H4A   2    0.211852    0.750605    0.366288    11.00000   -1.20000
H4B   2    0.327354    0.733767    0.355709    11.00000   -1.20000
AFIX   0
C5    1    0.270872    0.647161    0.414599    11.00000    0.01635    0.01456 =
         0.02007   -0.00718    0.00367   -0.00611
C6    1    0.221716    0.637061    0.474498    11.00000    0.01821    0.01218 =
         0.02204   -0.00750    0.00324   -0.00523
C7    1    0.190092    0.581645    0.528388    11.00000    0.01928    0.01276 =
         0.02207   -0.00588    0.00354   -0.00708
C8    1    0.142035    0.639922    0.566164    11.00000    0.02173    0.01400 =
         0.02200   -0.00313    0.00228   -0.00761
C9    1    0.185006    0.821243    0.549909    11.00000    0.01793    0.01440 =
         0.01812   -0.00500    0.00183   -0.00504
C10   1    0.216820    0.790163    0.605281    11.00000    0.02233    0.01363 =
         0.02145   -0.00445    0.00242   -0.00434
AFIX  43
H10   2    0.239674    0.735806    0.613411    11.00000   -1.20000
AFIX   0
C11   1    0.216038    0.837128    0.649561    11.00000    0.02045    0.02501 =
         0.01591   -0.00610    0.00173   -0.00520
C12   1    0.180123    0.915668    0.636734    11.00000    0.02890    0.02151 =
         0.02167   -0.01015    0.00037   -0.00633
AFIX  43
H12   2    0.177732    0.948248    0.666690    11.00000   -1.20000
AFIX   0
C13   1    0.147199    0.949189    0.581633    11.00000    0.02153    0.01498 =
         0.02669   -0.00645    0.00174   -0.00485
C14   1    0.151553    0.900185    0.538019    11.00000    0.01846    0.01429 =
         0.02143   -0.00773    0.00235   -0.00757
AFIX  43
H14   2    0.131145    0.921628    0.499612    11.00000   -1.20000
AFIX   0
C15   1    0.260334    0.800270    0.707283    11.00000    0.02948    0.03059 =
         0.01655   -0.00625   -0.00369    0.00108
C16   1    0.368950    0.763369    0.682904    11.00000    0.03481    0.03981 =
         0.03175   -0.00873   -0.00780   -0.00242
AFIX 137
H16A  2    0.375247    0.722900    0.656964    11.00000   -1.50000
H16B  2    0.399466    0.740769    0.718932    11.00000   -1.50000
H16C  2    0.401221    0.802968    0.657309    11.00000   -1.50000
AFIX   0
C17   1    0.209242    0.737906    0.745109    11.00000    0.04201    0.04968 =
         0.02913    0.01007   -0.00343   -0.00396
AFIX 137
H17A  2    0.140529    0.761557    0.761577    11.00000   -1.50000
H17B  2    0.240340    0.712662    0.780440    11.00000   -1.50000
H17C  2    0.214111    0.699526    0.717556    11.00000   -1.50000
AFIX   0
C18   1    0.253057    0.858033    0.751557    11.00000    0.07707    0.04287 =
         0.04109   -0.02163   -0.03345    0.01467
AFIX 137
H18A  2    0.280001    0.901090    0.727375    11.00000   -1.50000
H18B  2    0.289855    0.832634    0.784168    11.00000   -1.50000
H18C  2    0.184627    0.877600    0.771660    11.00000   -1.50000
AFIX   0
C19   1    0.108082    1.036876    0.570608    11.00000    0.03712    0.01338 =
         0.03275   -0.00753   -0.00610   -0.00248
C20   1    0.179812    1.076627    0.585655    11.00000    0.07456    0.02161 =
         0.06472   -0.00742   -0.02631   -0.01570
AFIX 137
H20A  2    0.177959    1.066959    0.631154    11.00000   -1.50000
H20B  2    0.160842    1.132349    0.573044    11.00000   -1.50000
H20C  2    0.245922    1.055670    0.562268    11.00000   -1.50000
AFIX   0
C21   1    0.007431    1.059788    0.613586    11.00000    0.04918    0.03263 =
         0.03816   -0.00948    0.00103    0.01156
AFIX 137
H21A  2   -0.035751    1.031508    0.605579    11.00000   -1.50000
H21B  2   -0.019387    1.115396    0.604840    11.00000   -1.50000
H21C  2    0.012843    1.047164    0.657917    11.00000   -1.50000
AFIX   0
C22   1    0.099680    1.065429    0.502729    11.00000    0.04175    0.01409 =
         0.03162   -0.00081   -0.00564   -0.00457
AFIX 137
H22A  2    0.163911    1.051764    0.474522    11.00000   -1.50000
H22B  2    0.074924    1.121641    0.498159    11.00000   -1.50000
H22C  2    0.054771    1.041345    0.491614    11.00000   -1.50000
AFIX   0
C23   1    0.321019    0.584805    0.373998    11.00000    0.02010    0.01661 =
         0.01828   -0.00643    0.00007   -0.00512
C24   1    0.415890    0.581563    0.339106    11.00000    0.02033    0.01786 =
         0.02150   -0.00694    0.00345   -0.00782
AFIX  43
H24   2    0.446151    0.621374    0.340002    11.00000   -1.20000
AFIX   0
C25   1    0.467445    0.521566    0.302997    11.00000    0.02624    0.02086 =
         0.02378   -0.00580   -0.00178   -0.01165
C26   1    0.418295    0.466034    0.300507    11.00000    0.02307    0.01984 =
         0.02385   -0.01260    0.00264   -0.00512
AFIX  43
H26   2    0.451361    0.425233    0.275380    11.00000   -1.20000
AFIX   0
C27   1    0.322228    0.468580    0.333734    11.00000    0.02092    0.01594 =
         0.02220   -0.00749    0.00120   -0.00617
C28   1    0.275107    0.527691    0.371081    11.00000    0.01605    0.01828 =
         0.02327   -0.00776    0.00092   -0.00376
AFIX  43
H28   2    0.210733    0.529399    0.395017    11.00000   -1.20000
AFIX   0
C29   1    0.574322    0.515847    0.270099    11.00000    0.02097    0.02913 =
         0.02643   -0.01230    0.00536   -0.00562
C30   1    0.633472    0.489920    0.321139    11.00000    0.02625    0.07118 =
         0.03656   -0.01258    0.00139   -0.01105
AFIX 137
H30A  2    0.617694    0.530832    0.348417    11.00000   -1.50000
H30B  2    0.703035    0.479231    0.301269    11.00000   -1.50000
H30C  2    0.617768    0.443007    0.346590    11.00000   -1.50000
AFIX   0
C31   1    0.589150    0.593946    0.234842    11.00000    0.02598    0.03447 =
         0.04450   -0.01588    0.01579   -0.01384
AFIX 137
H31A  2    0.549015    0.611005    0.203132    11.00000   -1.50000
H31B  2    0.657853    0.588823    0.213820    11.00000   -1.50000
H31C  2    0.570078    0.632018    0.264998    11.00000   -1.50000
AFIX   0
C32   1    0.611485    0.456678    0.222028    11.00000    0.02760    0.03140 =
         0.03149   -0.01345    0.01361   -0.00651
AFIX 137
H32A  2    0.607956    0.405198    0.244067    11.00000   -1.50000
H32B  2    0.679134    0.456495    0.200866    11.00000   -1.50000
H32C  2    0.571056    0.470619    0.190505    11.00000   -1.50000
AFIX   0
C33   1    0.273426    0.405765    0.327758    11.00000    0.02390    0.01930 =
         0.02972   -0.01241   -0.00100   -0.00750
C34   1    0.327307    0.327546    0.355078    11.00000    0.04614    0.02225 =
         0.06010   -0.00492   -0.01730   -0.01445
AFIX 137
H34A  2    0.396775    0.318739    0.335117    11.00000   -1.50000
H34B  2    0.301211    0.286857    0.346883    11.00000   -1.50000
H34C  2    0.318609    0.326707    0.400814    11.00000   -1.50000
AFIX   0
C35   1    0.277427    0.404474    0.257604    11.00000    0.03464    0.03758 =
         0.03174   -0.01747   -0.00350   -0.01327
AFIX 137
H35A  2    0.244724    0.455435    0.239798    11.00000   -1.50000
H35B  2    0.244621    0.365757    0.253559    11.00000   -1.50000
H35C  2    0.345489    0.391406    0.234660    11.00000   -1.50000
AFIX   0
C36   1    0.166605    0.419996    0.362933    11.00000    0.03170    0.02989 =
         0.04528   -0.01825    0.00560   -0.01802
AFIX 137
H36A  2    0.162511    0.417852    0.408323    11.00000   -1.50000
H36B  2    0.137892    0.380257    0.355832    11.00000   -1.50000
H36C  2    0.131021    0.470993    0.347165    11.00000   -1.50000
AFIX   0
C37   1    0.211692    0.496916    0.536805    11.00000    0.02345    0.01160 =
         0.01939   -0.00553    0.00090   -0.00417
C38   1    0.309144    0.455820    0.524947    11.00000    0.01981    0.01647 =
         0.02640   -0.00615    0.00233   -0.00447
AFIX  43
H38   2    0.359141    0.483088    0.511301    11.00000   -1.20000
AFIX   0
C39   1    0.333894    0.375169    0.532918    11.00000    0.02071    0.01838 =
         0.02971   -0.00612    0.00023   -0.00219
C40   1    0.257900    0.337943    0.549401    11.00000    0.02337    0.01284 =
         0.03063   -0.00647   -0.00003   -0.00022
AFIX  43
H40   2    0.273506    0.283122    0.553836    11.00000   -1.20000
AFIX   0
C41   1    0.158835    0.377743    0.559829    11.00000    0.02440    0.01223 =
         0.02580   -0.00431   -0.00078   -0.00860
C42   1    0.136617    0.457689    0.554783    11.00000    0.02230    0.01443 =
         0.02061   -0.00424    0.00168   -0.00369
AFIX  43
H42   2    0.070607    0.485948    0.563486    11.00000   -1.20000
AFIX   0
C43   1    0.439822    0.328556    0.527959    11.00000    0.01960    0.02478 =
         0.04003   -0.00855   -0.00373    0.00289
C44   1    0.448753    0.288191    0.596714    11.00000    0.03046    0.04630 =
         0.03690   -0.00112   -0.00996   -0.00300
AFIX 137
H44A  2    0.424631    0.327008    0.626439    11.00000   -1.50000
H44B  2    0.517120    0.263118    0.596904    11.00000   -1.50000
H44C  2    0.410048    0.249401    0.609462    11.00000   -1.50000
AFIX   0
C45   1    0.511898    0.378567    0.507199    11.00000    0.02544    0.04414 =
         0.07175    0.00661   -0.00018   -0.00270
AFIX 137
H45A  2    0.510623    0.402895    0.463810    11.00000   -1.50000
H45B  2    0.577372    0.346707    0.508822    11.00000   -1.50000
H45C  2    0.494557    0.418611    0.535467    11.00000   -1.50000
AFIX   0
C46   1    0.465251    0.263553    0.486988    11.00000    0.02677    0.06595 =
         0.04885   -0.03334   -0.01030    0.01365
AFIX 137
H46A  2    0.420642    0.229532    0.504192    11.00000   -1.50000
H46B  2    0.532259    0.233882    0.486668    11.00000   -1.50000
H46C  2    0.459235    0.285360    0.443705    11.00000   -1.50000
AFIX   0
C47   1    0.080206    0.331562    0.576774    11.00000    0.02290    0.01256 =
         0.03249   -0.00370   -0.00080   -0.00654
C48   1    0.093128    0.274645    0.636537    11.00000    0.03304    0.02073 =
         0.03382   -0.00035   -0.00001   -0.01227
AFIX 137
H48A  2    0.158835    0.240829    0.629317    11.00000   -1.50000
H48B  2    0.045053    0.243373    0.646220    11.00000   -1.50000
H48C  2    0.083731    0.303454    0.672168    11.00000   -1.50000
AFIX   0
C49   1    0.088425    0.288555    0.521041    11.00000    0.04172    0.02649 =
         0.03616   -0.00504   -0.00747   -0.01905
AFIX 137
H49A  2    0.080588    0.325790    0.483409    11.00000   -1.50000
H49B  2    0.037485    0.259899    0.531433    11.00000   -1.50000
H49C  2    0.152462    0.252462    0.512623    11.00000   -1.50000
AFIX   0
C50   1   -0.022713    0.383374    0.591035    11.00000    0.02373    0.02118 =
         0.06311   -0.00134   -0.00347   -0.00989
AFIX 137
H50A  2   -0.029619    0.412201    0.626217    11.00000   -1.50000
H50B  2   -0.070232    0.351457    0.602570    11.00000   -1.50000
H50C  2   -0.034218    0.419653    0.553456    11.00000   -1.50000
AFIX   0
C51   1    0.079504    0.646136    0.629770    11.00000    0.02120    0.01725 =
         0.02014   -0.00573    0.00298   -0.00859
C52   1    0.080880    0.582460    0.676046    11.00000    0.02241    0.01626 =
         0.02166   -0.00327    0.00135   -0.00682
AFIX  43
H52   2    0.123286    0.534014    0.666533    11.00000   -1.20000
AFIX   0
C53   1    0.020662    0.589185    0.736113    11.00000    0.02155    0.02585 =
         0.01977   -0.00153    0.00257   -0.01247
C54   1   -0.040083    0.661256    0.748603    11.00000    0.02343    0.02725 =
         0.02088   -0.00927    0.00583   -0.00981
AFIX  43
H54   2   -0.080284    0.666518    0.789705    11.00000   -1.20000
AFIX   0
C55   1   -0.044361    0.725877    0.703406    11.00000    0.02086    0.02212 =
         0.02120   -0.00864    0.00392   -0.01003
C56   1    0.017010    0.717003    0.643673    11.00000    0.02243    0.01706 =
         0.02285   -0.00474    0.00236   -0.00850
AFIX  43
H56   2    0.016029    0.760170    0.611975    11.00000   -1.20000
AFIX   0
C57   1    0.023822    0.519396    0.787194    11.00000    0.03603    0.02834 =
         0.02041    0.00559   -0.00178   -0.00781
C58   1    0.114213    0.505047    0.813646    11.00000    0.04423    0.07292 =
         0.05925    0.02969   -0.01948   -0.02479
AFIX 137
H58A  2    0.172344    0.494597    0.779530    11.00000   -1.50000
H58B  2    0.115867    0.460522    0.846363    11.00000   -1.50000
H58C  2    0.112745    0.550765    0.832110    11.00000   -1.50000
AFIX   0
C59   1    0.020153    0.448925    0.760010    11.00000    0.09247    0.04020 =
         0.05074    0.00886   -0.00603   -0.02578
AFIX 137
H59A  2   -0.036858    0.461381    0.741122    11.00000   -1.50000
H59B  2    0.015576    0.406043    0.793908    11.00000   -1.50000
H59C  2    0.079381    0.434051    0.727526    11.00000   -1.50000
AFIX   0
C60   1   -0.065275    0.532230    0.841583    11.00000    0.04143    0.05679 =
         0.05273    0.02050    0.00407   -0.01492
AFIX 137
H60A  2   -0.064277    0.574178    0.863742    11.00000   -1.50000
H60B  2   -0.064348    0.484786    0.871128    11.00000   -1.50000
H60C  2   -0.124466    0.545974    0.824835    11.00000   -1.50000
AFIX   0
C61   1   -0.113087    0.804637    0.717147    11.00000    0.02203    0.02196 =
         0.02805   -0.01190    0.00644   -0.00544
C62   1   -0.054167    0.863973    0.707743    11.00000    0.03195    0.03477 =
         0.10180   -0.04234    0.01565   -0.00968
AFIX 137
H62A  2   -0.013428    0.850678    0.739057    11.00000   -1.50000
H62B  2   -0.098202    0.915040    0.712999    11.00000   -1.50000
H62C  2   -0.012641    0.864704    0.665070    11.00000   -1.50000
AFIX   0
C63   1   -0.174160    0.803490    0.785204    11.00000    0.05440    0.04126 =
         0.04727   -0.01659    0.02161   -0.00101
AFIX 137
H63A  2   -0.214575    0.766362    0.792342    11.00000   -1.50000
H63B  2   -0.216049    0.855051    0.791693    11.00000   -1.50000
H63C  2   -0.130822    0.788325    0.815001    11.00000   -1.50000
AFIX   0
C64   1   -0.184305    0.828461    0.673591    11.00000    0.05328    0.04336 =
         0.06206   -0.02386   -0.01787    0.01138
AFIX 137
H64A  2   -0.148178    0.829805    0.629455    11.00000   -1.50000
H64B  2   -0.225958    0.879809    0.681211    11.00000   -1.50000
H64C  2   -0.224722    0.791140    0.682008    11.00000   -1.50000
AFIX   0

C101  1    0.614507    0.197992    0.079171    11.00000    0.02495    0.01559 =
         0.01625   -0.00188    0.00487   -0.00834
C102  1    0.602769    0.268494    0.095039    11.00000    0.02332    0.01525 =
         0.01944   -0.00320    0.00334   -0.00688
C103  1    0.530991    0.287264    0.156404    11.00000    0.03290    0.01495 =
         0.01900   -0.00500    0.00506   -0.00874
AFIX  23
H10A  2    0.487477    0.338672    0.148282    11.00000   -1.20000
H10B  2    0.567967    0.291665    0.186943    11.00000   -1.20000
AFIX   0
C104  1    0.466978    0.230518    0.188270    11.00000    0.03285    0.01855 =
         0.02558   -0.00747    0.01103   -0.00909
AFIX  23
H10C  2    0.451163    0.232906    0.234469    11.00000   -1.20000
H10D  2    0.404994    0.248692    0.173760    11.00000   -1.20000
AFIX   0
C105  1    0.509034    0.146718    0.176855    11.00000    0.02301    0.01677 =
         0.01923   -0.00401    0.00156   -0.00895
C106  1    0.574928    0.136213    0.122408    11.00000    0.02673    0.01477 =
         0.01763   -0.00324    0.00178   -0.01007
C107  1    0.640539    0.080626    0.079467    11.00000    0.02794    0.01438 =
         0.01580   -0.00437    0.00570   -0.00733
C108  1    0.673321    0.138971    0.036801    11.00000    0.02932    0.01463 =
         0.01689   -0.00451    0.00476   -0.00751
C109  1    0.667793    0.320977    0.065177    11.00000    0.02480    0.01572 =
         0.01807   -0.00559    0.00206   -0.00723
C110  1    0.768111    0.289772    0.051017    11.00000    0.02677    0.01869 =
         0.02161   -0.00293    0.00315   -0.00696
AFIX  43
H110  2    0.792555    0.235443    0.057749    11.00000   -1.20000
AFIX   0
C111  1    0.833568    0.337514    0.026938    11.00000    0.02595    0.02513 =
         0.02386    0.00281    0.00113   -0.00679
C112  1    0.795427    0.416067    0.017064    11.00000    0.02697    0.02556 =
         0.02827    0.00264   -0.00036   -0.01366
AFIX  43
H112  2    0.838754    0.448870   -0.000207    11.00000   -1.20000
AFIX   0
C113  1    0.695240    0.449239    0.031551    11.00000    0.02714    0.01265 =
         0.02427    0.00119   -0.00178   -0.00760
C114  1    0.632254    0.400196    0.056210    11.00000    0.02306    0.01936 =
         0.02308   -0.00525    0.00262   -0.00985
AFIX  43
H114  2    0.564078    0.421561    0.066966    11.00000   -1.20000
AFIX   0
C115  1    0.943095    0.301639    0.018123    11.00000    0.02145    0.03656 =
         0.03818    0.01050   -0.00173   -0.00648
C116  1    0.965695    0.277314    0.084232    11.00000    0.03426    0.06684 =
         0.04764    0.00009   -0.01632    0.00029
AFIX 137
H11A  2    0.941221    0.321650    0.108529    11.00000   -1.50000
H11B  2    1.036238    0.258983    0.080232    11.00000   -1.50000
H11C  2    0.934051    0.235784    0.106130    11.00000   -1.50000
AFIX   0
C117  1    0.972296    0.229812   -0.016276    11.00000    0.03203    0.06588 =
         0.05781   -0.02278   -0.00096    0.00528
AFIX 137
H11D  2    0.935007    0.192453    0.007560    11.00000   -1.50000
H11E  2    1.041986    0.206563   -0.019725    11.00000   -1.50000
H11F  2    0.958611    0.244388   -0.058708    11.00000   -1.50000
AFIX   0
C118  1    1.004291    0.357294   -0.018237    11.00000    0.03242    0.06288 =
         0.10319    0.03848    0.00374   -0.01252
AFIX 137
H11G  2    0.985407    0.377896   -0.058735    11.00000   -1.50000
H11H  2    1.073237    0.330111   -0.026011    11.00000   -1.50000
H11I  2    0.993778    0.399843    0.006537    11.00000   -1.50000
AFIX   0
C119  1    0.659015    0.537181    0.019645    11.00000    0.03181    0.01392 =
         0.04283   -0.00167   -0.00043   -0.00928
C120  1    0.717006    0.575337    0.049387    11.00000    0.05419    0.01759 =
         0.09686   -0.01082   -0.01318   -0.01286
AFIX 137
H12A  2    0.715217    0.552635    0.093449    11.00000   -1.50000
H12B  2    0.687818    0.630943    0.047998    11.00000   -1.50000
H12C  2    0.784695    0.566586    0.025543    11.00000   -1.50000
AFIX   0
C121  1    0.673237    0.562023   -0.051721    11.00000    0.04388    0.02911 =
         0.04323    0.01543    0.00798   -0.00092
AFIX 137
H12D  2    0.742488    0.546716   -0.071743    11.00000   -1.50000
H12E  2    0.650134    0.618206   -0.059546    11.00000   -1.50000
H12F  2    0.636191    0.537047   -0.069551    11.00000   -1.50000
AFIX   0
C122  1    0.550849    0.565461    0.050177    11.00000    0.03489    0.01383 =
         0.04387   -0.00381   -0.00113   -0.00198
AFIX 137
H12G  2    0.511650    0.543429    0.031593    11.00000   -1.50000
H12H  2    0.531710    0.621923    0.042602    11.00000   -1.50000
H12I  2    0.540141    0.549083    0.095826    11.00000   -1.50000
AFIX   0
C123  1    0.472004    0.084931    0.221806    11.00000    0.02033    0.01961 =
         0.01750   -0.00396    0.00316   -0.00875
C124  1    0.466828    0.081977    0.286055    11.00000    0.02482    0.02451 =
         0.01773   -0.00633    0.00180   -0.01261
AFIX  43
H124  2    0.484799    0.120990    0.300762    11.00000   -1.20000
AFIX   0
C125  1    0.435779    0.022880    0.329326    11.00000    0.02401    0.02536 =
         0.01595   -0.00042    0.00367   -0.00967
C126  1    0.406873   -0.032024    0.307245    11.00000    0.02650    0.02388 =
         0.01896    0.00125    0.00100   -0.01256
AFIX  43
H126  2    0.383898   -0.071699    0.336597    11.00000   -1.20000
AFIX   0
C127  1    0.410536   -0.030757    0.242740    11.00000    0.02301    0.01955 =
         0.02056   -0.00361    0.00087   -0.00951
C128  1    0.444391    0.027554    0.200771    11.00000    0.02435    0.01902 =
         0.01697   -0.00300    0.00192   -0.00888
AFIX  43
H128  2    0.448966    0.028631    0.156807    11.00000   -1.20000
AFIX   0
C129  1    0.440043    0.018160    0.398075    11.00000    0.03044    0.02598 =
         0.02437   -0.00095   -0.00166   -0.01242
C130  1    0.546654   -0.001816    0.402655    11.00000    0.03991    0.06647 =
         0.02109    0.00137   -0.00885   -0.01571
AFIX 137
H13A  2    0.580069   -0.051463    0.386588    11.00000   -1.50000
H13B  2    0.550378   -0.005312    0.446935    11.00000   -1.50000
H13C  2    0.577908    0.038510    0.377378    11.00000   -1.50000
AFIX   0
C131  1    0.387736    0.095775    0.423943    11.00000    0.06340    0.03464 =
         0.01917   -0.00721    0.00201   -0.02229
AFIX 137
H13D  2    0.419935    0.136020    0.399608    11.00000   -1.50000
H13E  2    0.390283    0.091347    0.468536    11.00000   -1.50000
H13F  2    0.319678    0.109383    0.420157    11.00000   -1.50000
AFIX   0
C132  1    0.392478   -0.044360    0.440232    11.00000    0.05835    0.03490 =
         0.01822    0.00160   -0.00198   -0.02155
AFIX 137
H13G  2    0.324781   -0.034157    0.436347    11.00000   -1.50000
H13H  2    0.394070   -0.043804    0.484376    11.00000   -1.50000
H13I  2    0.428209   -0.095045    0.426896    11.00000   -1.50000
AFIX   0
C133  1    0.377073   -0.093796    0.222235    11.00000    0.02771    0.01968 =
         0.02336   -0.00329    0.00053   -0.01249
C134  1    0.446223   -0.171615    0.236238    11.00000    0.03639    0.02595 =
         0.04999   -0.01257   -0.00914   -0.01010
AFIX 137
H13J  2    0.511998   -0.171224    0.211304    11.00000   -1.50000
H13K  2    0.424111   -0.212706    0.225011    11.00000   -1.50000
H13L  2    0.446932   -0.180851    0.281382    11.00000   -1.50000
AFIX   0
C135  1    0.272947   -0.094546    0.258414    11.00000    0.03146    0.03575 =
         0.03310   -0.00426   -0.00281   -0.01897
AFIX 137
H13M  2    0.270687   -0.104217    0.303963    11.00000   -1.50000
H13N  2    0.252261   -0.135401    0.245673    11.00000   -1.50000
H13O  2    0.229247   -0.044500    0.248763    11.00000   -1.50000
AFIX   0
C136  1    0.379238   -0.081251    0.151498    11.00000    0.04744    0.03701 =
         0.02935   -0.00932   -0.00343   -0.02545
AFIX 137
H13P  2    0.334993   -0.031740    0.141217    11.00000   -1.50000
H13Q  2    0.358558   -0.123098    0.140262    11.00000   -1.50000
H13R  2    0.445552   -0.080859    0.127595    11.00000   -1.50000
AFIX   0
C137  1    0.662103   -0.004078    0.085727    11.00000    0.02385    0.01342 =
         0.02330   -0.00188    0.00282   -0.00586
C138  1    0.690597   -0.045580    0.139736    11.00000    0.03164    0.02084 =
         0.02014   -0.00122   -0.00045   -0.00914
AFIX  43
H138  2    0.697000   -0.018820    0.171178    11.00000   -1.20000
AFIX   0
C139  1    0.710212   -0.126481    0.148919    11.00000    0.02530    0.02271 =
         0.02580    0.00003   -0.00146   -0.00654
C140  1    0.696061   -0.162684    0.102954    11.00000    0.03137    0.01718 =
         0.02489    0.00032   -0.00499   -0.00656
AFIX  43
H140  2    0.707889   -0.217389    0.108566    11.00000   -1.20000
AFIX   0
C141  1    0.664874   -0.121772    0.048255    11.00000    0.02107    0.01751 =
         0.02810   -0.00746    0.00126   -0.00842
C142  1    0.650435   -0.042839    0.039993    11.00000    0.02650    0.01300 =
         0.01967   -0.00065    0.00074   -0.00685
AFIX  43
H142  2    0.632223   -0.014217    0.002551    11.00000   -1.20000
AFIX   0
C143  1    0.749590   -0.171840    0.206908    11.00000    0.04058    0.03235 =
         0.02501    0.00383   -0.01251   -0.01017
C144  1    0.853235   -0.169262    0.196768    11.00000    0.04767    0.08472 =
         0.06056    0.02597   -0.02186   -0.02376
AFIX 137
H14A  2    0.892843   -0.200572    0.163081    11.00000   -1.50000
H14B  2    0.876153   -0.189768    0.235986    11.00000   -1.50000
H14C  2    0.858958   -0.115748    0.184561    11.00000   -1.50000
AFIX   0
C145  1    0.689563   -0.134927    0.267624    11.00000    0.06969    0.05155 =
         0.03371    0.00042   -0.01257   -0.00750
AFIX 137
H14D  2    0.703443   -0.084754    0.266492    11.00000   -1.50000
H14E  2    0.707330   -0.168922    0.304900    11.00000   -1.50000
H14F  2    0.620001   -0.127791    0.269831    11.00000   -1.50000
AFIX   0
C146  1    0.740908   -0.254161    0.219203    11.00000    0.07421    0.04490 =
         0.06148    0.01808   -0.03418   -0.02120
AFIX 137
H14G  2    0.673036   -0.255294    0.223237    11.00000   -1.50000
H14H  2    0.761741   -0.278749    0.258462    11.00000   -1.50000
H14I  2    0.782285   -0.282111    0.183924    11.00000   -1.50000
AFIX   0
C147  1    0.649281   -0.167400    0.000749    11.00000    0.02896    0.01411 =
         0.03010   -0.00595   -0.00598   -0.00506
C148  1    0.745334   -0.225126   -0.023064    11.00000    0.03617    0.02379 =
         0.03679   -0.01104    0.00045   -0.00589
AFIX 137
H14J  2    0.796315   -0.197222   -0.042322    11.00000   -1.50000
H14K  2    0.736625   -0.252962   -0.054617    11.00000   -1.50000
H14L  2    0.764299   -0.261998    0.012566    11.00000   -1.50000
AFIX   0
C149  1    0.568799   -0.209476    0.032375    11.00000    0.03570    0.02576 =
         0.04658   -0.01506   -0.00128   -0.01090
AFIX 137
H14M  2    0.584616   -0.241661    0.070858    11.00000   -1.50000
H14N  2    0.563365   -0.242158    0.003165    11.00000   -1.50000
H14O  2    0.506814   -0.171585    0.043379    11.00000   -1.50000
AFIX   0
C150  1    0.620298   -0.114931   -0.056845    11.00000    0.05308    0.02507 =
         0.04069   -0.00825   -0.01786   -0.00886
AFIX 137
H15A  2    0.560106   -0.076227   -0.043309    11.00000   -1.50000
H15B  2    0.609823   -0.145789   -0.085565    11.00000   -1.50000
H15C  2    0.672290   -0.088968   -0.078776    11.00000   -1.50000
AFIX   0
C151  1    0.737646    0.144212   -0.025957    11.00000    0.02891    0.01739 =
         0.01799   -0.00609    0.00596   -0.00924
C152  1    0.808393    0.079283   -0.047892    11.00000    0.02866    0.01781 =
         0.02075   -0.00519    0.00433   -0.00845
AFIX  43
H152  2    0.815725    0.031505   -0.021363    11.00000   -1.20000
AFIX   0
C153  1    0.867960    0.084431   -0.108331    11.00000    0.02497    0.02328 =
         0.02212   -0.00813    0.00155   -0.00690
C154  1    0.856137    0.155893   -0.145373    11.00000    0.02849    0.02537 =
         0.01707   -0.00566    0.00677   -0.01135
AFIX  43
H154  2    0.897005    0.159965   -0.186378    11.00000   -1.20000
AFIX   0
C155  1    0.787323    0.221515   -0.125128    11.00000    0.02851    0.02245 =
         0.02060   -0.00520    0.00072   -0.01176
C156  1    0.727466    0.214524   -0.064534    11.00000    0.02741    0.01776 =
         0.01986   -0.00573    0.00654   -0.00925
AFIX  43
H156  2    0.679393    0.258259   -0.049609    11.00000   -1.20000
AFIX   0
C157  1    0.944376    0.012238   -0.130690    11.00000    0.02706    0.02226 =
         0.03094   -0.01151    0.00657   -0.00233
C158  1    1.026874   -0.008020   -0.094527    11.00000    0.04221    0.03866 =
         0.03113   -0.00808   -0.00696    0.00573
AFIX 137
H15D  2    1.057579    0.035454   -0.101948    11.00000   -1.50000
H15E  2    1.075502   -0.053844   -0.109455    11.00000   -1.50000
H15F  2    1.000063   -0.018568   -0.049157    11.00000   -1.50000
AFIX   0
C159  1    0.895075   -0.055858   -0.119284    11.00000    0.04642    0.02243 =
         0.05028   -0.01603    0.00636   -0.00472
AFIX 137
H15G  2    0.870236   -0.067746   -0.073806    11.00000   -1.50000
H15H  2    0.942727   -0.101287   -0.135736    11.00000   -1.50000
H15I  2    0.841025   -0.041683   -0.141085    11.00000   -1.50000
AFIX   0
C160  1    0.988355    0.023668   -0.202238    11.00000    0.03120    0.03745 =
         0.02916   -0.01377    0.00513    0.00250
AFIX 137
H16D  2    0.935949    0.039391   -0.225506    11.00000   -1.50000
H16E  2    1.032230   -0.024898   -0.215472    11.00000   -1.50000
H16F  2    1.024845    0.063778   -0.211224    11.00000   -1.50000
AFIX   0
C161  1    0.773793    0.299744   -0.166700    11.00000    0.03641    0.02636 =
         0.01830    0.00031    0.00013   -0.01435
C162  1    0.783039    0.361618   -0.131870    11.00000    0.09287    0.04187 =
         0.04885    0.00283   -0.01655   -0.03377
AFIX 137
H16G  2    0.735638    0.363493   -0.091341    11.00000   -1.50000
H16H  2    0.770486    0.411855   -0.157588    11.00000   -1.50000
H16I  2    0.848954    0.349387   -0.124232    11.00000   -1.50000
AFIX   0
C163  1    0.848281    0.297629   -0.229720    11.00000    0.07173    0.05060 =
         0.04369    0.00865    0.01018   -0.01226
AFIX 137
H16J  2    0.914169    0.281340   -0.221711    11.00000   -1.50000
H16K  2    0.839040    0.349192   -0.253656    11.00000   -1.50000
H16L  2    0.839369    0.261001   -0.254179    11.00000   -1.50000
AFIX   0
C164  1    0.671297    0.322794   -0.180714    11.00000    0.05856    0.04503 =
         0.06675    0.01250   -0.01723   -0.01635
AFIX 137
H16M  2    0.664313    0.284383   -0.204255    11.00000   -1.50000
H16N  2    0.661810    0.373497   -0.206010    11.00000   -1.50000
H16O  2    0.622479    0.325183   -0.140805    11.00000   -1.50000
AFIX   0
HKLF 5

REM  0311abc17s
REM R1 =  0.1066 for   22736 Fo > 4sig(Fo)  and  0.1246 for all   31197 data
REM   1202 parameters refined using     90 restraints

END

WGHT      0.2000      0.0000

REM Highest difference peak  1.022,  deepest hole -0.343,  1-sigma level  0.128
Q1    1   0.7636 -0.1202  0.2521  11.00000  0.05    1.02
Q2    1  -0.0580  1.0281  0.7034  11.00000  0.05    1.01
Q3    1   0.9626  0.0804 -0.2121  11.00000  0.05    1.01
Q4    1   0.8639 -0.2251  0.1881  11.00000  0.05    0.99
Q5    1   0.0954  0.4433  0.7485  11.00000  0.05    0.98
Q6    1   0.7175  0.6371 -0.0248  11.00000  0.05    0.98
Q7    1   0.5774  0.5824  0.1779  11.00000  0.05    0.97
Q8    1   0.0746  1.1368  0.6213  11.00000  0.05    0.97
Q9    1   0.7742  0.5260 -0.1308  11.00000  0.05    0.96
Q10   1   0.8220  0.3737  0.0365  11.00000  0.05    0.96
Q11   1   0.1454  0.8356  0.5029  11.00000  0.05    0.95
Q12   1  -0.0856  0.4680  0.8001  11.00000  0.05    0.95
Q13   1   0.5785  0.6464  0.1308  11.00000  0.05    0.95
Q14   1   0.5020  0.3666  0.4582  11.00000  0.05    0.94
Q15   1  -0.0965  0.9711  0.7473  11.00000  0.05    0.94
Q16   1   0.5246  0.5189  0.2888  11.00000  0.05    0.94
Q17   1   0.2428  0.7745  0.4791  11.00000  0.05    0.93
Q18   1  -0.1206  0.9078  0.7219  11.00000  0.05    0.93
Q19   1   0.9016 -0.0311 -0.1907  11.00000  0.05    0.93
Q20   1   0.4585  0.6582  0.2490  11.00000  0.05    0.93
;
_shelx_res_checksum              77203
_olex2_submission_special_instructions 'No special instructions were received'
_oxdiff_exptl_absorpt_empirical_details 
;
Empirical correction (ABSPACK) includes:
- Absorption correction using spherical harmonics
- Frame scaling
;
_oxdiff_exptl_absorpt_empirical_full_max 2.512
_oxdiff_exptl_absorpt_empirical_full_min 0.701
_oxdiff_twin_integration_method  simultaneous
_oxdiff_twin_items               2
loop_
_twin_individual_id
_twin_individual_mass_fraction_refined
_oxdiff_twin_reflns_isolated
_oxdiff_twin_reflns_overlapped
_twin_individual_twin_lattice_type
_twin_individual_twin_matrix_11
_twin_individual_twin_matrix_12
_twin_individual_twin_matrix_13
_twin_individual_twin_matrix_21
_twin_individual_twin_matrix_22
_twin_individual_twin_matrix_23
_twin_individual_twin_matrix_31
_twin_individual_twin_matrix_32
_twin_individual_twin_matrix_33
1 0.6841(12) 92377 107747 ref 1.0000 0.0000 0.0000 0.0000 1.0000 0.0000 0.0000
0.0000 1.0000
2 0.3159(12) 92687 107746 nmt -0.5019 0.0000 -0.4981 -0.0001 -1.0004 0.0003
-1.5036 0.0004 0.5011

_twin_special_details            
;
Component 2 rotated by -179.9303\% 
 around [-0.31 -0.00 0.95] (reciprocal) or [-0.71 0.00 0.71] (direct)
;
####################################################################### 
# 
# This file contains crystal structure data downloaded from the 
# Cambridge Structural Database (CSD) hosted by the Cambridge 
# Crystallographic Data Centre (CCDC).
# 
# Full information about CCDC data access policies and citation 
# guidelines are available at http://www.ccdc.cam.ac.uk/access/V1 
# 
# Audit and citation data items may have been added by the CCDC. 
# Please retain this information to preserve the provenance of 
# this file and to allow appropriate attribution of the data. 
# 
#######################################################################

data_0461abc18s
_database_code_depnum_ccdc_archive 'CCDC 1970205'
loop_
_audit_author_name
_audit_author_address
'Adrian Chaplin'
;University of Warwick
United Kingdom
;
_audit_update_record             
;
2019-12-04 deposited with the CCDC.	2020-01-22 downloaded from the CCDC.
;

#====================================================================
# [Rh(CNC-Me)(CCpy)(C(CH2)py)][BArF4] (1.2 A resolution)
#--------------------------------------------------------------------
# Collected and solved by Adrian Chaplin
#--------------------------------------------------------------------  
# Start Validation Reply Form 

_vrf_REFNR01_0461abc18s          
; 
PROBLEM: Ratio of reflections to parameters is < 6 for a 
RESPONSE: 
As a consequence of very poor crystal quality, this is only a low 
resolution data set. Application of restraints to thermal parameters
of all atoms is necessary to maintain sensible values. 
;

_vrf_THETM01_0461abc18s          
; 
PROBLEM: The value of sine(theta_max)/wavelength is less than 0.550
RESPONSE: 
As a consequence of very poor crystal quality, this is only a low 
resolution data set. High angle reflections are very weak.
;

_vrf_PLAT088_0461abc18s          
; 
PROBLEM: Poor Data / Parameter Ratio ....................       3.98 Note  
RESPONSE: 
As a consequence of very poor crystal quality, this is only a low 
resolution data set. Application of restraints to thermal parameters
of all atoms is necessary to maintain sensible values. 
;

_vrf_PLAT094_0461abc18s          
; 
PROBLEM: Ratio of Maximum / Minimum Residual Density ....       4.14 Report
RESPONSE: 
The solution contains one large Fourier peak near the rhodium atom 
(2.95 eA-3) attributed to Fourier truncation errors. If this peak
is excluded the max/min residual density is 0.84/-0.71 eA-3. 
;

_vrf_PLAT342_0461abc18s          
; 
PROBLEM: Low Bond Precision on  C-C Bonds ...............    0.02577 Ang.
RESPONSE: 
As a consequence of very poor crystal quality, this is only a low 
resolution data set.
;

_vrf_PLAT910_0461abc18s          
; 
PROBLEM: Missing # of FCF Reflection(s) Below Theta(Min).         20 Note  
RESPONSE: 
In the context of the data set collected, this is a small number of 
reflections.
See _diffrn_reflns_number and 
_diffrn_reflns_point_group_measured_fraction_full 
;

_vrf_PLAT301_0461abc18s          
; 
PROBLEM: Main Residue  Disorder ..............(Resd  1  )        37% Note  
RESPONSE: 
The structure contains a significant degree of disorder. 
See _publ_section_exptl_refinement.
;

_vrf_PLAT606_0461abc18s          
; 
PROBLEM: VERY LARGE Solvent Accessible VOID(S) in Structure        ! Info   
RESPONSE: 
Problematic solvent disorder was treated using a solvent mask see
_smtbx_masks_void for details.
;
#====================================================================

_audit_creation_date             2019-04-11
_audit_creation_method           
;
Olex2 1.2
(compiled 2018.05.29 svn.r3510 for OlexSys, GUI svn.r5506)
;
_shelx_SHELXL_version_number     2014/7
_chemical_name_common            .
_chemical_name_systematic        .
_chemical_formula_moiety         'C29 H27 N7 Rh, C32 H12 B F24'
_chemical_formula_sum            'C61 H39 B F24 N7 Rh'
_chemical_formula_weight         1439.71
_chemical_absolute_configuration .
_chemical_melting_point          'not measured'
loop_
_atom_type_symbol
_atom_type_description
_atom_type_scat_dispersion_real
_atom_type_scat_dispersion_imag
_atom_type_scat_source
C C 0.0181 0.0091 'International Tables Vol C Tables 4.2.6.8 and 6.1.1.4'
H H 0.0000 0.0000 'International Tables Vol C Tables 4.2.6.8 and 6.1.1.4'
B B 0.0090 0.0039 'International Tables Vol C Tables 4.2.6.8 and 6.1.1.4'
F F 0.0727 0.0534 'International Tables Vol C Tables 4.2.6.8 and 6.1.1.4'
N N 0.0311 0.0180 'International Tables Vol C Tables 4.2.6.8 and 6.1.1.4'
Rh Rh 0.0927 3.6045 'International Tables Vol C Tables 4.2.6.8 and 6.1.1.4'

_shelx_space_group_comment       
;
The symmetry employed for this shelxl refinement is uniquely defined
by the following loop, which should always be used as a source of
symmetry information in preference to the above space-group names.
They are only intended as comments.
;
_space_group_crystal_system      triclinic
_space_group_IT_number           2
_space_group_name_H-M_alt        'P -1'
_space_group_name_Hall           '-P 1'
loop_
_space_group_symop_operation_xyz
'x, y, z'
'-x, -y, -z'

_cell_length_a                   12.9083(7)
_cell_length_b                   14.2464(8)
_cell_length_c                   20.1480(15)
_cell_angle_alpha                74.898(6)
_cell_angle_beta                 79.351(5)
_cell_angle_gamma                89.459(4)
_cell_volume                     3512.7(4)
_cell_formula_units_Z            2
_cell_measurement_reflns_used    4028
_cell_measurement_temperature    150(2)
_cell_measurement_theta_max      71.4070
_cell_measurement_theta_min      3.1820
_shelx_estimated_absorpt_T_max   .
_shelx_estimated_absorpt_T_min   .
_exptl_absorpt_coefficient_mu    2.905
_exptl_absorpt_correction_T_max  1.00000
_exptl_absorpt_correction_T_min  0.46493
_exptl_absorpt_correction_type   multi-scan
_exptl_absorpt_process_details   
;
CrysAlisPro 1.171.40.45a (Rigaku Oxford Diffraction, 2019)
Empirical absorption correction using spherical harmonics,
 implemented in SCALE3 ABSPACK scaling algorithm.
;
_exptl_absorpt_special_details   .
_exptl_crystal_colour            'pale yellow'
_exptl_crystal_density_diffrn    1.361
_exptl_crystal_density_meas      'not measured'
_exptl_crystal_density_method    .
_exptl_crystal_description       block
_exptl_crystal_F_000             1440
loop_
_exptl_crystal_face_index_h
_exptl_crystal_face_index_k
_exptl_crystal_face_index_l
_exptl_crystal_face_perp_dist
8 -4 2 0.0372
-8 3 -2 0.0238
-3 -9 -3 0.0912
1 0 -12 0.0186
3 9 3 0.0864
-1 0 12 0.0055
6 -7 1 0.0442

_exptl_crystal_recrystallization_method 
'Crystals grown from CH2Cl2-hexane at 243 K'
_exptl_crystal_size_max          0.188
_exptl_crystal_size_mid          0.071
_exptl_crystal_size_min          0.03
loop_
_exptl_oxdiff_crystal_face_indexfrac_h
_exptl_oxdiff_crystal_face_indexfrac_k
_exptl_oxdiff_crystal_face_indexfrac_l
_exptl_oxdiff_crystal_face_x
_exptl_oxdiff_crystal_face_y
_exptl_oxdiff_crystal_face_z
7.6001 -3.7575 1.6749 -0.9275 -0.3662 0.0755
-7.9587 2.7565 -1.9910 0.9297 0.3660 0.0412
-2.8673 -8.6725 -2.7894 -0.0087 -0.0021 1.0000
0.6865 0.4019 -12.0038 -0.3602 0.9181 -0.1656
2.8673 8.6725 2.7894 0.0087 0.0021 -1.0000
-0.5023 0.1699 12.2940 0.3639 -0.9260 0.1007
5.8260 -6.5163 0.5526 -0.8391 -0.3348 0.4288

_exptl_special_details           .
_exptl_transmission_factor_max   .
_exptl_transmission_factor_min   .
_diffrn_reflns_av_R_equivalents  0.0402
_diffrn_reflns_av_unetI/netI     0.0638
_diffrn_reflns_Laue_measured_fraction_full 0.978
_diffrn_reflns_Laue_measured_fraction_max 0.978
_diffrn_reflns_limit_h_max       10
_diffrn_reflns_limit_h_min       -10
_diffrn_reflns_limit_k_max       11
_diffrn_reflns_limit_k_min       -11
_diffrn_reflns_limit_l_max       16
_diffrn_reflns_limit_l_min       -16
_diffrn_reflns_number            9021
_diffrn_reflns_point_group_measured_fraction_full 0.978
_diffrn_reflns_point_group_measured_fraction_max 0.978
_diffrn_reflns_theta_full        39.960
_diffrn_reflns_theta_max         39.960
_diffrn_reflns_theta_min         6.433
_diffrn_ambient_environment      N~2~
_diffrn_ambient_temperature      150(2)
_diffrn_detector                 'CCD plate'
_diffrn_detector_area_resol_mean 5.3046
_diffrn_detector_type            AtlasS2
_diffrn_measured_fraction_theta_full 0.978
_diffrn_measured_fraction_theta_max 0.978
_diffrn_measurement_details      
;
List of Runs (angles in degrees, time in seconds):

  # Type    Start    End  Width  t~exp~   \w     \q     \k     \f   Frames
#--------------------------------------------------------------------------
  1  \w    -66.00  33.00   1.00   16.00    --  -41.82  37.00 -90.00   99
  2  \w    -92.00  -2.00   1.00   16.00    --  -41.82 125.00-180.00   90
  3  \w   -114.00 -14.00   1.00   16.00    --  -41.82 -57.00 -30.00  100
  4  \w    -70.00  31.00   1.00   16.00    --  -41.82  57.00 120.00  101
  5  \w   -116.00 -17.00   1.00   16.00    --  -41.82 -37.00  90.00   99
  6  \w     80.00 178.00   1.00   80.00    --  105.98  45.00 -60.00   98
  7  \w     94.00 178.00   1.00   80.00    --  105.98 125.00-150.00   84
  8  \w     33.00 132.00   1.00   80.00    --  105.98 -45.00  30.00   99
  9  \w     80.00 178.00   1.00   80.00    --  105.98  45.00 -30.00   98
;
_diffrn_measurement_device       'four-circle diffractometer'
_diffrn_measurement_device_type  
'Rigaku Oxford Diffraction: SuperNova, Dual, Cu at zero, AtlasS2'
_diffrn_measurement_method       '\w scans'
_diffrn_orient_matrix_type       
'CrysAlisPro convention (1999,Acta A55,543-557)'
_diffrn_orient_matrix_UB_11      -0.1124803000
_diffrn_orient_matrix_UB_12      0.0302838000
_diffrn_orient_matrix_UB_13      0.0245864000
_diffrn_orient_matrix_UB_21      -0.0163956000
_diffrn_orient_matrix_UB_22      0.0302354000
_diffrn_orient_matrix_UB_23      -0.0764061000
_diffrn_orient_matrix_UB_31      -0.0430254000
_diffrn_orient_matrix_UB_32      -0.1036087000
_diffrn_orient_matrix_UB_33      0.0078685000
_diffrn_radiation_monochromator  mirror
_diffrn_radiation_probe          x-ray
_diffrn_radiation_type           CuK\a
_diffrn_radiation_wavelength     1.54184
_diffrn_source                   'micro-focus sealed X-ray tube'
_diffrn_source_type              'SuperNova (Cu) X-ray Source'
_reflns_Friedel_coverage         0.000
_reflns_Friedel_fraction_full    .
_reflns_Friedel_fraction_max     .
_reflns_number_gt                3302
_reflns_number_total             4155
_reflns_special_details          
;
 Reflections were merged by SHELXL according to the crystal
 class for the calculation of statistics and refinement.
 
 Structure factors included contributions from the .fab file.
 
 _reflns_Friedel_fraction is defined as the number of unique
 Friedel pairs measured divided by the number that would be
 possible theoretically, ignoring centric projections and
 systematic absences.
;
_reflns_threshold_expression     'I > 2\s(I)'
_computing_cell_refinement       'CrysAlisPro 1.171.40.45a (Rigaku OD, 2019)'
_computing_data_collection       'CrysAlisPro 1.171.40.45a (Rigaku OD, 2019)'
_computing_data_reduction        'CrysAlisPro 1.171.40.45a (Rigaku OD, 2019)'
_computing_molecular_graphics    'Olex2 (Dolomanov et al., 2009)'
_computing_publication_material  'Olex2 (Dolomanov et al., 2009)'
_computing_structure_refinement  'ShelXL (Sheldrick, 2015)'
_computing_structure_solution    'ShelXT (Sheldrick, 2015)'
_refine_diff_density_max         2.953
_refine_diff_density_min         -0.713
_refine_diff_density_rms         0.110
_refine_ls_extinction_coef       .
_refine_ls_extinction_method     none
_refine_ls_goodness_of_fit_ref   1.040
_refine_ls_hydrogen_treatment    constr
_refine_ls_matrix_type           full
_refine_ls_number_parameters     1045
_refine_ls_number_reflns         4155
_refine_ls_number_restraints     1977
_refine_ls_R_factor_all          0.1176
_refine_ls_R_factor_gt           0.0997
_refine_ls_restrained_S_all      0.903
_refine_ls_shift/su_max          0.000
_refine_ls_shift/su_mean         0.000
_refine_ls_structure_factor_coef Fsqd
_refine_ls_weighting_details     
'w=1/[\s^2^(Fo^2^)+(0.1364P)^2^+69.5046P] where P=(Fo^2^+2Fc^2^)/3'
_refine_ls_weighting_scheme      calc
_refine_ls_wR_factor_gt          0.2466
_refine_ls_wR_factor_ref         0.2619
_refine_special_details          .
_olex2_refinement_description    
;
1. Fixed Uiso
 At 1.2 times of:
  All C(H) groups, All C(H,H) groups
 At 1.5 times of:
  All C(H,H,H) groups
2. Restrained distances
 C207-F1 \\sim C207-F2 \\sim C207-F3 \\sim C207-F1A \\sim C207-F2A \\sim
C207-F3A
 with sigma of 0.01
 F1-F2 \\sim F2-F3 \\sim F3-F1 \\sim F1A-F2A \\sim F2A-F3A \\sim F3A-F1A
 with sigma of 0.01
 C203-F1 \\sim C203-F2 \\sim C203-F3 \\sim C203-F1A \\sim C203-F2A \\sim
C203-F3A
 with sigma of 0.01
 C216-F10 \\sim C216-F11 \\sim C216-F12 \\sim C216-F10A \\sim C216-F11A \\sim
C216-F12A
 with sigma of 0.01
 F10-F11 \\sim F11-F12 \\sim F12-F10 \\sim F10A-F11A \\sim F11A-F12A \\sim
F12A-F10A
 with sigma of 0.01
 C213-F10 \\sim C213-F11 \\sim C213-F12 \\sim C213-F10A \\sim C213-F11A \\sim
C213-F12A
 with sigma of 0.01
 C223-F13 \\sim C223-F14 \\sim C223-F15 \\sim C223-F13A \\sim C223-F14A \\sim
C223-F15A
 with sigma of 0.01
 F13-F14 \\sim F14-F15 \\sim F15-F13 \\sim F13A-F14A \\sim F14A-F15A \\sim
F15A-F13A
 with sigma of 0.01
 C219-F13 \\sim C219-F14 \\sim C219-F15 \\sim C219-F13A \\sim C219-F14A \\sim
C219-F15A
 with sigma of 0.01
 C224-F16 \\sim C224-F17 \\sim C224-F18 \\sim C224-F16A \\sim C224-F17A \\sim
C224-F18A
 with sigma of 0.01
 F16-F17 \\sim F17-F18 \\sim F18-F16 \\sim F16A-F17A \\sim F17A-F18A \\sim
F18A-F16A
 with sigma of 0.01
 C221-F16 \\sim C221-F17 \\sim C221-F18 \\sim C221-F16A \\sim C221-F17A \\sim
C221-F18A
 with sigma of 0.01
 C232-F22 \\sim C232-F23 \\sim C232-F24 \\sim C232-F22A \\sim C232-F23A \\sim
C232-F24A
 with sigma of 0.01
 F22-F23 \\sim F23-F24 \\sim F24-F22 \\sim F22A-F23A \\sim F23A-F24A \\sim
F24A-F22A
 with sigma of 0.01
 C229-F22 \\sim C229-F23 \\sim C229-F24 \\sim C229-F22A \\sim C229-F23A \\sim
C229-F24A
 with sigma of 0.01
 C215-F7A \\sim C215-F8A \\sim C215-F9A \\sim C215-F7 \\sim C215-F8 \\sim
C215-F9
 with sigma of 0.01
 F7A-F8A \\sim F8A-F9A \\sim F9A-F7A \\sim F7-F8 \\sim F8-F9 \\sim F9-F7
 with sigma of 0.01
 C211-F7A \\sim C211-F8A \\sim C211-F9A \\sim C211-F7 \\sim C211-F8 \\sim
C211-F9
 with sigma of 0.01
 C208-F4A \\sim C208-F5A \\sim C208-F6A \\sim C208-F4 \\sim C208-F5 \\sim
C208-F6
 with sigma of 0.01
 F4A-F5A \\sim F5A-F6A \\sim F6A-F4A \\sim F4-F5 \\sim F5-F6 \\sim F6-F4
 with sigma of 0.01
 C205-F4A \\sim C205-F5A \\sim C205-F6A \\sim C205-F4 \\sim C205-F5 \\sim
C205-F6
 with sigma of 0.01
3. Uiso/Uaniso restraints and constraints
All non-hydrogen atoms have similar U: within 2A with sigma of 0.01 and sigma
for terminal atoms of 0.02
All non-hydrogen atoms restrained to be isotropic: with sigma of 0.01 and sigma
for terminal atoms of 0.02
4. Others
 Sof(F16A)=Sof(F17A)=Sof(F18A)=1-FVAR(1)
 Sof(F16)=Sof(F17)=Sof(F18)=FVAR(1)
 Sof(F13A)=Sof(F14A)=Sof(F15A)=1-FVAR(2)
 Sof(F13)=Sof(F14)=Sof(F15)=FVAR(2)
 Sof(F22A)=Sof(F23A)=Sof(F24A)=1-FVAR(3)
 Sof(F22)=Sof(F23)=Sof(F24)=FVAR(3)
 Sof(F10A)=Sof(F11A)=Sof(F12A)=1-FVAR(4)
 Sof(F10)=Sof(F11)=Sof(F12)=FVAR(4)
 Sof(F4A)=Sof(F5A)=Sof(F6A)=1-FVAR(5)
 Sof(F4)=Sof(F5)=Sof(F6)=FVAR(5)
 Sof(F1A)=Sof(F2A)=Sof(F3A)=1-FVAR(6)
 Sof(F1)=Sof(F2)=Sof(F3)=FVAR(6)
 Sof(F7A)=Sof(F8A)=Sof(F9A)=1-FVAR(7)
 Sof(F7)=Sof(F8)=Sof(F9)=FVAR(7)
5.a Secondary CH2 refined with riding coordinates:
 C107(H10A,H10B), C113(H11A,H11B)
5.b Aromatic/amide H refined with riding coordinates:
 C8(H8), C9(H9), C10(H10), C11(H11), C14(H14), C15(H15), C16(H16), C17(H17),
 C103(H103), C104(H104), C105(H105), C111(H111), C112(H112), C117(H117),
 C118(H118), C202(H202), C204(H204), C206(H206), C210(H210), C212(H212),
 C214(H214), C218(H218), C220(H220), C222(H222), C226(H226), C228(H228),
 C230(H230)
5.c X=CH2 refined with riding coordinates:
 C5(H5A,H5B)
5.d Idealised Me refined as rotating group:
 C119(H11C,H11D,H11E), C120(H12A,H12B,H12C)
;
_atom_sites_solution_hydrogens   geom
_atom_sites_solution_primary     dual
_atom_sites_solution_secondary   difmap
loop_
_atom_site_label
_atom_site_type_symbol
_atom_site_fract_x
_atom_site_fract_y
_atom_site_fract_z
_atom_site_U_iso_or_equiv
_atom_site_adp_type
_atom_site_occupancy
_atom_site_site_symmetry_order
_atom_site_calc_flag
_atom_site_refinement_flags_posn
_atom_site_refinement_flags_adp
_atom_site_refinement_flags_occupancy
_atom_site_disorder_assembly
_atom_site_disorder_group
Rh1 Rh 0.38041(12) 0.13091(12) 0.31384(8) 0.0502(7) Uani 1 1 d . U . . .
N7 N 0.4543(13) 0.1278(12) 0.2095(9) 0.065(4) Uani 1 1 d . U . . .
N13 N 0.1553(14) 0.1488(13) 0.5566(10) 0.078(4) Uani 1 1 d . U . . .
N101 N 0.4581(13) 0.0140(11) 0.3847(8) 0.047(4) Uani 1 1 d . U . . .
N108 N 0.5929(12) 0.1895(10) 0.3242(7) 0.039(3) Uani 1 1 d . U . . .
N110 N 0.5046(13) 0.3143(12) 0.3272(7) 0.049(4) Uani 1 1 d . U . . .
N114 N 0.2417(13) -0.0447(12) 0.3766(9) 0.060(4) Uani 1 1 d . U . . .
N116 N 0.2135(13) 0.0048(12) 0.2721(9) 0.058(4) Uani 1 1 d . U . . .
C2 C 0.2938(15) 0.1709(14) 0.3894(10) 0.053(4) Uani 1 1 d . U . . .
C3 C 0.2399(17) 0.1969(15) 0.4364(12) 0.062(4) Uani 1 1 d . U . . .
C4 C 0.3300(17) 0.2335(16) 0.2382(11) 0.061(5) Uani 1 1 d . U . . .
C5 C 0.2600(18) 0.2996(16) 0.2307(13) 0.079(6) Uani 1 1 d . U . . .
H5A H 0.2540 0.3373 0.1853 0.095 Uiso 1 1 calc R . . . .
H5B H 0.2149 0.3104 0.2708 0.095 Uiso 1 1 calc R . . . .
C6 C 0.4032(17) 0.2120(16) 0.1791(12) 0.064(4) Uani 1 1 d . U . . .
C8 C 0.5177(17) 0.0804(16) 0.1705(12) 0.069(5) Uani 1 1 d . U . . .
H8 H 0.5531 0.0247 0.1912 0.082 Uiso 1 1 calc R . . . .
C9 C 0.5301(18) 0.1157(17) 0.0987(12) 0.077(5) Uani 1 1 d . U . . .
H9 H 0.5721 0.0809 0.0700 0.092 Uiso 1 1 calc R . . . .
C10 C 0.4845(18) 0.1987(17) 0.0668(13) 0.076(5) Uani 1 1 d . U . . .
H10 H 0.4999 0.2235 0.0173 0.092 Uiso 1 1 calc R . . . .
C11 C 0.4170(18) 0.2452(16) 0.1067(12) 0.072(5) Uani 1 1 d . U . . .
H11 H 0.3800 0.2994 0.0855 0.086 Uiso 1 1 calc R . . . .
C12 C 0.1798(17) 0.2206(17) 0.4983(12) 0.068(4) Uani 1 1 d . U . . .
C14 C 0.0993(18) 0.1756(18) 0.6112(12) 0.081(5) Uani 1 1 d . U . . .
H14 H 0.0844 0.1254 0.6536 0.098 Uiso 1 1 calc R . . . .
C15 C 0.0596(16) 0.2649(15) 0.6154(11) 0.059(4) Uani 1 1 d . U . . .
H15 H 0.0195 0.2765 0.6568 0.071 Uiso 1 1 calc R . . . .
C16 C 0.0830(17) 0.3296(17) 0.5575(12) 0.070(5) Uani 1 1 d . U . . .
H16 H 0.0570 0.3927 0.5557 0.084 Uiso 1 1 calc R . . . .
C17 C 0.1445(17) 0.3148(17) 0.4961(12) 0.077(5) Uani 1 1 d . U . . .
H17 H 0.1614 0.3665 0.4547 0.092 Uiso 1 1 calc R . . . .
C102 C 0.5665(16) 0.0163(14) 0.3767(10) 0.044(4) Uani 1 1 d . U . . .
C103 C 0.6110(16) -0.0532(13) 0.4238(10) 0.048(4) Uani 1 1 d . U . . .
H103 H 0.6853 -0.0526 0.4211 0.058 Uiso 1 1 calc R . . . .
C104 C 0.5477(16) -0.1226(14) 0.4741(10) 0.049(4) Uani 1 1 d . U . . .
H104 H 0.5790 -0.1698 0.5064 0.059 Uiso 1 1 calc R . . . .
C105 C 0.4393(16) -0.1262(14) 0.4795(10) 0.054(4) Uani 1 1 d . U . . .
H105 H 0.3968 -0.1776 0.5128 0.064 Uiso 1 1 calc R . . . .
C106 C 0.3936(16) -0.0515(15) 0.4343(10) 0.054(4) Uani 1 1 d . U . . .
C107 C 0.6264(14) 0.0909(12) 0.3209(9) 0.042(4) Uani 1 1 d . U . . .
H10A H 0.6177 0.0807 0.2755 0.050 Uiso 1 1 calc R . . . .
H10B H 0.7021 0.0858 0.3236 0.050 Uiso 1 1 calc R . . . .
C109 C 0.4950(15) 0.2211(13) 0.3195(9) 0.037(4) Uani 1 1 d . U . . .
C111 C 0.6018(15) 0.3396(14) 0.3336(9) 0.045(4) Uani 1 1 d . U . . .
H111 H 0.6247 0.4009 0.3373 0.055 Uiso 1 1 calc R . . . .
C112 C 0.6580(16) 0.2630(14) 0.3336(9) 0.048(4) Uani 1 1 d . U . . .
H112 H 0.7296 0.2574 0.3389 0.057 Uiso 1 1 calc R . . . .
C113 C 0.2762(15) -0.0531(15) 0.4432(10) 0.058(4) Uani 1 1 d . U . . .
H11A H 0.2464 -0.1146 0.4771 0.069 Uiso 1 1 calc R . . . .
H11B H 0.2489 0.0014 0.4625 0.069 Uiso 1 1 calc R . . . .
C115 C 0.2699(16) 0.0314(15) 0.3161(11) 0.061(4) Uani 1 1 d . U . . .
C117 C 0.1571(17) -0.0832(16) 0.3036(11) 0.068(5) Uani 1 1 d . U . . .
H117 H 0.1131 -0.1145 0.2821 0.082 Uiso 1 1 calc R . . . .
C118 C 0.1747(17) -0.1167(17) 0.3687(12) 0.070(5) Uani 1 1 d . U . . .
H118 H 0.1480 -0.1756 0.4021 0.084 Uiso 1 1 calc R . . . .
C119 C 0.4251(16) 0.3844(15) 0.3274(11) 0.066(6) Uani 1 1 d . U . . .
H11C H 0.4449 0.4401 0.2864 0.099 Uiso 1 1 calc GR . . . .
H11D H 0.4182 0.4064 0.3701 0.099 Uiso 1 1 calc GR . . . .
H11E H 0.3577 0.3549 0.3257 0.099 Uiso 1 1 calc GR . . . .
C120 C 0.2143(16) 0.0585(15) 0.2007(10) 0.065(6) Uani 1 1 d . U . . .
H12A H 0.1596 0.0309 0.1827 0.097 Uiso 1 1 calc GR . . . .
H12B H 0.2835 0.0544 0.1720 0.097 Uiso 1 1 calc GR . . . .
H12C H 0.2005 0.1268 0.1989 0.097 Uiso 1 1 calc GR . . . .
F1 F 0.8200(19) 0.7716(10) -0.0415(7) 0.083(6) Uani 0.655(18) 1 d D U P A 1
F1A F 0.868(3) 0.9377(14) -0.0531(9) 0.076(7) Uani 0.345(18) 1 d D U P A 2
F2 F 0.9176(12) 0.8978(15) -0.0603(6) 0.083(6) Uani 0.655(18) 1 d D U P A 1
F2A F 0.7387(15) 0.837(3) -0.0297(10) 0.088(8) Uani 0.345(18) 1 d D U P A 2
F3 F 0.7530(13) 0.9037(15) -0.0318(7) 0.079(6) Uani 0.655(18) 1 d D U P A 1
F3A F 0.894(3) 0.792(2) -0.0525(9) 0.079(7) Uani 0.345(18) 1 d D U P A 2
F4 F 0.9461(13) 0.9443(14) 0.2220(12) 0.059(5) Uani 0.70(4) 1 d D U P B 1
F4A F 0.817(4) 1.0363(16) 0.162(2) 0.077(8) Uani 0.30(4) 1 d D U P B 2
F5 F 0.7772(12) 0.9561(15) 0.2412(11) 0.064(5) Uani 0.70(4) 1 d D U P B 1
F5A F 0.9600(12) 0.976(3) 0.193(3) 0.069(8) Uani 0.30(4) 1 d D U P B 2
F6 F 0.873(2) 1.0427(8) 0.1459(8) 0.088(6) Uani 0.70(4) 1 d D U P B 1
F6A F 0.810(4) 0.927(2) 0.2594(10) 0.061(8) Uani 0.30(4) 1 d D U P B 2
F7 F 1.2708(16) 0.5914(16) 0.0246(9) 0.073(6) Uani 0.59(3) 1 d D U P C 1
F7A F 1.184(3) 0.4290(10) 0.0599(10) 0.057(7) Uani 0.41(3) 1 d D U P C 2
F8 F 1.242(2) 0.4389(13) 0.0685(7) 0.064(6) Uani 0.59(3) 1 d D U P C 1
F8A F 1.155(2) 0.572(2) 0.0032(7) 0.058(7) Uani 0.41(3) 1 d D U P C 2
F9 F 1.1313(11) 0.5227(19) 0.0134(8) 0.050(5) Uani 0.59(3) 1 d D U P C 1
F9A F 1.2968(11) 0.545(3) 0.0447(12) 0.071(7) Uani 0.41(3) 1 d D U P C 2
F10 F 1.3076(8) 0.604(2) 0.2650(7) 0.049(5) Uani 0.67(4) 1 d D U P D 1
F10A F 1.161(3) 0.525(3) 0.3537(7) 0.052(7) Uani 0.33(4) 1 d D U P D 2
F11 F 1.200(2) 0.4985(11) 0.3410(9) 0.061(5) Uani 0.67(4) 1 d D U P D 1
F11A F 1.205(3) 0.6729(13) 0.2973(19) 0.048(7) Uani 0.33(4) 1 d D U P D 2
F12 F 1.1681(15) 0.6499(15) 0.3217(11) 0.046(5) Uani 0.67(4) 1 d D U P D 1
F12A F 1.3052(14) 0.559(3) 0.2781(16) 0.052(7) Uani 0.33(4) 1 d D U P D 2
F13 F 0.4749(12) 0.4514(10) 0.0967(11) 0.069(5) Uani 0.655(16) 1 d D U P E 1
F13A F 0.5019(17) 0.6000(14) 0.1254(17) 0.057(7) Uani 0.345(16) 1 d D U P E 2
F14 F 0.5492(11) 0.5903(12) 0.0551(7) 0.063(5) Uani 0.655(16) 1 d D U P E 1
F14A F 0.4473(11) 0.4551(16) 0.1456(16) 0.067(7) Uani 0.345(16) 1 d D U P E 2
F15 F 0.4659(10) 0.5517(14) 0.1586(8) 0.066(5) Uani 0.655(16) 1 d D U P E 1
F15A F 0.5327(17) 0.526(3) 0.0460(8) 0.071(7) Uani 0.345(16) 1 d D U P E 2
F16 F 0.7275(11) 0.2043(10) 0.1403(12) 0.071(5) Uani 0.70(2) 1 d D U P F 1
F16A F 0.9045(10) 0.2662(15) 0.131(2) 0.054(7) Uani 0.30(2) 1 d D U P F 2
F17 F 0.8335(15) 0.2165(9) 0.2071(7) 0.050(5) Uani 0.70(2) 1 d D U P F 1
F17A F 0.765(3) 0.2323(19) 0.0995(17) 0.058(7) Uani 0.30(2) 1 d D U P F 2
F18 F 0.8815(13) 0.2708(9) 0.0969(8) 0.062(5) Uani 0.70(2) 1 d D U P F 1
F18A F 0.773(3) 0.1945(12) 0.2079(11) 0.065(8) Uani 0.30(2) 1 d D U P F 2
F19 F 0.5322(10) 0.6397(9) 0.4728(7) 0.100(4) Uani 1 1 d . U . . .
F20 F 0.4694(10) 0.6038(9) 0.3917(7) 0.092(4) Uani 1 1 d . U . . .
F21 F 0.5617(10) 0.7352(9) 0.3720(7) 0.090(4) Uani 1 1 d . U . . .
F22 F 0.7451(17) 0.3637(18) 0.5279(8) 0.099(7) Uani 0.522(19) 1 d D U P G 1
F22A F 0.9084(12) 0.3684(18) 0.4470(11) 0.075(7) Uani 0.478(19) 1 d D U P G 2
F23 F 0.9023(14) 0.4053(13) 0.4772(13) 0.074(6) Uani 0.522(19) 1 d D U P G 1
F23A F 0.7548(19) 0.3035(11) 0.4798(14) 0.086(7) Uani 0.478(19) 1 d D U P G 2
F24 F 0.817(2) 0.3038(10) 0.4466(11) 0.078(6) Uani 0.522(19) 1 d D U P G 1
F24A F 0.802(2) 0.4066(15) 0.5276(8) 0.078(6) Uani 0.478(19) 1 d D U P G 2
C201 C 0.8418(12) 0.6998(12) 0.1679(9) 0.030(3) Uani 1 1 d . U . . .
C202 C 0.8393(13) 0.7247(12) 0.0965(9) 0.036(4) Uani 1 1 d . U . . .
H202 H 0.8359 0.6744 0.0739 0.043 Uiso 1 1 calc R . . . .
C203 C 0.8417(12) 0.8235(11) 0.0567(10) 0.048(4) Uani 1 1 d D U . . .
C204 C 0.8449(14) 0.8946(14) 0.0878(10) 0.046(4) Uani 1 1 d . U . . .
H204 H 0.8434 0.9602 0.0612 0.056 Uiso 1 1 calc R . . . .
C205 C 0.8504(11) 0.8758(12) 0.1563(8) 0.041(4) Uani 1 1 d D U . . .
C206 C 0.8497(12) 0.7773(12) 0.1974(9) 0.032(4) Uani 1 1 d . U . . .
H206 H 0.8546 0.7645 0.2454 0.039 Uiso 1 1 calc R . . . .
C207 C 0.8346(9) 0.8477(9) -0.0181(12) 0.066(4) Uani 1 1 d D U . . .
C208 C 0.8602(8) 0.9533(13) 0.1917(7) 0.059(4) Uani 1 1 d D U . . .
C209 C 0.9764(13) 0.5680(12) 0.1995(9) 0.031(3) Uani 1 1 d . U . . .
C210 C 1.0289(13) 0.5498(11) 0.1391(9) 0.030(4) Uani 1 1 d . U . . .
H210 H 0.9894 0.5419 0.1054 0.035 Uiso 1 1 calc R . . . .
C211 C 1.1386(12) 0.5423(10) 0.1249(8) 0.036(4) Uani 1 1 d D U . . .
C212 C 1.1968(14) 0.5548(12) 0.1739(9) 0.036(4) Uani 1 1 d . U . . .
H212 H 1.2714 0.5513 0.1652 0.043 Uiso 1 1 calc R . . . .
C213 C 1.1454(11) 0.5721(9) 0.2342(8) 0.032(3) Uani 1 1 d D U . . .
C214 C 1.0354(13) 0.5788(11) 0.2473(9) 0.031(4) Uani 1 1 d . U . . .
H214 H 1.0012 0.5911 0.2900 0.037 Uiso 1 1 calc R . . . .
C215 C 1.1942(11) 0.5231(8) 0.0586(10) 0.052(4) Uani 1 1 d D U . . .
C216 C 1.2037(10) 0.5816(7) 0.2896(8) 0.045(4) Uani 1 1 d D U . . .
C217 C 0.7848(13) 0.5145(12) 0.1813(8) 0.026(3) Uani 1 1 d . U . . .
C218 C 0.6889(13) 0.5400(12) 0.1615(8) 0.032(4) Uani 1 1 d . U . . .
H218 H 0.6627 0.6016 0.1645 0.039 Uiso 1 1 calc R . . . .
C219 C 0.6288(13) 0.4796(11) 0.1372(7) 0.038(4) Uani 1 1 d D U . . .
C220 C 0.6625(14) 0.3888(13) 0.1338(8) 0.036(4) Uani 1 1 d . U . . .
H220 H 0.6217 0.3465 0.1183 0.043 Uiso 1 1 calc R . . . .
C221 C 0.7572(11) 0.3612(12) 0.1535(7) 0.035(4) Uani 1 1 d D U . . .
C222 C 0.8174(13) 0.4235(11) 0.1753(8) 0.026(4) Uani 1 1 d . U . . .
H222 H 0.8837 0.4029 0.1866 0.031 Uiso 1 1 calc R . . . .
C223 C 0.5279(15) 0.5171(9) 0.1126(6) 0.055(4) Uani 1 1 d D U . . .
C224 C 0.8001(9) 0.2625(13) 0.1487(5) 0.048(4) Uani 1 1 d D U . . .
C225 C 0.7933(13) 0.5651(12) 0.2926(9) 0.032(3) Uani 1 1 d . U . . .
C226 C 0.7034(14) 0.6135(13) 0.3170(9) 0.039(4) Uani 1 1 d . U . . .
H226 H 0.6779 0.6647 0.2842 0.047 Uiso 1 1 calc R . . . .
C227 C 0.6510(15) 0.5905(14) 0.3858(10) 0.045(4) Uani 1 1 d . U . . .
C228 C 0.6866(15) 0.5158(13) 0.4339(10) 0.045(4) Uani 1 1 d . U . . .
H228 H 0.6523 0.4986 0.4817 0.054 Uiso 1 1 calc R . . . .
C229 C 0.7691(13) 0.4687(13) 0.4126(9) 0.047(4) Uani 1 1 d D U . . .
C230 C 0.8218(14) 0.4924(13) 0.3437(9) 0.039(4) Uani 1 1 d . U . . .
H230 H 0.8810 0.4559 0.3316 0.047 Uiso 1 1 calc R . . . .
C231 C 0.555(2) 0.6426(19) 0.4067(13) 0.069(5) Uani 1 1 d . U . . .
C232 C 0.8081(10) 0.3869(14) 0.4658(9) 0.067(4) Uani 1 1 d D U . . .
B200 B 0.8489(16) 0.5847(15) 0.2104(10) 0.029(3) Uani 1 1 d . U . . .

loop_
_atom_site_aniso_label
_atom_site_aniso_U_11
_atom_site_aniso_U_22
_atom_site_aniso_U_33
_atom_site_aniso_U_23
_atom_site_aniso_U_13
_atom_site_aniso_U_12
Rh1 0.0455(12) 0.0641(13) 0.0462(12) -0.0151(9) -0.0212(8) 0.0011(9)
N7 0.063(7) 0.064(7) 0.077(7) -0.027(6) -0.022(6) -0.006(6)
N13 0.083(7) 0.078(7) 0.073(7) -0.023(6) -0.008(6) 0.014(6)
N101 0.059(7) 0.043(6) 0.045(6) -0.023(5) -0.009(6) -0.009(6)
N108 0.042(6) 0.035(6) 0.039(5) -0.009(5) -0.010(5) -0.004(5)
N110 0.049(6) 0.048(6) 0.047(6) -0.008(5) -0.010(6) 0.000(6)
N114 0.061(6) 0.060(6) 0.061(6) -0.010(5) -0.022(5) -0.011(5)
N116 0.058(6) 0.059(7) 0.060(7) -0.012(6) -0.021(6) -0.012(6)
C2 0.049(7) 0.060(7) 0.050(7) -0.012(6) -0.016(6) -0.004(6)
C3 0.056(7) 0.066(7) 0.063(7) -0.012(6) -0.016(6) 0.001(6)
C4 0.065(8) 0.057(8) 0.068(8) -0.018(7) -0.028(7) 0.004(7)
C5 0.091(13) 0.063(12) 0.088(12) -0.019(10) -0.033(11) 0.011(11)
C6 0.066(7) 0.062(7) 0.069(7) -0.017(6) -0.024(6) -0.005(6)
C8 0.065(7) 0.074(7) 0.075(7) -0.028(6) -0.023(6) -0.007(6)
C9 0.075(7) 0.079(8) 0.079(8) -0.025(7) -0.016(7) -0.005(6)
C10 0.078(8) 0.075(8) 0.077(8) -0.018(6) -0.017(6) -0.011(7)
C11 0.075(7) 0.068(7) 0.074(7) -0.015(6) -0.023(6) -0.009(6)
C12 0.067(7) 0.068(7) 0.068(7) -0.018(6) -0.014(6) 0.004(6)
C14 0.083(8) 0.085(8) 0.072(7) -0.019(7) -0.008(6) 0.007(7)
C15 0.063(7) 0.064(7) 0.058(7) -0.027(6) -0.012(6) 0.000(6)
C16 0.070(7) 0.069(7) 0.075(8) -0.024(6) -0.014(6) 0.001(6)
C17 0.078(7) 0.074(7) 0.077(7) -0.019(6) -0.011(6) 0.004(7)
C102 0.050(6) 0.041(6) 0.046(6) -0.018(5) -0.014(6) 0.003(6)
C103 0.057(7) 0.042(7) 0.053(7) -0.022(6) -0.014(6) 0.005(6)
C104 0.058(7) 0.041(7) 0.054(7) -0.018(6) -0.017(6) 0.004(6)
C105 0.061(7) 0.048(7) 0.055(7) -0.014(6) -0.017(6) 0.002(6)
C106 0.060(6) 0.050(6) 0.053(6) -0.015(5) -0.015(6) -0.001(6)
C107 0.041(7) 0.041(7) 0.046(6) -0.014(6) -0.012(6) 0.002(6)
C109 0.044(7) 0.032(7) 0.039(6) -0.011(6) -0.012(6) -0.001(6)
C111 0.046(7) 0.044(7) 0.045(6) -0.010(6) -0.009(6) -0.008(6)
C112 0.046(7) 0.050(7) 0.047(6) -0.011(6) -0.009(6) -0.003(6)
C113 0.060(7) 0.059(7) 0.057(7) -0.013(6) -0.021(6) -0.009(6)
C115 0.059(7) 0.063(7) 0.058(7) -0.007(6) -0.017(6) -0.002(6)
C117 0.067(7) 0.069(7) 0.067(7) -0.008(6) -0.020(6) -0.011(6)
C118 0.070(7) 0.070(7) 0.067(7) -0.007(6) -0.019(6) -0.012(6)
C119 0.067(12) 0.067(12) 0.061(11) -0.006(10) -0.018(10) 0.013(10)
C120 0.061(11) 0.065(12) 0.062(12) 0.004(10) -0.027(10) -0.013(10)
F1 0.106(11) 0.083(10) 0.065(9) -0.017(8) -0.032(9) -0.029(9)
F1A 0.088(12) 0.068(12) 0.065(11) -0.004(10) -0.020(11) 0.001(11)
F2 0.085(10) 0.094(11) 0.062(9) -0.009(8) -0.010(8) -0.002(9)
F2A 0.090(12) 0.090(13) 0.081(11) -0.005(11) -0.038(10) -0.021(11)
F3 0.091(10) 0.071(11) 0.078(9) -0.002(8) -0.047(8) -0.005(9)
F3A 0.082(13) 0.086(12) 0.063(11) -0.004(10) -0.022(11) -0.009(11)
F4 0.079(9) 0.048(9) 0.056(9) -0.019(8) -0.022(7) -0.029(7)
F4A 0.084(13) 0.056(11) 0.088(12) -0.016(10) -0.012(11) 0.012(11)
F5 0.067(9) 0.044(9) 0.089(9) -0.034(8) -0.009(8) 0.015(7)
F5A 0.082(12) 0.056(12) 0.066(12) -0.013(11) -0.013(11) -0.025(11)
F6 0.105(12) 0.056(9) 0.093(10) -0.011(8) -0.006(9) -0.004(8)
F6A 0.072(12) 0.046(12) 0.073(12) -0.027(10) -0.018(10) 0.003(11)
F7 0.062(10) 0.078(11) 0.063(10) -0.002(9) 0.003(8) 0.010(9)
F7A 0.056(12) 0.062(10) 0.057(10) -0.023(9) -0.011(10) 0.001(10)
F8 0.064(11) 0.076(10) 0.058(9) -0.028(8) -0.013(8) 0.033(8)
F8A 0.047(11) 0.066(12) 0.049(10) -0.001(9) -0.003(9) 0.005(10)
F9 0.036(9) 0.064(11) 0.047(9) -0.016(8) -0.003(7) -0.003(8)
F9A 0.051(11) 0.096(12) 0.061(11) -0.010(10) -0.011(9) 0.024(10)
F10 0.038(8) 0.038(10) 0.070(9) -0.010(7) -0.015(7) -0.010(7)
F10A 0.042(12) 0.059(11) 0.060(11) -0.019(10) -0.019(10) 0.004(10)
F11 0.057(10) 0.055(9) 0.076(9) -0.009(7) -0.036(8) 0.009(8)
F11A 0.037(11) 0.051(11) 0.058(11) -0.010(10) -0.015(10) -0.009(10)
F12 0.031(9) 0.057(9) 0.058(9) -0.027(7) -0.014(8) -0.004(7)
F12A 0.045(11) 0.050(12) 0.066(11) -0.015(10) -0.021(10) 0.015(10)
F13 0.070(9) 0.060(9) 0.093(11) -0.024(8) -0.045(8) -0.016(8)
F13A 0.040(11) 0.051(12) 0.077(12) -0.005(10) -0.021(10) 0.001(10)
F14 0.055(9) 0.056(10) 0.081(9) -0.010(8) -0.033(8) 0.005(8)
F14A 0.048(11) 0.066(11) 0.083(12) -0.016(11) -0.008(11) -0.001(10)
F15 0.040(9) 0.079(10) 0.077(10) -0.017(8) -0.013(8) 0.002(8)
F15A 0.062(11) 0.084(12) 0.074(11) -0.021(11) -0.027(10) 0.006(11)
F16 0.070(9) 0.045(8) 0.101(11) -0.024(8) -0.016(8) -0.011(7)
F16A 0.059(12) 0.051(11) 0.064(12) -0.032(10) -0.016(11) 0.009(10)
F17 0.051(10) 0.027(8) 0.077(8) -0.015(7) -0.020(7) 0.010(7)
F17A 0.068(12) 0.053(11) 0.060(12) -0.026(10) -0.010(11) 0.001(10)
F18 0.079(9) 0.056(8) 0.050(9) -0.023(7) 0.002(8) 0.018(7)
F18A 0.069(13) 0.043(11) 0.074(12) -0.010(10) 0.000(11) 0.003(11)
F19 0.107(9) 0.101(9) 0.079(8) -0.035(7) 0.031(7) 0.003(7)
F20 0.055(8) 0.097(9) 0.121(9) -0.042(7) 0.008(7) 0.008(7)
F21 0.093(8) 0.069(8) 0.093(8) -0.026(7) 0.024(7) 0.017(7)
F22 0.085(11) 0.107(12) 0.081(11) 0.018(10) -0.018(10) 0.006(10)
F22A 0.071(11) 0.080(11) 0.068(11) 0.003(10) -0.028(10) 0.009(9)
F23 0.067(10) 0.076(11) 0.083(11) -0.008(9) -0.045(9) -0.009(9)
F23A 0.081(12) 0.071(11) 0.090(12) 0.020(10) -0.028(10) -0.003(10)
F24 0.083(11) 0.060(10) 0.068(10) 0.020(9) -0.012(10) 0.002(9)
F24A 0.092(12) 0.080(11) 0.062(10) -0.008(9) -0.032(9) -0.019(10)
C201 0.027(6) 0.030(6) 0.036(6) -0.012(5) -0.009(5) -0.004(5)
C202 0.039(6) 0.031(6) 0.040(6) -0.013(6) -0.012(6) -0.008(6)
C203 0.053(6) 0.045(6) 0.047(6) -0.009(6) -0.013(6) -0.004(6)
C204 0.050(7) 0.039(7) 0.048(7) -0.006(6) -0.011(6) 0.004(6)
C205 0.047(6) 0.034(6) 0.045(6) -0.014(5) -0.014(5) 0.003(5)
C206 0.030(6) 0.029(7) 0.039(6) -0.012(6) -0.008(6) 0.001(6)
C207 0.073(7) 0.062(7) 0.063(7) -0.014(6) -0.019(6) -0.006(6)
C208 0.068(7) 0.045(7) 0.063(7) -0.012(6) -0.012(6) 0.004(6)
C209 0.028(6) 0.030(6) 0.033(6) -0.006(5) -0.008(5) 0.002(5)
C210 0.028(6) 0.029(6) 0.030(6) -0.004(6) -0.007(6) -0.002(6)
C211 0.035(6) 0.035(6) 0.036(6) -0.010(5) -0.006(5) 0.008(5)
C212 0.033(7) 0.032(6) 0.040(7) -0.004(6) -0.005(6) 0.008(6)
C213 0.028(6) 0.030(6) 0.039(6) -0.006(5) -0.011(5) 0.003(5)
C214 0.029(6) 0.028(6) 0.036(6) -0.007(6) -0.009(6) 0.000(6)
C215 0.046(7) 0.057(7) 0.049(6) -0.007(6) -0.009(6) 0.003(6)
C216 0.039(6) 0.045(7) 0.052(6) -0.011(6) -0.011(6) 0.002(6)
C217 0.025(6) 0.024(6) 0.032(6) -0.008(5) -0.007(5) 0.001(5)
C218 0.031(7) 0.030(6) 0.037(6) -0.014(6) -0.004(6) 0.004(6)
C219 0.035(6) 0.039(6) 0.041(6) -0.014(5) -0.008(5) -0.001(6)
C220 0.036(7) 0.036(7) 0.039(6) -0.013(6) -0.011(6) -0.009(6)
C221 0.036(6) 0.031(6) 0.040(6) -0.013(5) -0.006(5) 0.000(5)
C222 0.025(6) 0.018(6) 0.033(6) -0.007(6) -0.004(5) 0.000(6)
C223 0.048(7) 0.057(7) 0.062(7) -0.016(6) -0.014(6) -0.006(6)
C224 0.051(7) 0.040(6) 0.056(7) -0.021(6) -0.010(6) -0.004(6)
C225 0.032(6) 0.031(6) 0.036(6) -0.012(5) -0.011(5) -0.007(5)
C226 0.041(7) 0.038(7) 0.041(7) -0.013(6) -0.009(6) -0.003(6)
C227 0.044(6) 0.042(6) 0.051(6) -0.020(6) -0.005(6) -0.005(6)
C228 0.046(7) 0.047(7) 0.043(7) -0.013(6) -0.005(6) -0.009(6)
C229 0.046(6) 0.048(6) 0.046(6) -0.005(6) -0.013(6) 0.001(6)
C230 0.036(7) 0.041(7) 0.039(7) -0.006(6) -0.011(6) -0.003(6)
C231 0.067(7) 0.064(7) 0.072(7) -0.024(7) 0.003(7) 0.001(7)
C232 0.067(7) 0.068(7) 0.063(7) -0.007(6) -0.017(6) 0.002(6)
B200 0.027(5) 0.029(5) 0.035(5) -0.010(5) -0.010(5) 0.000(5)

_geom_special_details            
;
 All esds (except the esd in the dihedral angle between two l.s. planes)
 are estimated using the full covariance matrix.  The cell esds are taken
 into account individually in the estimation of esds in distances, angles
 and torsion angles; correlations between esds in cell parameters are only
 used when they are defined by crystal symmetry.  An approximate (isotropic)
 treatment of cell esds is used for estimating esds involving l.s. planes.
;
loop_
_geom_bond_atom_site_label_1
_geom_bond_atom_site_label_2
_geom_bond_distance
_geom_bond_site_symmetry_2
_geom_bond_publ_flag
Rh1 N7 2.153(17) . ?
Rh1 N101 2.253(15) . ?
Rh1 C2 1.92(2) . ?
Rh1 C4 2.02(2) . ?
Rh1 C109 2.007(18) . ?
Rh1 C115 2.01(2) . ?
N7 C6 1.41(2) . ?
N7 C8 1.33(2) . ?
N13 C12 1.33(2) . ?
N13 C14 1.34(2) . ?
N101 C102 1.38(2) . ?
N101 C106 1.34(2) . ?
N108 C107 1.48(2) . ?
N108 C109 1.35(2) . ?
N108 C112 1.42(2) . ?
N110 C109 1.39(2) . ?
N110 C111 1.35(2) . ?
N110 C119 1.42(2) . ?
N114 C113 1.47(2) . ?
N114 C115 1.40(2) . ?
N114 C118 1.41(2) . ?
N116 C115 1.37(2) . ?
N116 C117 1.39(2) . ?
N116 C120 1.44(2) . ?
C2 C3 1.21(2) . ?
C3 C12 1.46(3) . ?
C4 C5 1.30(3) . ?
C4 C6 1.47(3) . ?
C6 C11 1.39(3) . ?
C8 C9 1.38(3) . ?
C9 C10 1.38(3) . ?
C10 C11 1.36(3) . ?
C12 C17 1.41(3) . ?
C14 C15 1.38(3) . ?
C15 C16 1.27(3) . ?
C16 C17 1.41(3) . ?
C102 C103 1.38(2) . ?
C102 C107 1.44(2) . ?
C103 C104 1.36(2) . ?
C104 C105 1.38(2) . ?
C105 C106 1.41(2) . ?
C106 C113 1.49(3) . ?
C111 C112 1.31(2) . ?
C117 C118 1.34(3) . ?
F1 C207 1.318(12) . ?
F1A C207 1.323(12) . ?
F2 C207 1.320(12) . ?
F2A C207 1.319(12) . ?
F3 C207 1.341(12) . ?
F3A C207 1.337(12) . ?
F4 C208 1.351(11) . ?
F4A C208 1.346(12) . ?
F5 C208 1.331(11) . ?
F5A C208 1.337(12) . ?
F6 C208 1.354(11) . ?
F6A C208 1.354(12) . ?
F7 C215 1.347(11) . ?
F7A C215 1.341(11) . ?
F8 C215 1.328(11) . ?
F8A C215 1.334(11) . ?
F9 C215 1.328(11) . ?
F9A C215 1.325(11) . ?
F10 C216 1.351(11) . ?
F10A C216 1.348(11) . ?
F11 C216 1.350(11) . ?
F11A C216 1.350(11) . ?
F12 C216 1.337(11) . ?
F12A C216 1.339(11) . ?
F13 C223 1.302(11) . ?
F13A C223 1.301(12) . ?
F14 C223 1.328(11) . ?
F14A C223 1.327(12) . ?
F15 C223 1.304(11) . ?
F15A C223 1.303(12) . ?
F16 C224 1.321(11) . ?
F16A C224 1.325(11) . ?
F17 C224 1.333(11) . ?
F17A C224 1.332(11) . ?
F18 C224 1.320(11) . ?
F18A C224 1.317(11) . ?
F19 C231 1.30(2) . ?
F20 C231 1.35(2) . ?
F21 C231 1.32(2) . ?
F22 C232 1.323(12) . ?
F22A C232 1.324(12) . ?
F23 C232 1.319(12) . ?
F23A C232 1.317(12) . ?
F24 C232 1.336(12) . ?
F24A C232 1.335(12) . ?
C201 C202 1.39(2) . ?
C201 C206 1.40(2) . ?
C201 B200 1.65(3) . ?
C202 C203 1.43(2) . ?
C203 C204 1.33(2) . ?
C203 C207 1.47(3) . ?
C204 C205 1.35(2) . ?
C205 C206 1.43(2) . ?
C205 C208 1.48(3) . ?
C209 C210 1.37(2) . ?
C209 C214 1.37(2) . ?
C209 B200 1.64(3) . ?
C210 C211 1.40(2) . ?
C211 C212 1.39(2) . ?
C211 C215 1.48(3) . ?
C212 C213 1.35(2) . ?
C213 C214 1.40(2) . ?
C213 C216 1.49(2) . ?
C217 C218 1.39(2) . ?
C217 C222 1.39(2) . ?
C217 B200 1.59(3) . ?
C218 C219 1.40(2) . ?
C219 C220 1.38(2) . ?
C219 C223 1.52(3) . ?
C220 C221 1.38(2) . ?
C221 C222 1.39(2) . ?
C221 C224 1.53(3) . ?
C225 C226 1.42(2) . ?
C225 C230 1.36(2) . ?
C225 B200 1.63(3) . ?
C226 C227 1.38(2) . ?
C227 C228 1.38(2) . ?
C227 C231 1.49(3) . ?
C228 C229 1.32(2) . ?
C229 C230 1.38(2) . ?
C229 C232 1.52(3) . ?

loop_
_geom_angle_atom_site_label_1
_geom_angle_atom_site_label_2
_geom_angle_atom_site_label_3
_geom_angle
_geom_angle_site_symmetry_1
_geom_angle_site_symmetry_3
_geom_angle_publ_flag
N7 Rh1 N101 104.7(6) . . ?
C2 Rh1 N7 160.8(7) . . ?
C2 Rh1 N101 94.4(7) . . ?
C2 Rh1 C4 94.4(8) . . ?
C2 Rh1 C109 87.5(7) . . ?
C2 Rh1 C115 91.5(8) . . ?
C4 Rh1 N7 66.5(8) . . ?
C4 Rh1 N101 170.9(7) . . ?
C109 Rh1 N7 91.8(6) . . ?
C109 Rh1 N101 85.8(6) . . ?
C109 Rh1 C4 92.0(8) . . ?
C115 Rh1 N7 90.9(7) . . ?
C115 Rh1 N101 88.9(7) . . ?
C115 Rh1 C4 93.5(8) . . ?
C115 Rh1 C109 174.5(8) . . ?
C6 N7 Rh1 92.2(13) . . ?
C8 N7 Rh1 146.1(16) . . ?
C8 N7 C6 121.7(19) . . ?
C12 N13 C14 114.5(19) . . ?
C102 N101 Rh1 119.3(13) . . ?
C106 N101 Rh1 116.4(13) . . ?
C106 N101 C102 124.3(17) . . ?
C109 N108 C107 124.1(15) . . ?
C109 N108 C112 110.7(15) . . ?
C112 N108 C107 125.1(15) . . ?
C109 N110 C119 127.4(17) . . ?
C111 N110 C109 114.3(16) . . ?
C111 N110 C119 118.2(17) . . ?
C115 N114 C113 125.6(17) . . ?
C115 N114 C118 113.4(17) . . ?
C118 N114 C113 121.0(17) . . ?
C115 N116 C117 112.1(18) . . ?
C115 N116 C120 124.8(17) . . ?
C117 N116 C120 123.0(17) . . ?
C3 C2 Rh1 179(2) . . ?
C2 C3 C12 174(2) . . ?
C5 C4 Rh1 140.3(19) . . ?
C5 C4 C6 124(2) . . ?
C6 C4 Rh1 96.0(14) . . ?
N7 C6 C4 104.8(18) . . ?
C11 C6 N7 120(2) . . ?
C11 C6 C4 135(2) . . ?
N7 C8 C9 117(2) . . ?
C10 C9 C8 123(2) . . ?
C11 C10 C9 119(2) . . ?
C10 C11 C6 119(2) . . ?
N13 C12 C3 118(2) . . ?
N13 C12 C17 121(2) . . ?
C17 C12 C3 122(2) . . ?
N13 C14 C15 130(2) . . ?
C16 C15 C14 112(2) . . ?
C15 C16 C17 125(2) . . ?
C16 C17 C12 117(2) . . ?
N101 C102 C103 117.6(18) . . ?
N101 C102 C107 118.5(17) . . ?
C103 C102 C107 123.9(18) . . ?
C104 C103 C102 119.6(19) . . ?
C103 C104 C105 122(2) . . ?
C104 C105 C106 118(2) . . ?
N101 C106 C105 118.1(19) . . ?
N101 C106 C113 124.1(19) . . ?
C105 C106 C113 117.8(19) . . ?
C102 C107 N108 112.0(14) . . ?
N108 C109 Rh1 120.6(13) . . ?
N108 C109 N110 101.1(15) . . ?
N110 C109 Rh1 137.9(14) . . ?
C112 C111 N110 106.1(18) . . ?
C111 C112 N108 107.7(18) . . ?
N114 C113 C106 111.6(16) . . ?
N114 C115 Rh1 118.7(15) . . ?
N116 C115 Rh1 139.8(16) . . ?
N116 C115 N114 101.1(17) . . ?
C118 C117 N116 109(2) . . ?
C117 C118 N114 104(2) . . ?
C202 C201 C206 116.0(15) . . ?
C202 C201 B200 120.0(14) . . ?
C206 C201 B200 123.6(15) . . ?
C201 C202 C203 121.9(16) . . ?
C202 C203 C207 120.7(12) . . ?
C204 C203 C202 119.8(17) . . ?
C204 C203 C207 119.5(14) . . ?
C203 C204 C205 121.5(18) . . ?
C204 C205 C206 119.9(16) . . ?
C204 C205 C208 122.9(13) . . ?
C206 C205 C208 117.2(12) . . ?
C201 C206 C205 120.9(16) . . ?
F1 C207 F2 106.6(13) . . ?
F1 C207 F3 104.6(13) . . ?
F1 C207 C203 114.2(12) . . ?
F1A C207 F3A 104.6(13) . . ?
F1A C207 C203 113.9(12) . . ?
F2 C207 F3 104.4(13) . . ?
F2 C207 C203 114.0(12) . . ?
F2A C207 F1A 106.1(13) . . ?
F2A C207 F3A 104.8(13) . . ?
F2A C207 C203 114.2(12) . . ?
F3 C207 C203 112.0(11) . . ?
F3A C207 C203 112.4(12) . . ?
F4 C208 F6 104.8(12) . . ?
F4 C208 C205 112.2(11) . . ?
F4A C208 F6A 105.4(12) . . ?
F4A C208 C205 112.6(11) . . ?
F5 C208 F4 107.0(12) . . ?
F5 C208 F6 107.0(12) . . ?
F5 C208 C205 113.5(11) . . ?
F5A C208 F4A 107.1(12) . . ?
F5A C208 F6A 106.0(12) . . ?
F5A C208 C205 113.4(12) . . ?
F6 C208 C205 111.9(11) . . ?
F6A C208 C205 111.8(11) . . ?
C210 C209 C214 117.4(15) . . ?
C210 C209 B200 120.3(15) . . ?
C214 C209 B200 122.2(15) . . ?
C209 C210 C211 122.6(16) . . ?
C210 C211 C215 121.7(12) . . ?
C212 C211 C210 118.8(15) . . ?
C212 C211 C215 119.5(12) . . ?
C213 C212 C211 119.0(16) . . ?
C212 C213 C214 121.1(16) . . ?
C212 C213 C216 120.9(12) . . ?
C214 C213 C216 117.9(12) . . ?
C209 C214 C213 121.1(16) . . ?
F7 C215 C211 111.6(10) . . ?
F7A C215 C211 111.5(11) . . ?
F8 C215 F7 105.5(11) . . ?
F8 C215 C211 113.0(11) . . ?
F8A C215 F7A 105.6(11) . . ?
F8A C215 C211 112.5(11) . . ?
F9 C215 F7 105.8(11) . . ?
F9 C215 F8 106.9(12) . . ?
F9 C215 C211 113.4(11) . . ?
F9A C215 F7A 106.2(12) . . ?
F9A C215 F8A 106.9(12) . . ?
F9A C215 C211 113.6(11) . . ?
F10 C216 C213 113.0(10) . . ?
F10A C216 F11A 104.8(11) . . ?
F10A C216 C213 113.2(10) . . ?
F11 C216 F10 104.7(11) . . ?
F11 C216 C213 112.9(10) . . ?
F11A C216 C213 112.7(10) . . ?
F12 C216 F10 105.5(11) . . ?
F12 C216 F11 105.7(11) . . ?
F12 C216 C213 114.2(10) . . ?
F12A C216 F10A 105.7(11) . . ?
F12A C216 F11A 105.4(11) . . ?
F12A C216 C213 114.2(11) . . ?
C218 C217 C222 114.8(15) . . ?
C218 C217 B200 121.4(15) . . ?
C222 C217 B200 123.8(15) . . ?
C217 C218 C219 123.3(16) . . ?
C218 C219 C223 119.0(12) . . ?
C220 C219 C218 120.2(16) . . ?
C220 C219 C223 120.8(12) . . ?
C219 C220 C221 117.9(16) . . ?
C220 C221 C222 121.0(16) . . ?
C220 C221 C224 120.3(12) . . ?
C222 C221 C224 118.7(12) . . ?
C217 C222 C221 122.8(15) . . ?
F13 C223 F14 106.1(12) . . ?
F13 C223 F15 108.6(12) . . ?
F13 C223 C219 113.0(11) . . ?
F13A C223 F14A 106.0(12) . . ?
F13A C223 F15A 108.1(13) . . ?
F13A C223 C219 113.1(12) . . ?
F14 C223 C219 110.8(11) . . ?
F14A C223 C219 110.3(11) . . ?
F15 C223 F14 105.6(12) . . ?
F15 C223 C219 112.3(11) . . ?
F15A C223 F14A 106.1(12) . . ?
F15A C223 C219 112.8(12) . . ?
F16 C224 F17 106.5(11) . . ?
F16 C224 C221 111.9(10) . . ?
F16A C224 F17A 106.1(11) . . ?
F16A C224 C221 112.0(11) . . ?
F17 C224 C221 111.3(10) . . ?
F17A C224 C221 111.1(11) . . ?
F18 C224 F16 108.2(11) . . ?
F18 C224 F17 106.5(11) . . ?
F18 C224 C221 112.1(10) . . ?
F18A C224 F16A 107.7(12) . . ?
F18A C224 F17A 107.1(11) . . ?
F18A C224 C221 112.5(11) . . ?
C226 C225 B200 124.0(16) . . ?
C230 C225 C226 113.0(16) . . ?
C230 C225 B200 122.6(15) . . ?
C227 C226 C225 123.8(18) . . ?
C226 C227 C231 120.4(19) . . ?
C228 C227 C226 118.7(17) . . ?
C228 C227 C231 120.8(18) . . ?
C229 C228 C227 118.9(18) . . ?
C228 C229 C230 122.2(18) . . ?
C228 C229 C232 118.7(14) . . ?
C230 C229 C232 119.2(13) . . ?
C225 C230 C229 123.4(17) . . ?
F19 C231 F20 107(2) . . ?
F19 C231 F21 106.7(19) . . ?
F19 C231 C227 115(2) . . ?
F20 C231 C227 110.0(18) . . ?
F21 C231 F20 106(2) . . ?
F21 C231 C227 111.9(19) . . ?
F22 C232 F24 104.7(13) . . ?
F22 C232 C229 113.7(12) . . ?
F22A C232 F24A 104.6(13) . . ?
F22A C232 C229 113.5(12) . . ?
F23 C232 F22 106.0(13) . . ?
F23 C232 F24 104.8(13) . . ?
F23 C232 C229 113.8(12) . . ?
F23A C232 F22A 106.2(13) . . ?
F23A C232 F24A 105.2(13) . . ?
F23A C232 C229 114.0(12) . . ?
F24 C232 C229 113.0(12) . . ?
F24A C232 C229 112.5(12) . . ?
C209 B200 C201 103.3(14) . . ?
C217 B200 C201 111.5(14) . . ?
C217 B200 C209 114.0(14) . . ?
C217 B200 C225 104.6(14) . . ?
C225 B200 C201 111.0(14) . . ?
C225 B200 C209 112.7(14) . . ?

_smtbx_masks_special_details     ?
loop_
_smtbx_masks_void_nr
_smtbx_masks_void_average_x
_smtbx_masks_void_average_y
_smtbx_masks_void_average_z
_smtbx_masks_void_volume
_smtbx_masks_void_count_electrons
_smtbx_masks_void_content
1 0.000 0.000 0.500 278.9 89.9 ?
2 -0.500 0.000 0.000 478.3 106.7 ?

_shelx_res_file                  
;
    0461abc18s.res created by SHELXL-2014/7

TITL 0461abc18s
CELL 1.54184 12.908306 14.246448 20.147994 74.8975 79.3506 89.4588
ZERR 2 0.000658 0.000794 0.001501 0.0058 0.0053 0.0043
LATT 1
SFAC C H B F N Rh
UNIT 122 78 2 48 14 2
SADI 0.01 C207 F1 C207 F2 C207 F3 C207 F1A C207 F2A C207 F3A
SADI 0.01 F1 F2 F2 F3 F3 F1 F1A F2A F2A F3A F3A F1A
SADI 0.01 C203 F1 C203 F2 C203 F3 C203 F1A C203 F2A C203 F3A
SADI 0.01 C216 F10 C216 F11 C216 F12 C216 F10A C216 F11A C216 F12A
SADI 0.01 F10 F11 F11 F12 F12 F10 F10A F11A F11A F12A F12A F10A
SADI 0.01 C213 F10 C213 F11 C213 F12 C213 F10A C213 F11A C213 F12A
SADI 0.01 C223 F13 C223 F14 C223 F15 C223 F13A C223 F14A C223 F15A
SADI 0.01 F13 F14 F14 F15 F15 F13 F13A F14A F14A F15A F15A F13A
SADI 0.01 C219 F13 C219 F14 C219 F15 C219 F13A C219 F14A C219 F15A
SADI 0.01 C224 F16 C224 F17 C224 F18 C224 F16A C224 F17A C224 F18A
SADI 0.01 F16 F17 F17 F18 F18 F16 F16A F17A F17A F18A F18A F16A
SADI 0.01 C221 F16 C221 F17 C221 F18 C221 F16A C221 F17A C221 F18A
SADI 0.01 C232 F22 C232 F23 C232 F24 C232 F22A C232 F23A C232 F24A
SADI 0.01 F22 F23 F23 F24 F24 F22 F22A F23A F23A F24A F24A F22A
SADI 0.01 C229 F22 C229 F23 C229 F24 C229 F22A C229 F23A C229 F24A
SADI 0.01 C215 F7A C215 F8A C215 F9A C215 F7 C215 F8 C215 F9
SADI 0.01 F7A F8A F8A F9A F9A F7A F7 F8 F8 F9 F9 F7
SADI 0.01 C211 F7A C211 F8A C211 F9A C211 F7 C211 F8 C211 F9
SADI 0.01 C208 F4A C208 F5A C208 F6A C208 F4 C208 F5 C208 F6
SADI 0.01 F4A F5A F5A F6A F6A F4A F4 F5 F5 F6 F6 F4
SADI 0.01 C205 F4A C205 F5A C205 F6A C205 F4 C205 F5 C205 F6
SIMU 0.01 0.02 2
ISOR 0.01 0.02

L.S. 10
PLAN  40
SIZE 0.03 0.071 0.188
TEMP -123(2)
more -3
BOND
list 4
ABIN
fmap 2
acta
SHEL 7 1.2
REM <olex2.extras>
REM <HklSrc "%./0461abc18s.hkl">
REM </olex2.extras>

WGHT    0.136400   69.504601
FVAR       2.98506   0.70252   0.65531   0.52222   0.67028   0.69850   0.65533
FVAR       0.58537
RH1   6    0.380412    0.130914    0.313836    11.00000    0.04555    0.06408 =
         0.04622   -0.01505   -0.02118    0.00107
N7    5    0.454274    0.127756    0.209544    11.00000    0.06317    0.06405 =
         0.07724   -0.02738   -0.02193   -0.00639
N13   5    0.155344    0.148823    0.556568    11.00000    0.08280    0.07810 =
         0.07320   -0.02340   -0.00783    0.01446
N101  5    0.458064    0.014024    0.384741    11.00000    0.05889    0.04334 =
         0.04531   -0.02256   -0.00933   -0.00895
N108  5    0.592898    0.189482    0.324181    11.00000    0.04206    0.03478 =
         0.03932   -0.00866   -0.00957   -0.00398
N110  5    0.504565    0.314301    0.327206    11.00000    0.04938    0.04769 =
         0.04738   -0.00808   -0.00989   -0.00001
N114  5    0.241714   -0.044688    0.376575    11.00000    0.06129    0.06024 =
         0.06069   -0.00975   -0.02194   -0.01108
N116  5    0.213503    0.004769    0.272126    11.00000    0.05767    0.05893 =
         0.05951   -0.01196   -0.02053   -0.01191
C2    1    0.293837    0.170913    0.389445    11.00000    0.04903    0.06021 =
         0.05010   -0.01185   -0.01571   -0.00370
C3    1    0.239856    0.196933    0.436445    11.00000    0.05630    0.06572 =
         0.06294   -0.01212   -0.01569    0.00086
C4    1    0.330041    0.233513    0.238161    11.00000    0.06504    0.05659 =
         0.06812   -0.01821   -0.02843    0.00366
C5    1    0.260040    0.299631    0.230732    11.00000    0.09108    0.06334 =
         0.08797   -0.01934   -0.03295    0.01103
AFIX  93
H5A   2    0.253986    0.337265    0.185265    11.00000   -1.20000
H5B   2    0.214888    0.310363    0.270766    11.00000   -1.20000
AFIX   0
C6    1    0.403230    0.211953    0.179118    11.00000    0.06577    0.06193 =
         0.06859   -0.01744   -0.02384   -0.00545
C8    1    0.517746    0.080441    0.170514    11.00000    0.06518    0.07438 =
         0.07483   -0.02788   -0.02295   -0.00663
AFIX  43
H8    2    0.553092    0.024743    0.191189    11.00000   -1.20000
AFIX   0
C9    1    0.530115    0.115682    0.098656    11.00000    0.07491    0.07949 =
         0.07862   -0.02513   -0.01615   -0.00452
AFIX  43
H9    2    0.572118    0.080877    0.069963    11.00000   -1.20000
AFIX   0
C10   1    0.484482    0.198747    0.066758    11.00000    0.07810    0.07477 =
         0.07686   -0.01819   -0.01745   -0.01060
AFIX  43
H10   2    0.499902    0.223476    0.017279    11.00000   -1.20000
AFIX   0
C11   1    0.417009    0.245218    0.106725    11.00000    0.07528    0.06794 =
         0.07392   -0.01544   -0.02280   -0.00892
AFIX  43
H11   2    0.380041    0.299381    0.085502    11.00000   -1.20000
AFIX   0
C12   1    0.179806    0.220585    0.498262    11.00000    0.06713    0.06816 =
         0.06794   -0.01791   -0.01366    0.00388
C14   1    0.099277    0.175567    0.611165    11.00000    0.08349    0.08486 =
         0.07206   -0.01867   -0.00814    0.00664
AFIX  43
H14   2    0.084441    0.125353    0.653589    11.00000   -1.20000
AFIX   0
C15   1    0.059617    0.264893    0.615404    11.00000    0.06303    0.06358 =
         0.05842   -0.02723   -0.01181    0.00003
AFIX  43
H15   2    0.019504    0.276494    0.656826    11.00000   -1.20000
AFIX   0
C16   1    0.083017    0.329585    0.557543    11.00000    0.06956    0.06911 =
         0.07539   -0.02370   -0.01421    0.00115
AFIX  43
H16   2    0.057045    0.392654    0.555676    11.00000   -1.20000
AFIX   0
C17   1    0.144452    0.314798    0.496101    11.00000    0.07812    0.07406 =
         0.07668   -0.01899   -0.01119    0.00364
AFIX  43
H17   2    0.161448    0.366510    0.454674    11.00000   -1.20000
AFIX   0
C102  1    0.566470    0.016304    0.376722    11.00000    0.04985    0.04143 =
         0.04591   -0.01799   -0.01370    0.00297
C103  1    0.611018   -0.053199    0.423811    11.00000    0.05739    0.04159 =
         0.05262   -0.02227   -0.01397    0.00536
AFIX  43
H103  2    0.685275   -0.052615    0.421119    11.00000   -1.20000
AFIX   0
C104  1    0.547717   -0.122556    0.474117    11.00000    0.05831    0.04062 =
         0.05431   -0.01797   -0.01723    0.00375
AFIX  43
H104  2    0.578961   -0.169781    0.506415    11.00000   -1.20000
AFIX   0
C105  1    0.439307   -0.126212    0.479532    11.00000    0.06071    0.04750 =
         0.05499   -0.01390   -0.01687    0.00240
AFIX  43
H105  2    0.396784   -0.177635    0.512767    11.00000   -1.20000
AFIX   0
C106  1    0.393636   -0.051482    0.434348    11.00000    0.06024    0.05049 =
         0.05287   -0.01514   -0.01525   -0.00106
C107  1    0.626383    0.090886    0.320911    11.00000    0.04094    0.04121 =
         0.04645   -0.01439   -0.01241    0.00210
AFIX  23
H10A  2    0.617664    0.080705    0.275455    11.00000   -1.20000
H10B  2    0.702119    0.085761    0.323591    11.00000   -1.20000
AFIX   0
C109  1    0.494984    0.221145    0.319499    11.00000    0.04360    0.03154 =
         0.03891   -0.01140   -0.01176   -0.00071
C111  1    0.601755    0.339625    0.333582    11.00000    0.04618    0.04423 =
         0.04536   -0.01012   -0.00922   -0.00797
AFIX  43
H111  2    0.624740    0.400868    0.337331    11.00000   -1.20000
AFIX   0
C112  1    0.658001    0.263014    0.333570    11.00000    0.04563    0.05007 =
         0.04684   -0.01055   -0.00879   -0.00291
AFIX  43
H112  2    0.729591    0.257430    0.338884    11.00000   -1.20000
AFIX   0
C113  1    0.276230   -0.053070    0.443232    11.00000    0.06044    0.05875 =
         0.05745   -0.01320   -0.02137   -0.00885
AFIX  23
H11A  2    0.246441   -0.114600    0.477134    11.00000   -1.20000
H11B  2    0.248923    0.001442    0.462532    11.00000   -1.20000
AFIX   0
C115  1    0.269923    0.031406    0.316090    11.00000    0.05942    0.06259 =
         0.05750   -0.00742   -0.01718   -0.00220
C117  1    0.157100   -0.083231    0.303552    11.00000    0.06664    0.06887 =
         0.06719   -0.00778   -0.02040   -0.01065
AFIX  43
H117  2    0.113144   -0.114502    0.282118    11.00000   -1.20000
AFIX   0
C118  1    0.174695   -0.116651    0.368674    11.00000    0.06965    0.07017 =
         0.06671   -0.00693   -0.01927   -0.01229
AFIX  43
H118  2    0.148014   -0.175623    0.402073    11.00000   -1.20000
AFIX   0
C119  1    0.425143    0.384387    0.327370    11.00000    0.06701    0.06669 =
         0.06079   -0.00632   -0.01831    0.01328
AFIX 137
H11C  2    0.444866    0.440055    0.286390    11.00000   -1.50000
H11D  2    0.418217    0.406434    0.370117    11.00000   -1.50000
H11E  2    0.357707    0.354889    0.325716    11.00000   -1.50000
AFIX   0
C120  1    0.214327    0.058527    0.200699    11.00000    0.06088    0.06507 =
         0.06205    0.00446   -0.02699   -0.01311
AFIX 137
H12A  2    0.159587    0.030915    0.182677    11.00000   -1.50000
H12B  2    0.283476    0.054387    0.172010    11.00000   -1.50000
H12C  2    0.200479    0.126826    0.198851    11.00000   -1.50000
AFIX   0

PART 1
F1    4    0.820023    0.771598   -0.041502    71.00000    0.10551    0.08337 =
         0.06503   -0.01683   -0.03225   -0.02906
PART 0
PART 2
F1A   4    0.867610    0.937673   -0.053069   -71.00000    0.08831    0.06846 =
         0.06509   -0.00426   -0.02036    0.00124
PART 0
PART 1
F2    4    0.917599    0.897784   -0.060322    71.00000    0.08548    0.09360 =
         0.06181   -0.00927   -0.01003   -0.00158
PART 0
PART 2
F2A   4    0.738744    0.836777   -0.029714   -71.00000    0.09027    0.09022 =
         0.08125   -0.00498   -0.03791   -0.02078
PART 0
PART 1
F3    4    0.753026    0.903698   -0.031772    71.00000    0.09115    0.07090 =
         0.07846   -0.00229   -0.04687   -0.00548
PART 0
PART 2
F3A   4    0.893889    0.791505   -0.052457   -71.00000    0.08216    0.08585 =
         0.06290   -0.00378   -0.02167   -0.00914
PART 0
PART 1
F4    4    0.946105    0.944278    0.221960    61.00000    0.07950    0.04797 =
         0.05597   -0.01860   -0.02158   -0.02879
PART 0
PART 2
F4A   4    0.816889    1.036343    0.162003   -61.00000    0.08371    0.05580 =
         0.08809   -0.01561   -0.01179    0.01242
PART 0
PART 1
F5    4    0.777224    0.956085    0.241239    61.00000    0.06689    0.04405 =
         0.08887   -0.03428   -0.00900    0.01474
PART 0
PART 2
F5A   4    0.960047    0.975939    0.192782   -61.00000    0.08217    0.05563 =
         0.06649   -0.01255   -0.01303   -0.02496
PART 0
PART 1
F6    4    0.873024    1.042723    0.145942    61.00000    0.10499    0.05584 =
         0.09340   -0.01096   -0.00579   -0.00429
PART 0
PART 2
F6A   4    0.809725    0.927499    0.259361   -61.00000    0.07247    0.04608 =
         0.07285   -0.02727   -0.01763    0.00318
PART 0
PART 1
F7    4    1.270825    0.591371    0.024621    81.00000    0.06223    0.07767 =
         0.06345   -0.00224    0.00274    0.00965
PART 0
PART 2
F7A   4    1.184120    0.428974    0.059940   -81.00000    0.05573    0.06211 =
         0.05732   -0.02261   -0.01142    0.00082
PART 0
PART 1
F8    4    1.241820    0.438867    0.068489    81.00000    0.06414    0.07642 =
         0.05810   -0.02791   -0.01340    0.03287
PART 0
PART 2
F8A   4    1.155464    0.572407    0.003206   -81.00000    0.04683    0.06586 =
         0.04942   -0.00063   -0.00331    0.00548
PART 0
PART 1
F9    4    1.131272    0.522675    0.013419    81.00000    0.03634    0.06351 =
         0.04747   -0.01556   -0.00304   -0.00341
PART 0
PART 2
F9A   4    1.296834    0.544743    0.044690   -81.00000    0.05054    0.09602 =
         0.06097   -0.00962   -0.01088    0.02437
PART 0
PART 1
F10   4    1.307614    0.604038    0.265035    51.00000    0.03803    0.03848 =
         0.06965   -0.00981   -0.01489   -0.01050
PART 0
PART 2
F10A  4    1.161279    0.525269    0.353656   -51.00000    0.04177    0.05883 =
         0.06005   -0.01858   -0.01878    0.00371
PART 0
PART 1
F11   4    1.200486    0.498516    0.340985    51.00000    0.05669    0.05503 =
         0.07578   -0.00923   -0.03551    0.00882
PART 0
PART 2
F11A  4    1.204663    0.672927    0.297300   -51.00000    0.03652    0.05060 =
         0.05776   -0.01037   -0.01538   -0.00926
PART 0
PART 1
F12   4    1.168097    0.649931    0.321664    51.00000    0.03069    0.05725 =
         0.05800   -0.02702   -0.01402   -0.00354
PART 0
PART 2
F12A  4    1.305186    0.558836    0.278133   -51.00000    0.04545    0.04951 =
         0.06605   -0.01530   -0.02119    0.01479
PART 0
PART 1
F13   4    0.474909    0.451392    0.096744    31.00000    0.06958    0.05980 =
         0.09270   -0.02437   -0.04545   -0.01616
PART 0
PART 2
F13A  4    0.501915    0.600012    0.125385   -31.00000    0.04005    0.05106 =
         0.07702   -0.00532   -0.02102    0.00116
PART 0
PART 1
F14   4    0.549231    0.590299    0.055121    31.00000    0.05472    0.05598 =
         0.08109   -0.00991   -0.03263    0.00456
PART 0
PART 2
F14A  4    0.447254    0.455118    0.145628   -31.00000    0.04797    0.06572 =
         0.08345   -0.01571   -0.00804   -0.00077
PART 0
PART 1
F15   4    0.465854    0.551684    0.158628    31.00000    0.04010    0.07910 =
         0.07710   -0.01693   -0.01272    0.00213
PART 0
PART 2
F15A  4    0.532719    0.526415    0.045992   -31.00000    0.06168    0.08412 =
         0.07379   -0.02080   -0.02696    0.00635
PART 0
PART 1
F16   4    0.727454    0.204274    0.140300    21.00000    0.06977    0.04488 =
         0.10061   -0.02444   -0.01633   -0.01085
PART 0
PART 2
F16A  4    0.904462    0.266165    0.131465   -21.00000    0.05898    0.05107 =
         0.06410   -0.03235   -0.01579    0.00907
PART 0
PART 1
F17   4    0.833498    0.216455    0.207066    21.00000    0.05113    0.02716 =
         0.07650   -0.01511   -0.01990    0.01007
PART 0
PART 2
F17A  4    0.764705    0.232290    0.099460   -21.00000    0.06800    0.05255 =
         0.05981   -0.02604   -0.01019    0.00120
PART 0
PART 1
F18   4    0.881508    0.270806    0.096860    21.00000    0.07892    0.05556 =
         0.04974   -0.02285    0.00178    0.01777
PART 0
PART 2
F18A  4    0.772723    0.194496    0.207887   -21.00000    0.06903    0.04311 =
         0.07416   -0.01015   -0.00038    0.00258
PART 0
F19   4    0.532176    0.639700    0.472791    11.00000    0.10734    0.10094 =
         0.07879   -0.03482    0.03076    0.00253
F20   4    0.469371    0.603752    0.391723    11.00000    0.05528    0.09672 =
         0.12065   -0.04222    0.00800    0.00806
F21   4    0.561716    0.735231    0.372016    11.00000    0.09253    0.06903 =
         0.09322   -0.02563    0.02365    0.01733
PART 1
F22   4    0.745116    0.363678    0.527937    41.00000    0.08477    0.10720 =
         0.08080    0.01768   -0.01786    0.00552
PART 0
PART 2
F22A  4    0.908434    0.368363    0.447035   -41.00000    0.07103    0.08040 =
         0.06780    0.00258   -0.02839    0.00940
PART 0
PART 1
F23   4    0.902347    0.405274    0.477169    41.00000    0.06723    0.07612 =
         0.08275   -0.00753   -0.04525   -0.00932
PART 0
PART 2
F23A  4    0.754750    0.303528    0.479783   -41.00000    0.08050    0.07063 =
         0.08955    0.01971   -0.02818   -0.00275
PART 0
PART 1
F24   4    0.817225    0.303815    0.446583    41.00000    0.08299    0.05974 =
         0.06803    0.02036   -0.01241    0.00164
PART 0
PART 2
F24A  4    0.802477    0.406578    0.527625   -41.00000    0.09208    0.08024 =
         0.06226   -0.00756   -0.03230   -0.01862
PART 0
C201  1    0.841838    0.699781    0.167907    11.00000    0.02725    0.03036 =
         0.03612   -0.01170   -0.00897   -0.00415
C202  1    0.839298    0.724735    0.096539    11.00000    0.03925    0.03132 =
         0.04049   -0.01346   -0.01151   -0.00757
AFIX  43
H202  2    0.835880    0.674427    0.073884    11.00000   -1.20000
AFIX   0
C203  1    0.841683    0.823548    0.056651    11.00000    0.05343    0.04451 =
         0.04695   -0.00934   -0.01320   -0.00423
C204  1    0.844940    0.894634    0.087764    11.00000    0.04976    0.03901 =
         0.04820   -0.00608   -0.01105    0.00366
AFIX  43
H204  2    0.843401    0.960229    0.061249    11.00000   -1.20000
AFIX   0
C205  1    0.850398    0.875823    0.156341    11.00000    0.04675    0.03359 =
         0.04518   -0.01376   -0.01359    0.00286
C206  1    0.849683    0.777299    0.197419    11.00000    0.03023    0.02892 =
         0.03946   -0.01188   -0.00805    0.00052
AFIX  43
H206  2    0.854610    0.764452    0.245402    11.00000   -1.20000
AFIX   0
C207  1    0.834598    0.847719   -0.018083    11.00000    0.07330    0.06207 =
         0.06268   -0.01381   -0.01909   -0.00573
C208  1    0.860195    0.953333    0.191672    11.00000    0.06832    0.04461 =
         0.06267   -0.01163   -0.01200    0.00434
C209  1    0.976368    0.568047    0.199503    11.00000    0.02813    0.02994 =
         0.03325   -0.00566   -0.00849    0.00155
C210  1    1.028866    0.549823    0.139092    11.00000    0.02835    0.02902 =
         0.03022   -0.00440   -0.00743   -0.00166
AFIX  43
H210  2    0.989427    0.541921    0.105362    11.00000   -1.20000
AFIX   0
C211  1    1.138645    0.542316    0.124882    11.00000    0.03530    0.03547 =
         0.03649   -0.00974   -0.00583    0.00802
C212  1    1.196810    0.554823    0.173934    11.00000    0.03267    0.03161 =
         0.04050   -0.00419   -0.00531    0.00827
AFIX  43
H212  2    1.271436    0.551292    0.165194    11.00000   -1.20000
AFIX   0
C213  1    1.145432    0.572059    0.234158    11.00000    0.02825    0.02976 =
         0.03882   -0.00601   -0.01146    0.00337
C214  1    1.035380    0.578829    0.247325    11.00000    0.02855    0.02813 =
         0.03623   -0.00705   -0.00896   -0.00044
AFIX  43
H214  2    1.001176    0.591077    0.290043    11.00000   -1.20000
AFIX   0
C215  1    1.194151    0.523088    0.058614    11.00000    0.04585    0.05748 =
         0.04950   -0.00657   -0.00931    0.00268
C216  1    1.203717    0.581597    0.289581    11.00000    0.03923    0.04482 =
         0.05172   -0.01051   -0.01093    0.00179
C217  1    0.784768    0.514498    0.181313    11.00000    0.02459    0.02376 =
         0.03166   -0.00844   -0.00706    0.00110
C218  1    0.688892    0.539981    0.161455    11.00000    0.03111    0.03036 =
         0.03702   -0.01397   -0.00410    0.00423
AFIX  43
H218  2    0.662747    0.601575    0.164504    11.00000   -1.20000
AFIX   0
C219  1    0.628806    0.479630    0.137190    11.00000    0.03509    0.03895 =
         0.04145   -0.01387   -0.00803   -0.00094
C220  1    0.662517    0.388801    0.133754    11.00000    0.03629    0.03612 =
         0.03897   -0.01340   -0.01058   -0.00882
AFIX  43
H220  2    0.621732    0.346489    0.118272    11.00000   -1.20000
AFIX   0
C221  1    0.757204    0.361171    0.153455    11.00000    0.03588    0.03053 =
         0.04028   -0.01250   -0.00638    0.00005
C222  1    0.817399    0.423470    0.175305    11.00000    0.02514    0.01839 =
         0.03268   -0.00698   -0.00414   -0.00038
AFIX  43
H222  2    0.883694    0.402925    0.186614    11.00000   -1.20000
AFIX   0
C223  1    0.527899    0.517099    0.112590    11.00000    0.04845    0.05666 =
         0.06159   -0.01634   -0.01438   -0.00554
C224  1    0.800144    0.262536    0.148737    11.00000    0.05135    0.04027 =
         0.05627   -0.02053   -0.01048   -0.00351
C225  1    0.793330    0.565053    0.292582    11.00000    0.03175    0.03052 =
         0.03640   -0.01175   -0.01125   -0.00690
C226  1    0.703438    0.613495    0.317031    11.00000    0.04126    0.03779 =
         0.04134   -0.01348   -0.00917   -0.00318
AFIX  43
H226  2    0.677927    0.664679    0.284193    11.00000   -1.20000
AFIX   0
C227  1    0.650961    0.590464    0.385822    11.00000    0.04434    0.04228 =
         0.05079   -0.01995   -0.00466   -0.00462
C228  1    0.686624    0.515791    0.433945    11.00000    0.04588    0.04722 =
         0.04259   -0.01340   -0.00533   -0.00903
AFIX  43
H228  2    0.652310    0.498619    0.481664    11.00000   -1.20000
AFIX   0
C229  1    0.769078    0.468671    0.412630    11.00000    0.04578    0.04760 =
         0.04613   -0.00454   -0.01327    0.00116
C230  1    0.821796    0.492365    0.343735    11.00000    0.03583    0.04097 =
         0.03902   -0.00594   -0.01066   -0.00301
AFIX  43
H230  2    0.880958    0.455919    0.331572    11.00000   -1.20000
AFIX   0
C231  1    0.554603    0.642646    0.406745    11.00000    0.06723    0.06431 =
         0.07249   -0.02391    0.00266    0.00061
C232  1    0.808142    0.386884    0.465808    11.00000    0.06748    0.06759 =
         0.06343   -0.00717   -0.01683    0.00210
B200  3    0.848879    0.584670    0.210377    11.00000    0.02746    0.02876 =
         0.03455   -0.01022   -0.00967    0.00021
HKLF 4

REM  0461abc18s
REM R1 =  0.0997 for    3302 Fo > 4sig(Fo)  and  0.1176 for all    4155 data
REM   1045 parameters refined using   1977 restraints

END

WGHT      0.1364     69.4969

REM Highest difference peak  2.953,  deepest hole -0.713,  1-sigma level  0.110
Q1    1   0.3826  0.0354  0.3334  11.00000  0.05    2.95
Q2    1   0.7111  0.8051  0.3691  11.00000  0.05    0.84
Q3    1   1.0454  0.4702  0.2582  11.00000  0.05    0.71
Q4    1   0.2472  0.3230  0.4979  11.00000  0.05    0.68
Q5    1   0.4455  0.4509  0.1936  11.00000  0.05    0.60
Q6    1   0.2825  0.0414  0.4209  11.00000  0.05    0.56
Q7    1   0.5164  0.4570  0.0562  11.00000  0.05    0.55
Q8    1   0.7534  0.7767 -0.0271  11.00000  0.05    0.48
Q9    1   0.8582  0.6981  0.0369  11.00000  0.05    0.47
Q10   1   0.7042  0.3121  0.5136  11.00000  0.05    0.46
Q11   1   0.7084  0.1833  0.1897  11.00000  0.05    0.45
Q12   1   0.2593  0.2145  0.2899  11.00000  0.05    0.43
Q13   1   1.2895  0.4834  0.0560  11.00000  0.05    0.42
Q14   1   0.5194  0.1536  0.3932  11.00000  0.05    0.40
Q15   1   0.5557  0.3731  0.0774  11.00000  0.05    0.39
Q16   1   0.9773  0.8386 -0.0504  11.00000  0.05    0.39
Q17   1   1.2720  0.4921  0.0431  11.00000  0.05    0.38
Q18   1   0.6126  0.2731  0.1404  11.00000  0.05    0.36
Q19   1   0.3913  0.2560  0.3349  11.00000  0.05    0.36
Q20   1   0.7592  1.0183  0.1837  11.00000  0.05    0.36
Q21   1   0.3032 -0.0641  0.3247  11.00000  0.05    0.35
Q22   1   0.9256  0.2883  0.0978  11.00000  0.05    0.35
Q23   1   1.1829  0.5913  0.3408  11.00000  0.05    0.34
Q24   1   0.4801  0.6767  0.3424  11.00000  0.05    0.34
Q25   1   0.7370  0.4334  0.5322  11.00000  0.05    0.34
Q26   1   0.4705  0.5931  0.1554  11.00000  0.05    0.34
Q27   1   0.2566  0.2760  0.3548  11.00000  0.05    0.34
Q28   1   0.4874  0.5780  0.1001  11.00000  0.05    0.33
Q29   1   0.2314  0.1254  0.2798  11.00000  0.05    0.33
Q30   1   0.4524  0.0215  0.2370  11.00000  0.05    0.33
Q31   1   0.8768  0.2884  0.4353  11.00000  0.05    0.33
Q32   1   0.7564  0.8989  0.2824  11.00000  0.05    0.32
Q33   1   0.4430  0.1263  0.2552  11.00000  0.05    0.32
Q34   1   0.8983  0.3071  0.4946  11.00000  0.05    0.32
Q35   1   0.6473  0.5988  0.3666  11.00000  0.05    0.32
Q36   1   0.7557  0.2947  0.4234  11.00000  0.05    0.32
Q37   1   0.6923  0.8884  0.0042  11.00000  0.05    0.31
Q38   1   0.8223  0.8684  0.1835  11.00000  0.05    0.31
Q39   1   1.1091  0.4345  0.0557  11.00000  0.05    0.31
Q40   1   1.2576  0.4958  0.2918  11.00000  0.05    0.30
;
_shelx_res_checksum              8416
_shelx_fab_file                  
;
-10 -2 1 2.5063 0.1197
-10 -1 1 4.3909 0.8823
-10 -1 2 2.6315 0.1043
-10 0 1 -0.0389 1.1428
-10 0 2 -0.0306 0.7272
-10 0 3 2.0037 0.0171
-10 1 1 -1.4585 0.7278
-10 1 2 -3.0005 0.9296
-10 1 3 0.1902 0.2888
-10 2 1 1.1572 -0.2370
-10 2 2 -3.1668 0.5196
-10 2 3 -3.7542 0.3975
-10 3 1 0.8148 -0.9699
-10 3 2 -0.6475 -0.2626
-9 -5 1 -4.3115 0.0863
-9 -4 1 1.7717 0.8551
-9 -4 2 -0.2847 -0.0338
-9 -3 1 -1.5708 1.2224
-9 -3 2 0.3790 0.7118
-9 -3 3 -2.6332 0.0523
-9 -3 4 1.0070 0.0749
-9 -2 1 -1.5058 0.7419
-9 -2 2 3.5953 0.9942
-9 -2 3 -1.7004 0.3807
-9 -2 4 0.7251 0.0854
-9 -2 5 -1.4624 0.3461
-9 -1 1 2.2802 -0.2887
-9 -1 2 0.3695 0.6143
-9 -1 3 -0.2914 0.4617
-9 -1 4 4.9164 0.0194
-9 -1 5 -3.9681 0.1749
-9 0 1 3.4213 -1.1596
-9 0 2 -0.0865 -0.1007
-9 0 3 -1.1836 0.2648
-9 0 4 5.1613 -0.0784
-9 0 5 -0.4389 -0.1164
-9 0 6 4.3643 0.1473
-9 1 1 0.0157 -1.2990
-9 1 2 1.6056 -0.8389
-9 1 3 0.9275 -0.0703
-9 1 4 2.6425 -0.0936
-9 1 5 -1.6698 -0.3765
-9 1 6 7.2145 -0.1022
-9 2 1 0.2745 -0.5772
-9 2 2 -2.8173 -1.0372
-9 2 3 -1.7694 -0.4345
-9 2 4 2.1558 -0.0920
-9 2 5 -0.9414 -0.3598
-9 2 6 3.9022 -0.3187
-9 3 1 0.3771 0.5472
-9 3 2 -7.6812 -0.5360
-9 3 3 -2.5022 -0.4848
-9 3 4 3.5652 -0.0297
-9 3 5 -2.2668 -0.1128
-9 3 6 -1.1019 -0.3223
-9 4 1 0.3975 1.2395
-9 4 2 -1.1851 0.3021
-9 4 3 -0.6922 -0.1634
-9 4 4 -1.7701 0.0587
-9 4 5 -2.8645 0.1889
-9 5 1 3.6390 1.0664
-9 5 2 1.4514 0.8754
-9 5 3 -1.0937 0.2042
-9 5 4 -2.0803 0.0556
-9 6 1 1.2366 0.2445
-9 6 2 -0.4294 0.7098
-8 -6 1 0.1725 1.1562
-8 -6 2 -1.2471 0.6226
-8 -5 1 -1.5718 0.8185
-8 -5 2 6.6783 0.9584
-8 -5 3 -3.1488 0.3100
-8 -5 4 -0.3418 0.1130
-8 -4 1 -5.3939 -0.1994
-8 -4 2 1.0805 0.6564
-8 -4 3 -2.5739 0.4435
-8 -4 4 5.1554 0.0917
-8 -4 5 2.7453 0.1826
-8 -3 1 -6.9652 -1.1510
-8 -3 2 -0.2717 -0.1539
-8 -3 3 -4.7225 0.2800
-8 -3 4 1.3316 0.0237
-8 -3 5 3.7166 -0.0680
-8 -3 6 5.3557 0.1309
-8 -2 1 2.1190 -1.3099
-8 -2 2 2.6046 -0.9167
-8 -2 3 -11.0359 -0.1143
-8 -2 4 -1.5453 -0.0658
-8 -2 5 0.2719 -0.2966
-8 -2 6 -0.1143 -0.1198
-8 -2 7 5.9564 0.0649
-8 -1 1 4.8839 -0.7310
-8 -1 2 6.1180 -1.1530
-8 -1 3 -5.3091 -0.4191
-8 -1 4 -1.8528 -0.1363
-8 -1 5 -10.1977 -0.3873
-8 -1 6 -1.7910 -0.3008
-8 -1 7 6.8162 -0.0547
-8 0 1 2.8135 0.3947
-8 0 2 7.2058 -0.6884
-8 0 3 0.7008 -0.4905
-8 0 4 4.8039 -0.0848
-8 0 5 -8.6932 -0.2159
-8 0 6 -2.2180 -0.3367
-8 0 7 -3.8116 -0.1677
-8 0 8 0.2048 -0.0746
-8 1 1 3.5462 1.4175
-8 1 2 8.5877 0.2442
-8 1 3 1.7000 -0.2543
-8 1 4 7.6840 -0.0048
-8 1 5 -3.2431 0.0920
-8 1 6 0.7577 -0.1415
-8 1 7 -9.0383 -0.1842
-8 1 8 1.3811 0.0623
-8 2 1 5.7104 1.4622
-8 2 2 4.0628 0.9877
-8 2 3 -1.7996 0.1852
-8 2 4 6.3642 0.0693
-8 2 5 2.7174 0.3120
-8 2 6 4.7729 0.1657
-8 2 7 -7.6478 -0.0629
-8 2 8 0.1433 0.1528
-8 3 1 0.2470 0.6066
-8 3 2 -8.0372 1.0370
-8 3 3 0.6303 0.4538
-8 3 4 6.2102 0.1300
-8 3 5 -1.0201 0.3699
-8 3 6 5.2781 0.3441
-8 3 7 2.0381 0.0839
-8 3 8 0.7831 0.1286
-8 4 1 1.8410 -0.5832
-8 4 2 -3.9304 0.4624
-8 4 3 -0.2059 0.4961
-8 4 4 -1.9808 0.0974
-8 4 5 -4.2258 0.1621
-8 4 6 5.1060 0.2973
-8 4 7 3.1962 0.1844
-8 4 8 0.0173 0.0635
-8 5 1 8.6044 -1.1819
-8 5 2 2.0841 -0.2965
-8 5 3 1.1407 0.1903
-8 5 4 -1.9408 0.0085
-8 5 5 -5.2152 -0.0935
-8 5 6 -1.4078 0.0887
-8 5 7 -1.9728 0.1472
-8 6 1 3.9282 -1.0128
-8 6 2 0.4386 -0.8301
-8 6 3 7.7890 -0.2374
-8 6 4 0.6154 -0.0649
-8 6 5 -3.0649 -0.2551
-8 6 6 -0.8695 -0.1553
-8 7 1 -2.3161 -0.3836
-8 7 2 -2.7100 -0.8548
-8 7 3 6.3269 -0.4403
-8 7 4 0.6803 -0.0782
-8 7 5 2.7086 -0.2768
-7 -7 1 -1.7359 -0.0813
-7 -7 2 -6.3056 0.6383
-7 -6 1 -2.2228 -1.0885
-7 -6 2 -5.6419 -0.0018
-7 -6 3 -2.8208 0.3162
-7 -6 4 -9.7442 0.0004
-7 -5 1 4.2285 -1.4818
-7 -5 2 2.8834 -0.7026
-7 -5 3 -5.2484 -0.0301
-7 -5 4 -7.8526 -0.1038
-7 -5 5 -1.2024 -0.2005
-7 -5 6 -2.0999 -0.0085
-7 -4 1 1.6857 -0.8954
-7 -4 2 7.4502 -1.1083
-7 -4 3 2.8943 -0.4374
-7 -4 4 1.2253 -0.0721
-7 -4 5 -4.3593 -0.2927
-7 -4 6 -4.9121 -0.2354
-7 -4 7 0.8209 -0.0524
-7 -3 1 -8.9772 0.3095
-7 -3 2 11.9803 -0.7817
-7 -3 3 6.5592 -0.6207
-7 -3 4 3.9969 -0.0301
-7 -3 5 3.4312 -0.1701
-7 -3 6 -2.0610 -0.2931
-7 -3 7 -2.7196 -0.1523
-7 -3 8 -0.9389 -0.1094
-7 -2 1 -14.4490 1.4231
-7 -2 2 1.0923 0.1103
-7 -2 3 -1.8799 -0.3879
-7 -2 4 8.5566 0.0312
-7 -2 5 7.7992 0.0505
-7 -2 6 -3.0102 -0.1435
-7 -2 7 2.4438 -0.1154
-7 -2 8 0.2508 -0.0132
-7 -2 9 2.5221 -0.1129
-7 -1 1 -16.2376 1.6838
-7 -1 2 -8.5399 0.9180
-7 -1 3 -8.6452 0.0925
-7 -1 4 2.3289 0.1190
-7 -1 5 -0.6557 0.2555
-7 -1 6 1.9193 0.1129
-7 -1 7 7.8540 -0.0240
-7 -1 8 -4.7080 0.0886
-7 -1 9 2.4701 0.0234
-7 0 1 -8.7780 0.8590
-7 0 2 -2.9732 1.2133
-7 0 3 -11.0801 0.5408
-7 0 4 -0.7168 0.1211
-7 0 5 -4.8058 0.3080
-7 0 6 2.2304 0.3297
-7 0 7 0.3862 0.0727
-7 0 8 -3.8498 0.1440
-7 0 9 4.8617 0.1624
-7 0 10 -0.7018 0.0281
-7 1 1 3.2901 -0.4265
-7 1 2 9.0872 0.7014
-7 1 3 -8.0816 0.6556
-7 1 4 1.3204 0.0839
-7 1 5 -6.2358 0.1536
-7 1 6 2.4534 0.3606
-7 1 7 -2.7491 0.1722
-7 1 8 0.2466 0.1023
-7 1 9 -0.1910 0.1824
-7 1 10 -2.0586 0.1832
-7 2 1 16.4335 -1.4546
-7 2 2 7.8912 -0.2505
-7 2 3 -8.0566 0.3845
-7 2 4 6.2259 -0.0335
-7 2 5 -2.1859 -0.1150
-7 2 6 0.2261 0.2063
-7 2 7 -4.3833 0.1723
-7 2 8 4.0322 -0.0068
-7 2 9 -1.7134 0.0372
-7 2 10 -1.5418 0.1936
-7 3 1 7.7358 -1.5484
-7 3 2 -1.5621 -1.0627
-7 3 3 2.8437 -0.1096
-7 3 4 8.7852 -0.0957
-7 3 5 -2.4549 -0.3357
-7 3 6 0.3466 -0.1161
-7 3 7 -1.4468 0.0345
-7 3 8 2.8460 -0.1260
-7 3 9 -3.2037 -0.1599
-7 3 10 -2.3208 0.0916
-7 4 1 -4.3397 -0.6055
-7 4 2 -2.9455 -1.1379
-7 4 3 5.9314 -0.5399
-7 4 4 3.7486 -0.0699
-7 4 5 2.1278 -0.3320
-7 4 6 7.0595 -0.3879
-7 4 7 -0.6999 -0.1191
-7 4 8 -0.7897 -0.1127
-7 4 9 0.3806 -0.2334
-7 4 10 -0.6242 -0.0723
-7 5 1 0.7959 0.6239
-7 5 2 -7.0387 -0.3337
-7 5 3 -0.3069 -0.5727
-7 5 4 2.6568 -0.0714
-7 5 5 1.7600 -0.1106
-7 5 6 5.7097 -0.3238
-7 5 7 1.9931 -0.1755
-7 5 8 2.2182 -0.0458
-7 5 9 2.3531 -0.1872
-7 6 1 4.9139 1.3287
-7 6 2 -4.5348 0.4605
-7 6 3 0.1943 -0.2726
-7 6 4 -3.5548 0.0540
-7 6 5 -1.2838 0.1635
-7 6 6 4.5025 -0.1099
-7 6 7 0.2241 -0.1610
-7 6 8 2.0241 0.0605
-7 6 9 0.3712 -0.0360
-7 7 1 2.4435 1.0715
-7 7 2 -3.5865 0.8407
-7 7 3 2.3259 0.1239
-7 7 4 -3.7950 0.0715
-7 7 5 -0.4598 0.2955
-7 7 6 -0.5745 0.1653
-7 7 7 -2.1630 -0.0723
-7 7 8 4.0545 0.1274
-7 8 1 -1.6065 0.1899
-7 8 2 0.2016 0.7581
-7 8 3 3.2886 0.4099
-7 8 4 -6.2446 0.0220
-7 8 5 -0.7027 0.2150
-7 8 6 -0.4471 0.2700
-6 -7 1 5.2156 -0.8215
-6 -7 2 3.2444 -0.9372
-6 -6 1 -0.4447 0.1188
-6 -6 2 -2.7072 -0.7754
-6 -6 3 7.1716 -0.4685
-6 -6 4 -2.8976 -0.0373
-6 -6 5 2.7655 -0.2538
-6 -5 1 -2.0210 1.2068
-6 -5 2 -5.5540 0.0287
-6 -5 3 -2.6963 -0.4155
-6 -5 4 -2.8990 -0.0295
-6 -5 5 6.1140 0.0234
-6 -5 6 -3.5194 -0.2120
-6 -5 7 -0.2228 -0.1728
-6 -4 1 -6.2974 1.6105
-6 -4 2 -5.0985 0.8621
-6 -4 3 -0.4722 -0.0474
-6 -4 4 -1.8880 0.0420
-6 -4 5 -1.1214 0.2865
-6 -4 6 -4.4502 0.0379
-6 -4 7 0.4039 -0.1454
-6 -4 8 -0.0255 0.0490
-6 -3 1 -2.6979 0.9266
-6 -3 2 5.8977 1.1299
-6 -3 3 -0.8614 0.4235
-6 -3 4 -5.5591 0.1253
-6 -3 5 2.8156 0.3447
-6 -3 6 -1.4967 0.3053
-6 -3 7 -3.1316 0.0066
-6 -3 8 -5.3759 0.1067
-6 -3 9 -0.5662 0.2145
-6 -2 1 7.4519 -0.3049
-6 -2 2 7.5833 0.7638
-6 -2 3 -2.6873 0.5846
-6 -2 4 0.2558 0.0981
-6 -2 5 4.5366 0.2087
-6 -2 6 -5.9149 0.3860
-6 -2 7 2.9777 0.1459
-6 -2 8 -0.4997 0.0862
-6 -2 9 -2.8382 0.2008
-6 -2 10 -4.3723 0.1225
-6 -1 1 0.0346 -1.4590
-6 -1 2 7.8045 -0.1762
-6 -1 3 0.6536 0.4003
-6 -1 4 -1.0070 0.0233
-6 -1 5 -0.2327 -0.1043
-6 -1 6 -0.7372 0.1993
-6 -1 7 7.7126 0.1850
-6 -1 8 -3.4536 0.0027
-6 -1 9 1.3144 0.0541
-6 -1 10 -1.0958 0.1416
-6 -1 11 -0.7533 0.0308
-6 0 1 -17.2869 -1.7512
-6 0 2 9.6172 -1.1065
-6 0 3 -0.4231 -0.0921
-6 0 4 -2.2835 -0.0488
-6 0 5 -1.9679 -0.3769
-6 0 6 0.3418 -0.1708
-6 0 7 0.7106 0.1084
-6 0 8 -2.4581 -0.0437
-6 0 9 7.6222 -0.1673
-6 0 10 -1.8915 0.0485
-6 0 11 -2.7285 0.0306
-6 1 1 -16.5082 -0.8539
-6 1 2 12.2663 -1.3360
-6 1 3 -6.3659 -0.6094
-6 1 4 -1.6677 -0.1036
-6 1 5 -4.2114 -0.3795
-6 1 6 -0.0736 -0.4228
-6 1 7 -4.7214 -0.0385
-6 1 8 -1.6142 -0.0614
-6 1 9 4.8017 -0.2485
-6 1 10 -0.3076 -0.0573
-6 1 11 -0.4920 -0.0120
-6 2 1 7.3081 0.5854
-6 2 2 2.2004 -0.7124
-6 2 3 -12.8631 -0.7054
-6 2 4 5.7386 -0.0694
-6 2 5 -2.6414 -0.1187
-6 2 6 -2.2695 -0.3940
-6 2 7 -6.6104 -0.1296
-6 2 8 -0.9140 -0.0240
-6 2 9 0.9048 -0.1785
-6 2 10 1.2664 -0.1459
-6 2 11 0.8231 -0.0479
-6 3 1 12.6956 1.6202
-6 3 2 -8.1161 0.4336
-6 3 3 -1.4551 -0.3822
-6 3 4 8.2427 -0.0382
-6 3 5 -6.1343 0.2382
-6 3 6 -0.5578 -0.1393
-6 3 7 0.6644 -0.1892
-6 3 8 -2.1395 0.0222
-6 3 9 -5.2703 0.0255
-6 3 10 -0.1451 -0.1188
-6 3 11 3.2360 -0.0479
-6 4 1 8.5017 1.4146
-6 4 2 -0.7210 1.1839
-6 4 3 2.5000 0.2287
-6 4 4 1.9356 0.0491
-6 4 5 0.3586 0.3442
-6 4 6 2.9137 0.1699
-6 4 7 -0.3469 -0.1097
-6 4 8 -1.3177 0.0605
-6 4 9 -1.2094 0.2056
-6 4 10 -1.8341 -0.0600
-6 4 11 -0.0254 -0.0625
-6 5 1 5.6965 0.4240
-6 5 2 0.8978 1.1347
-6 5 3 3.1914 0.5588
-6 5 4 1.6979 0.1585
-6 5 5 0.8256 0.3006
-6 5 6 2.3874 0.3754
-6 5 7 -0.5688 0.0432
-6 5 8 2.4547 0.0800
-6 5 9 2.5569 0.2097
-6 5 10 -3.2023 0.0226
-6 5 11 0.5290 -0.0289
-6 6 1 3.1739 -0.5900
-6 6 2 0.2939 0.4923
-6 6 3 6.0288 0.4281
-6 6 4 -0.4985 0.1554
-6 6 5 -0.5079 0.1223
-6 6 6 4.5157 0.3382
-6 6 7 -2.5175 0.1217
-6 6 8 0.7627 0.0583
-6 6 9 1.9148 0.1057
-6 6 10 0.0524 0.1272
-6 7 1 -0.7234 -1.2793
-6 7 2 -4.1791 -0.4465
-6 7 3 6.9674 0.1502
-6 7 4 2.9189 0.0914
-6 7 5 2.4459 -0.1712
-6 7 6 0.1116 0.0599
-6 7 7 -3.6035 0.1034
-6 7 8 2.5292 0.0189
-6 7 9 -1.9596 -0.0811
-6 7 10 0.9476 0.1471
-6 8 1 -6.8165 -1.0802
-6 8 2 -3.3541 -0.9433
-6 8 3 6.0801 -0.2452
-6 8 4 -2.0390 -0.0446
-6 8 5 4.0539 -0.2280
-6 8 6 2.9094 -0.2130
-6 8 7 -0.8703 0.0038
-6 8 8 -0.0820 -0.0143
-6 9 1 2.8131 -0.2177
-6 9 2 -1.1532 -0.6932
-6 9 3 -3.1470 -0.4152
-6 9 4 -2.9305 -0.1558
-6 9 5 6.2285 -0.1638
-6 9 6 -1.0979 -0.2638
-5 -7 1 0.3561 1.4154
-5 -7 2 -7.0296 0.6883
-5 -6 1 2.9459 1.0578
-5 -6 2 -7.7588 1.1360
-5 -6 3 4.5186 0.4044
-5 -6 4 -4.7713 0.1010
-5 -6 5 5.0296 0.2393
-5 -5 1 5.6188 -0.1169
-5 -5 2 -9.5875 0.8335
-5 -5 3 -1.6245 0.6463
-5 -5 4 -2.8256 0.1321
-5 -5 5 9.8836 0.1508
-5 -5 6 1.6359 0.3641
-5 -5 7 -1.5695 0.1141
-5 -5 8 -1.2083 0.0257
-5 -4 1 -0.5789 -1.2735
-5 -4 2 -5.7990 -0.1609
-5 -4 3 1.1328 0.4316
-5 -4 4 -5.0732 0.1131
-5 -4 5 0.5131 -0.0819
-5 -4 6 2.3162 0.1716
-5 -4 7 5.9070 0.1275
-5 -4 8 3.1510 0.0068
-5 -4 9 -4.3493 0.0596
-5 -4 10 4.8654 0.1626
-5 -3 1 -3.4933 -1.7422
-5 -3 2 9.7924 -1.1404
-5 -3 3 3.4450 -0.0342
-5 -3 4 -9.8466 0.0055
-5 -3 5 0.5999 -0.2706
-5 -3 6 0.4575 -0.0959
-5 -3 7 -0.1836 0.0347
-5 -3 8 0.4218 -0.0310
-5 -3 9 2.0414 -0.0876
-5 -3 10 5.7730 0.0960
-5 -3 11 -3.3793 0.0261
-5 -2 1 -5.7256 -1.0380
-5 -2 2 6.7682 -1.4002
-5 -2 3 5.8802 -0.5018
-5 -2 4 0.2851 -0.1398
-5 -2 5 2.1524 -0.3015
-5 -2 6 -6.7572 -0.2754
-5 -2 7 2.9381 -0.0572
-5 -2 8 -0.5530 -0.0476
-5 -2 9 -2.3237 -0.1831
-5 -2 10 -0.2743 -0.0051
-5 -2 11 -1.5536 0.0432
-5 -1 1 -15.5429 0.4618
-5 -1 2 -5.5375 -0.7936
-5 -1 3 6.7065 -0.6838
-5 -1 4 3.9668 -0.1537
-5 -1 5 1.9772 -0.1230
-5 -1 6 -0.8097 -0.3485
-5 -1 7 8.9063 -0.1406
-5 -1 8 -4.2175 -0.0082
-5 -1 9 -2.1718 -0.1634
-5 -1 10 0.5569 -0.1182
-5 -1 11 -0.3672 0.0207
-5 -1 12 -1.8598 -0.0343
-5 0 1 -20.5074 1.6067
-5 0 2 -2.9125 0.3130
-5 0 3 -3.1611 -0.3706
-5 0 4 0.8190 -0.0802
-5 0 5 4.2255 0.1125
-5 0 6 2.3025 -0.1757
-5 0 7 5.0526 -0.1289
-5 0 8 0.1857 0.0012
-5 0 9 4.7570 -0.0893
-5 0 10 -1.3649 -0.1459
-5 0 11 -0.4617 0.0004
-5 0 12 1.6871 0.0194
-5 1 1 -6.7346 1.8091
-5 1 2 18.6495 1.1712
-5 1 3 -17.1456 0.0679
-5 1 4 -8.6702 0.0276
-5 1 5 2.2684 0.2991
-5 1 6 3.2642 0.0978
-5 1 7 -0.9074 -0.0477
-5 1 8 1.8344 0.0234
-5 1 9 5.3941 0.0607
-5 1 10 -1.1384 -0.0621
-5 1 11 0.8457 -0.0453
-5 1 12 3.5875 0.0514
-5 2 1 18.0801 0.8297
-5 2 2 15.4282 1.3805
-5 2 3 -19.6394 0.4946
-5 2 4 -1.5705 0.0686
-5 2 5 -3.5299 0.3016
-5 2 6 -5.8470 0.2928
-5 2 7 -5.0429 0.0457
-5 2 8 4.3875 -0.0131
-5 2 9 3.3400 0.1702
-5 2 10 -2.9449 0.0491
-5 2 11 -0.8080 -0.0653
-5 2 12 3.7338 0.0946
-5 2 13 2.1152 0.0641
-5 3 1 11.5499 -0.6503
-5 3 2 -1.7947 0.7050
-5 3 3 0.6495 0.6671
-5 3 4 5.9749 0.1256
-5 3 5 -10.7150 0.1143
-5 3 6 -5.9375 0.2583
-5 3 7 -2.2095 0.1764
-5 3 8 -1.5770 -0.0770
-5 3 9 -0.4941 0.1421
-5 3 10 -0.3689 0.1607
-5 3 11 1.1537 -0.0235
-5 3 12 0.7942 0.0293
-5 3 13 1.5279 0.1149
-5 4 1 -0.9337 -1.5382
-5 4 2 -4.4848 -0.4772
-5 4 3 5.5856 0.3295
-5 4 4 3.8641 0.1271
-5 4 5 -1.7819 -0.0909
-5 4 6 0.9805 0.0421
-5 4 7 -3.4688 0.2171
-5 4 8 -6.3226 -0.0087
-5 4 9 3.0406 0.0662
-5 4 10 0.9548 0.1140
-5 4 11 -0.8350 0.0523
-5 4 12 -1.5758 -0.0227
-5 4 13 2.0083 0.0979
-5 5 1 0.2745 -1.5453
-5 5 2 -7.1007 -1.1193
-5 5 3 2.8647 -0.1063
-5 5 4 6.1213 -0.0444
-5 5 5 0.1968 -0.2416
-5 5 6 0.9878 -0.1348
-5 5 7 1.0399 0.1063
-5 5 8 -0.6975 0.0275
-5 5 9 1.3215 -0.0738
-5 5 10 -3.3970 0.0033
-5 5 11 1.3576 0.1359
-5 5 12 -1.5324 -0.0432
-5 6 1 6.4233 -0.6094
-5 6 2 -5.0133 -1.0521
-5 6 3 0.7612 -0.4377
-5 6 4 1.9357 -0.0137
-5 6 5 2.4948 -0.2348
-5 6 6 5.5133 -0.2878
-5 6 7 -2.3348 -0.0403
-5 6 8 1.3758 0.0228
-5 6 9 1.8144 -0.2023
-5 6 10 -2.1006 -0.0919
-5 6 11 2.7807 0.1062
-5 6 12 -2.7156 -0.0776
-5 7 1 5.8766 0.5726
-5 7 2 -6.9691 -0.4356
-5 7 3 2.8762 -0.5078
-5 7 4 1.6369 0.0489
-5 7 5 2.3165 -0.1026
-5 7 6 4.0327 -0.2227
-5 7 7 -1.8889 -0.1315
-5 7 8 6.1760 0.0195
-5 7 9 0.3416 -0.1660
-5 7 10 -1.1971 -0.1371
-5 7 11 1.9372 -0.0013
-5 8 1 -2.9704 1.1239
-5 8 2 1.9470 0.3350
-5 8 3 6.5428 -0.1990
-5 8 4 -5.7017 0.0292
-5 8 5 1.6695 0.0355
-5 8 6 3.3756 -0.0250
-5 8 7 0.4864 -0.1233
-5 8 8 6.8134 0.0436
-5 8 9 -0.1759 -0.0189
-5 8 10 2.1445 -0.1095
-5 9 1 -0.0666 0.9494
-5 9 2 3.0126 0.7953
-5 9 3 -0.0678 0.1798
-5 9 4 -2.7352 -0.0070
-5 9 5 5.6718 0.1923
-5 9 6 -5.9087 0.1694
-5 9 7 -2.4959 -0.0603
-5 9 8 5.6651 0.0252
-5 9 9 1.8644 0.0902
-5 10 1 0.9053 0.1863
-5 10 2 -4.8194 0.7966
-5 10 3 2.0041 0.3947
-5 10 4 0.4784 -0.0834
-5 10 5 -1.1832 0.2219
-5 10 6 -5.3812 0.2485
-4 -10 1 1.1398 0.9407
-4 -9 1 2.0267 0.9870
-4 -9 2 2.3792 0.7887
-4 -9 3 2.6632 0.1605
-4 -8 1 3.0236 0.1897
-4 -8 2 0.7400 0.8468
-4 -8 3 -0.6244 0.4570
-4 -8 4 -4.4987 0.0112
-4 -7 1 6.0334 -0.9758
-4 -7 2 -4.9892 0.1652
-4 -7 3 -1.0776 0.4209
-4 -7 4 -5.1871 0.0183
-4 -6 1 5.3697 -1.4775
-4 -6 2 -3.1966 -0.7699
-4 -6 3 4.4453 0.0699
-4 -6 4 -9.8169 -0.0157
-4 -6 5 -5.2535 -0.1649
-4 -6 9 -2.1667 -0.0143
-4 -5 1 3.5068 -0.9384
-4 -5 2 -5.6633 -1.2187
-4 -5 3 6.6268 -0.3216
-4 -5 4 -2.2058 0.0028
-4 -5 5 0.3247 -0.2521
-4 -5 6 -4.0304 -0.2343
-4 -5 7 -3.5081 0.0033
-4 -5 8 -1.5182 0.0095
-4 -5 9 0.0571 -0.1047
-4 -5 10 -4.6637 -0.0108
-4 -4 1 -5.2161 0.2822
-4 -4 2 -10.2790 -0.9182
-4 -4 3 12.2267 -0.5842
-4 -4 4 4.2796 0.0047
-4 -4 5 1.0911 -0.1533
-4 -4 6 -1.8430 -0.2885
-4 -4 7 -0.0793 -0.1322
-4 -4 8 2.9530 0.0112
-4 -4 9 -1.9068 -0.1339
-4 -4 10 0.9034 -0.0960
-4 -4 11 -0.3935 -0.0144
-4 -3 1 -3.9714 1.4681
-4 -3 2 -1.7317 -0.0176
-4 -3 3 3.9024 -0.4753
-4 -3 4 -1.6506 0.0153
-4 -3 5 10.2493 0.0127
-4 -3 6 1.6877 -0.2006
-4 -3 7 -4.3934 -0.1734
-4 -3 8 2.0659 0.0200
-4 -3 9 2.0093 -0.1124
-4 -3 10 5.9590 -0.1214
-4 -3 11 -2.2504 -0.0740
-4 -2 1 0.8883 1.8545
-4 -2 2 -0.3400 1.0636
-4 -2 3 -5.3316 -0.0367
-4 -2 4 -3.7356 -0.0234
-4 -2 5 8.9954 0.2393
-4 -2 6 -1.9504 0.0518
-4 -2 7 0.2285 -0.1561
-4 -2 8 -1.1344 0.0208
-4 -2 9 -1.9869 0.0112
-4 -2 10 1.1407 -0.0616
-4 -2 11 0.7395 -0.0993
-4 -2 12 3.4238 0.0404
-4 -1 1 -9.4558 1.0509
-4 -1 2 -0.6105 1.4014
-4 -1 3 -2.8993 0.4076
-4 -1 4 -9.2964 -0.0207
-4 -1 5 0.0210 0.3133
-4 -1 6 2.1368 0.2807
-4 -1 7 6.0587 0.0013
-4 -1 8 -9.4469 0.0064
-4 -1 9 -3.4761 0.1282
-4 -1 10 -0.6254 0.0475
-4 -1 11 -2.6586 -0.0973
-4 -1 12 -1.3773 0.0617
-4 -1 13 -0.1255 0.0408
-4 0 1 -32.4399 -0.4495
-4 0 2 11.0891 0.8556
-4 0 3 7.5532 0.6187
-4 0 4 -8.1805 -0.0164
-4 0 5 -6.3656 0.1454
-4 0 6 3.4627 0.3187
-4 0 7 7.4206 0.1435
-4 0 8 -5.2136 -0.0279
-4 0 9 0.5240 0.1463
-4 0 10 -2.9441 0.1299
-4 0 11 -5.8690 -0.0078
-4 0 12 -3.0316 0.0494
-4 0 13 0.3315 0.0790
-4 1 1 -26.3441 -1.6018
-4 1 2 29.3239 -0.1857
-4 1 3 -2.3379 0.4789
-4 1 4 -1.1692 0.0039
-4 1 5 1.3564 -0.0815
-4 1 6 4.3666 0.2128
-4 1 7 1.6071 0.1578
-4 1 8 1.0303 -0.0553
-4 1 9 6.3703 0.0925
-4 1 10 0.9739 0.1621
-4 1 11 -3.1570 0.0416
-4 1 12 -2.5664 -0.0175
-4 1 13 -2.1580 0.1066
-4 2 1 11.0177 -1.6291
-4 2 2 15.0699 -1.1520
-4 2 3 -22.9958 -0.0146
-4 2 4 12.4914 0.0997
-4 2 5 7.5999 -0.2303
-4 2 6 -3.1395 -0.0768
-4 2 7 -2.4942 0.1153
-4 2 8 6.5365 0.0108
-4 2 9 5.2158 -0.0484
-4 2 10 0.8437 0.0754
-4 2 11 2.3342 0.0994
-4 2 12 2.5167 -0.0412
-4 2 13 -3.1857 0.0535
-4 2 14 -1.7556 0.1583
-4 3 1 18.6984 -0.4708
-4 3 2 -5.1818 -1.2044
-4 3 3 -10.8372 -0.6292
-4 3 4 8.0147 0.0307
-4 3 5 -7.4840 -0.2057
-4 3 6 -1.9170 -0.3656
-4 3 7 3.5740 -0.0451
-4 3 8 -1.4252 0.0338
-4 3 9 -3.3731 -0.1064
-4 3 10 2.2082 -0.0722
-4 3 11 6.6755 0.0789
-4 3 12 2.8192 -0.0387
-4 3 13 -1.8815 -0.0695
-4 3 14 1.1059 0.0966
-4 4 1 13.0238 0.7774
-4 4 2 -5.0047 -0.6541
-4 4 3 -3.1123 -0.6642
-4 4 4 -0.3681 -0.0567
-4 4 5 -6.8686 -0.1285
-4 4 6 -1.2649 -0.4108
-4 4 7 -2.3241 -0.1428
-4 4 8 -4.7024 -0.0136
-4 4 9 1.9732 -0.0942
-4 4 10 -2.1765 -0.1912
-4 4 11 0.1677 -0.0199
-4 4 12 2.4089 -0.0271
-4 4 13 3.0273 -0.1163
-4 4 14 1.2318 -0.0317
-4 5 1 7.6153 1.3622
-4 5 2 -3.0684 0.1439
-4 5 3 -1.4942 -0.2376
-4 5 4 0.5724 -0.0788
-4 5 5 -6.6579 0.1294
-4 5 6 -1.5217 -0.2380
-4 5 7 -1.8008 -0.1437
-4 5 8 -2.7297 0.0213
-4 5 9 3.0214 -0.0525
-4 5 10 -5.9163 -0.1855
-4 5 11 -0.5381 -0.0454
-4 5 12 0.6412 0.0062
-4 5 13 1.2924 -0.0910
-4 6 1 7.1497 1.1518
-4 6 2 -2.0743 0.9981
-4 6 3 1.0953 0.2006
-4 6 4 -1.4464 -0.1324
-4 6 5 -6.8211 0.3388
-4 6 6 3.4129 0.0624
-4 6 7 -3.8827 -0.0682
-4 6 8 -2.9618 0.0197
-4 6 9 2.8329 0.0749
-4 6 10 -1.4684 -0.0274
-4 6 11 -0.0126 -0.0749
-4 6 12 -4.1257 0.0411
-4 6 13 -0.1820 0.0013
-4 7 1 2.0208 0.1759
-4 7 2 -9.4131 1.0846
-4 7 3 8.3252 0.5138
-4 7 4 3.0114 -0.0589
-4 7 5 -5.0308 0.1868
-4 7 6 0.7196 0.2915
-4 7 7 -5.9452 0.0638
-4 7 8 3.9825 -0.0494
-4 7 9 0.3236 0.1648
-4 7 10 -1.2132 0.1149
-4 7 11 1.4406 -0.0717
-4 7 12 -1.2591 0.0296
-4 8 1 -6.1080 -0.8052
-4 8 2 -2.3258 0.3853
-4 8 3 10.1832 0.4254
-4 8 4 -3.6454 0.0093
-4 8 5 1.0115 -0.0505
-4 8 6 5.1538 0.3348
-4 8 7 -4.5603 0.0944
-4 8 8 2.6669 -0.0683
-4 8 9 -3.5408 0.1338
-4 8 10 1.7964 0.1254
-4 8 11 2.2471 0.0057
-4 9 1 6.1735 -1.1665
-4 9 2 4.2353 -0.3883
-4 9 3 -0.9798 0.1679
-4 9 4 -2.2059 -0.0298
-4 9 5 6.6890 -0.2270
-4 9 6 -2.1363 0.1983
-4 9 7 0.6876 0.0825
-4 9 8 5.8908 -0.0227
-4 9 9 -5.1662 -0.0124
-4 9 10 0.1314 0.0631
-4 10 1 6.5401 -0.6889
-4 10 2 1.0631 -0.7050
-4 10 3 2.5083 -0.1404
-4 10 4 -1.2980 -0.0150
-4 10 5 -1.3054 -0.1766
-4 10 6 -4.2694 -0.0711
-4 10 7 6.6417 0.0174
-4 10 8 2.6956 0.0218
-3 -10 1 -4.3590 -0.7017
-3 -10 2 -4.8633 0.2158
-3 -9 1 6.5613 -1.1354
-3 -9 2 4.7398 -0.4079
-3 -9 3 -0.1301 0.1701
-3 -9 4 4.1945 0.0491
-3 -8 1 6.5319 -0.8132
-3 -8 2 6.6986 -0.9094
-3 -8 3 5.1022 -0.1671
-3 -8 4 2.3976 0.0505
-3 -8 5 2.9244 -0.1722
-3 -7 1 2.6534 0.1517
-3 -7 2 -4.6185 -0.8098
-3 -7 3 5.4219 -0.4552
-3 -7 4 4.1887 -0.0123
-3 -7 5 1.1333 -0.1368
-3 -6 1 1.5350 1.1845
-3 -6 2 -10.6750 -0.1391
-3 -6 3 -0.0582 -0.4878
-3 -6 4 -6.6912 -0.0915
-3 -6 5 -4.2015 0.0705
-3 -5 1 5.7844 1.5103
-3 -5 2 -12.7461 0.7225
-3 -5 3 -6.0651 -0.0418
-3 -5 4 -8.7767 -0.1093
-3 -5 5 -4.6014 0.2096
-3 -5 6 -5.0817 -0.0652
-3 -5 7 -5.9417 -0.1169
-3 -5 11 -3.7452 -0.0983
-3 -4 1 -2.2347 0.8496
-3 -4 2 -7.6942 1.1900
-3 -4 3 7.5799 0.4385
-3 -4 4 -5.9996 -0.0233
-3 -4 5 -7.8885 0.2551
-3 -4 6 -2.9698 0.1868
-3 -4 7 -4.7303 -0.0038
-3 -4 8 -2.6703 0.0500
-3 -4 9 2.2952 0.1242
-3 -4 10 -1.2808 0.0399
-3 -4 11 2.1544 -0.0472
-3 -4 12 -3.6513 0.0538
-3 -3 1 0.7936 -0.4306
-3 -3 2 5.3241 0.8382
-3 -3 3 14.0604 0.6257
-3 -3 4 -3.5994 0.0889
-3 -3 5 3.2624 0.1201
-3 -3 6 -0.4991 0.3538
-3 -3 7 -2.9041 0.1174
-3 -3 8 -0.3733 -0.0077
-3 -3 9 0.7164 0.1252
-3 -3 10 5.0176 0.1537
-3 -3 11 -0.2470 -0.0054
-3 -3 12 0.7572 0.0530
-3 -2 1 11.4697 -1.3816
-3 -2 2 7.1096 -0.0144
-3 -2 3 11.3504 0.4535
-3 -2 4 4.0680 0.1067
-3 -2 5 7.9449 -0.1452
-3 -2 6 -5.5541 0.2826
-3 -2 7 6.2990 0.2304
-3 -2 8 3.2820 -0.0314
-3 -2 9 -2.5681 0.0249
-3 -2 10 3.5409 0.1969
-3 -2 11 1.7152 0.0422
-3 -2 12 3.0000 -0.0064
-3 -2 13 1.7237 0.0669
-3 -1 1 -8.2663 -1.4666
-3 -1 2 -3.5125 -0.9609
-3 -1 3 8.2764 -0.0456
-3 -1 4 7.0340 0.1337
-3 -1 5 5.6639 -0.2836
-3 -1 6 -6.7257 -0.0113
-3 -1 7 5.1205 0.2021
-3 -1 8 -3.1632 -0.0205
-3 -1 9 0.8958 -0.0663
-3 -1 10 2.8350 0.1154
-3 -1 11 1.8638 0.0500
-3 -1 12 0.8389 -0.0197
-3 -1 13 0.3704 0.0207
-3 -1 14 2.2017 0.1000
-3 0 1 -54.5452 -0.7183
-3 0 2 -2.6862 -1.4252
-3 0 3 1.5404 -0.5566
-3 0 4 0.1975 0.1042
-3 0 5 3.7157 -0.2957
-3 0 6 -0.6535 -0.2892
-3 0 7 -0.0855 0.0518
-3 0 8 -9.4910 -0.0537
-3 0 9 1.0714 -0.1393
-3 0 10 -2.3184 -0.0270
-3 0 11 -1.0095 0.0523
-3 0 12 2.8394 -0.0340
-3 0 13 2.2670 -0.0877
-3 0 14 -0.7938 0.0306
-3 1 1 -52.6321 0.7105
-3 1 2 24.8434 -0.9330
-3 1 3 -23.7704 -0.8372
-3 1 4 -14.2935 -0.0024
-3 1 5 9.0551 -0.0881
-3 1 6 12.1671 -0.4098
-3 1 7 -3.7565 -0.1694
-3 1 8 -9.1180 0.0157
-3 1 9 3.2700 -0.1236
-3 1 10 -3.5736 -0.1863
-3 1 11 -6.7073 -0.0007
-3 1 12 0.3637 -0.0305
-3 1 13 1.3311 -0.1312
-3 1 14 -0.8757 -0.0286
-3 2 1 5.8854 1.5930
-3 2 2 23.4734 0.3033
-3 2 3 -38.2699 -0.4939
-3 2 4 3.5484 -0.1345
-3 2 5 5.0325 0.1867
-3 2 6 0.9355 -0.2016
-3 2 7 1.4511 -0.3019
-3 2 8 5.4618 0.0804
-3 2 9 2.8644 0.0121
-3 2 10 -5.0044 -0.2008
-3 2 11 -4.3037 -0.0824
-3 2 12 0.9588 0.0239
-3 2 13 -2.1940 -0.0698
-3 2 14 -0.7822 -0.0926
-3 3 1 31.3171 1.4298
-3 3 2 10.8556 1.2125
-3 3 3 -12.2240 0.1235
-3 3 4 16.4292 -0.0556
-3 3 5 -8.3516 0.2392
-3 3 6 -0.9816 0.1110
-3 3 7 8.7637 -0.1550
-3 3 8 0.9682 0.0563
-3 3 9 -0.7340 0.0938
-3 3 10 2.8911 -0.0465
-3 3 11 2.1760 -0.0691
-3 3 12 -1.4676 0.0119
-3 3 13 -3.2131 0.0210
-3 3 14 3.1678 -0.0623
-3 4 1 17.9372 0.6079
-3 4 2 7.3385 1.0569
-3 4 3 4.0551 0.4904
-3 4 4 12.1246 0.1515
-3 4 5 -2.3295 0.1486
-3 4 6 5.2900 0.2667
-3 4 7 2.8596 0.0405
-3 4 8 -4.4622 0.0433
-3 4 9 4.6678 0.1154
-3 4 10 2.2284 0.0359
-3 4 11 -0.4920 -0.0089
-3 4 12 -0.6376 0.0130
-3 4 13 0.9861 0.0734
-3 4 14 3.3360 -0.0025
-3 5 1 0.0761 -0.7325
-3 5 2 -6.7635 0.2952
-3 5 3 1.8696 0.7127
-3 5 4 11.1461 0.1211
-3 5 5 -4.9026 0.0042
-3 5 6 3.6826 0.2567
-3 5 7 5.4393 0.1634
-3 5 8 -0.5854 -0.0025
-3 5 9 1.6514 0.0695
-3 5 10 -3.3810 0.1275
-3 5 11 3.5284 0.0127
-3 5 12 0.5714 -0.0004
-3 5 13 -0.7615 0.0982
-3 5 14 2.0596 0.0253
-3 6 1 1.5585 -1.5066
-3 6 2 -15.2597 -0.5353
-3 6 3 -8.3000 0.4968
-3 6 4 3.4044 0.0439
-3 6 5 -6.7612 -0.0818
-3 6 6 4.9257 0.0166
-3 6 7 -2.6176 0.2288
-3 6 8 -0.6768 -0.0394
-3 6 9 3.7309 -0.0428
-3 6 10 -3.4507 0.1728
-3 6 11 0.4972 0.0124
-3 6 12 -0.6923 -0.0017
-3 6 13 1.5323 0.0521
-3 6 14 0.4561 0.0575
-3 7 1 0.6420 -1.1431
-3 7 2 -17.4579 -0.8552
-3 7 3 -1.7148 -0.1033
-3 7 4 -0.8310 -0.0698
-3 7 5 -7.9897 -0.0700
-3 7 6 3.3913 -0.1631
-3 7 7 -6.1723 0.1236
-3 7 8 4.0684 -0.0625
-3 7 9 0.3190 -0.0930
-3 7 10 -5.2907 0.0532
-3 7 11 -2.7217 0.0124
-3 7 12 -0.1965 -0.0064
-3 7 13 0.9116 -0.0452
-3 8 1 -4.2576 -0.2656
-3 8 2 -2.5572 -0.6719
-3 8 3 6.3459 -0.4931
-3 8 4 -8.6391 -0.1111
-3 8 5 -1.0177 -0.0909
-3 8 6 6.3169 -0.2073
-3 8 7 -5.8095 -0.0342
-3 8 8 5.9606 -0.0350
-3 8 9 -1.7443 -0.0951
-3 8 10 -0.7496 -0.0813
-3 8 11 -2.9421 0.0403
-3 8 12 -1.4717 -0.0359
-3 9 1 6.0943 0.5887
-3 9 2 5.7847 -0.2415
-3 9 3 0.9666 -0.5476
-3 9 4 -5.0082 -0.0571
-3 9 5 6.5325 -0.0049
-3 9 6 0.9047 -0.1578
-3 9 7 -3.0169 -0.1704
-3 9 8 7.3936 0.0301
-3 9 9 -0.0170 -0.0653
-3 9 10 3.3699 -0.1147
-3 9 11 -2.6817 0.0823
-3 10 1 6.3837 0.9423
-3 10 2 1.8291 0.3324
-3 10 3 3.6669 -0.2535
-3 10 4 -2.3307 -0.0596
-3 10 5 0.2424 0.1027
-3 10 6 1.3602 0.0208
-3 10 7 4.4020 -0.1562
-3 10 8 -0.5473 0.0468
-3 10 9 -1.1960 -0.0135
-3 10 10 5.8461 -0.0586
-3 11 1 -3.4033 0.6610
-3 11 2 -2.6197 0.5409
-3 11 3 2.1345 0.1796
-3 11 4 -3.4593 0.0121
-3 11 5 1.3924 0.0905
-3 11 6 -2.9460 0.1510
-3 11 7 -2.4680 -0.0495
-2 -10 1 -0.6238 -0.1396
-2 -10 2 1.7043 -0.5821
-2 -10 3 -3.6303 -0.3374
-2 -9 1 2.9870 0.6580
-2 -9 2 3.8303 -0.2018
-2 -9 3 -1.9007 -0.5286
-2 -9 4 0.5802 -0.1334
-2 -9 5 -10.2936 0.0108
-2 -8 1 5.2096 1.2178
-2 -8 2 1.9637 0.5121
-2 -8 3 3.1427 -0.2375
-2 -8 4 6.3491 -0.0595
-2 -8 5 2.0721 0.0949
-2 -8 6 5.1183 -0.0094
-2 -7 1 8.5535 0.9084
-2 -7 2 -0.2896 0.9823
-2 -7 3 9.1079 0.3008
-2 -7 4 9.7858 0.0124
-2 -7 5 7.3184 0.1555
-2 -7 6 1.5566 0.2135
-2 -6 1 6.6150 -0.0239
-2 -6 2 0.5758 0.7044
-2 -6 3 7.3926 0.5664
-2 -6 4 1.7982 0.0910
-2 -6 5 5.4381 0.1178
-2 -6 6 6.3683 0.2774
-2 -6 7 9.0484 0.1223
-2 -5 1 1.1178 -1.0923
-2 -5 2 -16.0886 -0.0178
-2 -5 3 -6.5185 0.5577
-2 -5 4 -2.6587 0.1013
-2 -5 5 2.8691 -0.0295
-2 -5 6 3.8127 0.1253
-2 -5 7 5.0032 0.1949
-2 -5 8 -9.5287 -0.0245
-2 -5 9 -4.0812 0.0453
-2 -4 1 -1.2426 -1.5641
-2 -4 2 -22.7980 -0.7459
-2 -4 3 -8.2459 0.1633
-2 -4 4 -14.7358 0.0332
-2 -4 5 -11.9819 -0.1205
-2 -4 6 -2.1189 -0.0683
-2 -4 7 3.2767 0.1874
-2 -4 8 2.9854 -0.0274
-2 -4 9 -3.5933 -0.0727
-2 -4 10 -12.4583 0.0664
-2 -4 11 -1.9757 0.0024
-2 -4 12 -5.0364 0.0013
-2 -3 1 11.1726 -0.9722
-2 -3 2 6.0795 -1.1467
-2 -3 3 3.0757 -0.4515
-2 -3 4 -19.4829 -0.0129
-2 -3 5 -8.8592 -0.1356
-2 -3 6 -10.8672 -0.2491
-2 -3 7 -8.7335 0.0282
-2 -3 8 3.7950 -0.0154
-2 -3 9 4.9003 -0.1381
-2 -3 10 -1.1563 -0.0111
-2 -3 11 -4.1268 0.0327
-2 -3 12 -1.0952 -0.0414
-2 -3 13 -0.1665 -0.0681
-2 -2 1 15.6614 0.4402
-2 -2 2 19.8424 -0.6732
-2 -2 3 21.6600 -0.7937
-2 -2 4 0.0485 -0.1492
-2 -2 5 6.6208 -0.0651
-2 -2 6 -9.5661 -0.2484
-2 -2 7 -2.8172 -0.1436
-2 -2 8 -5.2753 0.0002
-2 -2 9 -1.3037 -0.1206
-2 -2 10 3.9652 -0.0976
-2 -2 11 -0.2923 0.0331
-2 -2 12 5.3930 -0.0270
-2 -2 13 -0.4148 -0.0834
-2 -2 14 -0.0931 0.0194
-2 -1 1 -7.3938 1.7006
-2 -1 2 -0.9396 0.2906
-2 -1 3 24.1793 -0.5788
-2 -1 4 12.0233 -0.1275
-2 -1 5 14.8091 0.1063
-2 -1 6 2.0226 -0.0839
-2 -1 7 11.7295 -0.1693
-2 -1 8 -7.3447 0.0101
-2 -1 9 -1.5080 -0.0354
-2 -1 10 3.7941 -0.1167
-2 -1 11 -2.1974 0.0082
-2 -1 12 1.2509 0.0121
-2 -1 13 1.4152 -0.0344
-2 -1 14 3.5349 -0.0177
-2 0 1 -56.8546 1.8595
-2 0 2 -4.1505 1.0435
-2 0 3 12.6453 -0.0193
-2 0 4 -2.8185 0.0124
-2 0 5 0.7492 0.2515
-2 0 6 5.0255 0.1267
-2 0 7 16.7721 -0.1417
-2 0 8 -3.4828 0.0199
-2 0 9 1.1647 0.1110
-2 0 10 2.2395 -0.0906
-2 0 11 0.8516 -0.0147
-2 0 12 0.5617 0.0433
-2 0 13 -0.3302 -0.0297
-2 0 14 0.2173 -0.0673
-2 0 15 -0.0829 0.0607
-2 1 1 -61.8119 0.9475
-2 1 2 30.0601 1.0369
-2 1 3 -25.7131 0.4651
-2 1 4 -22.5826 0.0877
-2 1 5 0.1870 0.1584
-2 1 6 1.4206 0.2863
-2 1 7 -0.6945 -0.0234
-2 1 8 -4.0565 -0.0350
-2 1 9 4.4510 0.1761
-2 1 10 -0.7749 0.0119
-2 1 11 -1.6950 -0.0805
-2 1 12 1.4602 0.0253
-2 1 13 -0.1617 0.0329
-2 1 14 -0.1466 -0.1159
-2 1 15 0.3046 -0.0374
-2 2 1 -9.7684 -0.4988
-2 2 2 31.2515 0.4433
-2 2 3 -51.4556 0.6325
-2 2 4 -3.0377 0.1388
-2 2 5 -0.0273 -0.0449
-2 2 6 -15.8994 0.2057
-2 2 7 -6.6552 0.1404
-2 2 8 5.6601 -0.0386
-2 2 9 0.9396 0.0606
-2 2 10 -8.8330 0.0949
-2 2 11 -4.3762 -0.0700
-2 2 12 3.1496 -0.0180
-2 2 13 -3.6134 0.0748
-2 2 14 -1.8431 -0.0268
-2 2 15 2.2879 -0.1018
-2 3 1 19.3354 -1.5396
-2 3 2 14.3627 -0.0169
-2 3 3 -20.0559 0.3110
-2 3 4 16.3742 0.0690
-2 3 5 -15.8986 -0.1234
-2 3 6 -13.0320 0.0377
-2 3 7 3.3360 0.1416
-2 3 8 -0.4350 -0.0155
-2 3 9 -0.7988 -0.0424
-2 3 10 1.3845 0.0942
-2 3 11 -0.3003 -0.0304
-2 3 12 -1.6782 -0.0372
-2 3 13 -6.9110 0.0581
-2 3 14 -0.0627 0.0562
-2 3 15 0.4881 -0.0423
-2 4 1 24.9851 -1.6667
-2 4 2 12.0388 -0.5466
-2 4 3 2.9824 -0.0607
-2 4 4 23.9034 0.0481
-2 4 5 -3.0981 -0.2645
-2 4 6 -4.0683 -0.0655
-2 4 7 -2.8959 0.0838
-2 4 8 -4.3875 -0.0192
-2 4 9 8.4564 -0.1077
-2 4 10 3.6860 0.0640
-2 4 11 0.6543 0.0482
-2 4 12 3.1539 -0.0527
-2 4 13 -0.3785 0.0201
-2 4 14 -0.2003 0.0760
-2 4 15 -5.4015 0.0043
-2 5 1 16.9219 -0.8686
-2 5 2 9.2678 -0.9327
-2 5 3 5.3063 -0.2740
-2 5 4 22.3920 0.0863
-2 5 5 4.4544 -0.2659
-2 5 6 6.0360 -0.1929
-2 5 7 -0.7320 0.0052
-2 5 8 -6.5120 0.0875
-2 5 9 5.1559 -0.1264
-2 5 10 0.7009 -0.0198
-2 5 11 3.7108 0.1203
-2 5 12 3.8093 -0.0050
-2 5 13 3.0699 -0.0078
-2 5 14 2.8417 0.0817
-2 5 15 -4.8901 0.0409
-2 6 1 10.1051 0.3962
-2 6 2 -3.3733 -0.5771
-2 6 3 0.5271 -0.3130
-2 6 4 10.0394 -0.0449
-2 6 5 -2.8949 -0.0407
-2 6 6 14.3290 -0.1667
-2 6 7 -1.3627 -0.0606
-2 6 8 -7.1032 0.1341
-2 6 9 2.4851 -0.0092
-2 6 10 -0.0655 -0.0801
-2 6 11 0.6019 0.0348
-2 6 12 -2.1493 0.1002
-2 6 13 3.9171 -0.0420
-2 6 14 4.2877 0.0237
-2 6 15 -2.7340 0.0772
-2 7 1 -0.1913 1.2808
-2 7 2 -16.7911 0.1712
-2 7 3 2.6087 -0.1384
-2 7 4 1.9006 -0.1090
-2 7 5 -11.2965 0.2117
-2 7 6 8.4668 -0.0374
-2 7 7 -2.4542 -0.0730
-2 7 8 2.5450 0.0990
-2 7 9 -3.2308 0.0885
-2 7 10 -4.0521 -0.0790
-2 7 11 1.4668 -0.0411
-2 7 12 -0.1943 0.1064
-2 7 13 0.2835 -0.0979
-2 7 14 0.5613 -0.0401
-2 8 1 -9.4969 1.2736
-2 8 2 -7.4707 0.7168
-2 8 3 4.8666 0.0083
-2 8 4 -8.9541 -0.0539
-2 8 5 -7.5008 0.3737
-2 8 6 5.3803 0.0913
-2 8 7 -4.7250 -0.1048
-2 8 8 4.5031 0.0219
-2 8 9 -4.4491 0.1046
-2 8 10 0.9433 -0.0401
-2 8 11 1.1229 -0.0938
-2 8 12 1.4596 0.0368
-2 8 13 0.4458 -0.0122
-2 9 1 0.8032 0.3465
-2 9 2 -1.9969 0.6736
-2 9 3 1.2435 0.1581
-2 9 4 -3.0008 -0.0490
-2 9 5 0.3340 0.1930
-2 9 6 -4.6158 0.1810
-2 9 7 -3.6688 -0.0732
-2 9 8 7.1261 -0.1049
-2 9 9 -4.1303 0.0580
-2 9 10 1.4772 0.0205
-2 9 11 -0.6208 -0.1284
-2 9 12 4.0197 -0.0344
-2 10 1 8.3582 -0.5643
-2 10 2 0.0279 0.1505
-2 10 3 5.9302 0.1840
-2 10 4 1.9031 0.0008
-2 10 5 3.8456 -0.0879
-2 10 6 0.5584 0.1036
-2 10 7 -1.3260 0.0046
-2 10 8 -0.2256 -0.1420
-2 10 9 -1.2224 -0.0223
-2 10 10 1.0901 0.0875
-2 10 11 -3.6748 -0.0676
-2 11 1 0.7504 -0.9015
-2 11 2 0.4097 -0.2345
-2 11 3 6.4991 0.1079
-2 11 4 1.3854 -0.0219
-2 11 5 8.9079 -0.1776
-2 11 6 3.1963 0.0440
-2 11 7 -4.4189 0.0587
-2 11 8 2.3541 -0.0716
-1 -11 1 -5.2144 0.8382
-1 -10 1 -13.4731 0.8907
-1 -10 2 -3.4512 0.5248
-1 -10 3 1.0940 0.0957
-1 -10 4 9.6194 -0.0496
-1 -9 1 0.4606 0.1660
-1 -9 2 -7.9772 0.5576
-1 -9 3 -16.7050 0.2208
-1 -9 4 -1.4655 -0.0287
-1 -9 5 -5.8606 0.1524
-1 -9 6 9.1169 0.1061
-1 -8 1 10.2018 -0.8238
-1 -8 2 -2.2999 0.1417
-1 -8 3 -9.6169 0.2594
-1 -8 4 -6.3204 0.0166
-1 -8 5 -12.6790 -0.1010
-1 -8 6 1.3212 0.0720
-1 -8 7 -2.4578 0.0817
-1 -7 1 8.2864 -1.4008
-1 -7 2 2.5021 -0.4070
-1 -7 3 8.4297 0.1263
-1 -7 4 2.7490 0.0502
-1 -7 5 -7.5882 -0.2741
-1 -7 6 -9.7278 -0.0435
-1 -7 7 1.1012 0.1502
-1 -6 1 10.3719 -1.0905
-1 -6 2 12.1780 -0.8768
-1 -6 3 13.8664 -0.1900
-1 -6 4 3.2823 0.0639
-1 -6 5 3.1442 -0.2312
-1 -6 6 -0.4021 -0.1637
-1 -6 7 1.6783 0.0518
-1 -6 8 1.4676 0.0314
-1 -6 9 13.6933 -0.0433
-1 -5 1 0.8701 -0.0040
-1 -5 2 1.6227 -0.7973
-1 -5 3 11.2937 -0.3353
-1 -5 4 14.0014 0.0297
-1 -5 5 9.4362 -0.1550
-1 -5 6 0.4612 -0.2114
-1 -5 7 -3.3107 -0.0067
-1 -5 8 -5.3959 0.0777
-1 -5 9 12.9533 -0.0309
-1 -5 10 6.9583 -0.0695
-1 -5 11 3.2275 0.0610
-1 -5 12 1.3377 0.0140
-1 -4 1 -36.5558 1.2372
-1 -4 2 -34.1566 -0.0682
-1 -4 3 5.3166 -0.3088
-1 -4 4 9.0070 0.0044
-1 -4 5 4.8714 0.0697
-1 -4 6 5.3604 -0.1279
-1 -4 7 1.0910 -0.0301
-1 -4 8 -7.5044 0.0830
-1 -4 9 -4.3393 0.0231
-1 -4 10 2.6287 -0.0953
-1 -4 11 3.9190 -0.0058
-1 -4 12 -2.8210 0.0472
-1 -4 13 2.5265 -0.0575
-1 -3 1 -20.9196 1.7391
-1 -3 2 -50.7881 0.6340
-1 -3 3 -23.3045 -0.1168
-1 -3 4 -20.0399 0.0174
-1 -3 5 1.9714 0.2778
-1 -3 6 1.9210 0.0219
-1 -3 7 -0.0039 -0.1136
-1 -3 8 1.2135 0.0120
-1 -3 9 -4.1670 0.1219
-1 -3 10 -1.0271 -0.0481
-1 -3 11 -5.8087 -0.0880
-1 -3 12 -3.4550 0.0507
-1 -2 1 50.9379 1.1237
-1 -2 2 -14.3091 0.9934
-1 -2 3 -25.1295 0.1215
-1 -2 4 -35.1547 -0.0838
-1 -2 5 -7.0570 0.2806
-1 -2 6 -13.0702 0.1802
-1 -2 7 0.2205 -0.1155
-1 -2 8 1.4094 -0.0851
-1 -2 9 -2.3921 0.0938
-1 -2 10 3.3611 -0.0055
-1 -2 11 0.0062 -0.1259
-1 -2 12 -0.4181 -0.0233
-1 -2 13 -6.2472 0.0035
-1 -2 14 -2.5380 -0.0735
-1 -1 2 34.7536 0.7219
-1 -1 3 25.6592 0.3352
-1 -1 4 -13.9841 -0.1534
-1 -1 5 -6.9030 0.1353
-1 -1 6 -18.2709 0.2559
-1 -1 7 0.3334 -0.0167
-1 -1 8 -6.7575 -0.1490
-1 -1 9 -0.4338 0.0338
-1 -1 10 3.7565 0.0625
-1 -1 11 1.4890 -0.0888
-1 -1 12 4.9533 -0.0967
-1 -1 13 -1.6036 0.0333
-1 -1 14 -0.5255 -0.0683
-1 -1 15 -2.9278 -0.0332
-1 0 3 71.7873 0.3582
-1 0 4 13.1336 -0.0192
-1 0 5 4.1780 -0.0973
-1 0 6 -4.8159 0.0909
-1 0 7 5.2435 0.1104
-1 0 8 -8.1067 -0.0913
-1 0 9 0.4254 -0.0451
-1 0 10 0.5733 0.1546
-1 0 11 0.0483 0.0605
-1 0 12 6.0548 -0.1437
-1 0 13 2.8707 0.0751
-1 0 14 0.5962 0.0247
-1 0 15 -0.7688 -0.0447
-1 1 2 48.3469 -1.2091
-1 1 3 25.2421 0.0166
-1 1 4 13.6453 0.2203
-1 1 5 34.5667 -0.1867
-1 1 6 14.1085 -0.1525
-1 1 7 -4.8509 0.1646
-1 1 8 -7.1644 0.0970
-1 1 9 8.5582 -0.1341
-1 1 10 3.8531 0.0823
-1 1 11 -4.5600 0.2005
-1 1 12 0.6250 -0.0753
-1 1 13 4.5606 0.0209
-1 1 14 2.2197 0.0979
-1 1 15 -0.0533 0.0516
-1 2 1 -76.5339 0.5679
-1 2 2 -8.3526 -1.1198
-1 2 3 -61.1581 -0.1541
-1 2 4 13.5700 0.2745
-1 2 5 34.1887 -0.0680
-1 2 6 4.4754 -0.1415
-1 2 7 -1.6636 0.1059
-1 2 8 1.4767 0.2077
-1 2 9 -0.6106 -0.0578
-1 2 10 -1.1314 -0.0352
-1 2 11 -1.4629 0.1492
-1 2 12 2.1164 0.0461
-1 2 13 -0.7745 -0.0159
-1 2 14 -0.2275 0.0693
-1 2 15 1.8537 0.1016
-1 2 16 -0.4266 -0.0368
-1 3 1 -8.8833 1.0968
-1 3 2 -31.4493 -0.0324
-1 3 3 -74.4744 -0.1953
-1 3 4 -9.6022 0.2046
-1 3 5 -8.9016 0.0926
-1 3 6 0.8108 -0.0692
-1 3 7 12.6577 0.0366
-1 3 8 -4.8022 0.1334
-1 3 9 -11.0495 0.0243
-1 3 10 0.3841 -0.0445
-1 3 11 -0.1069 0.0378
-1 3 12 -2.3541 0.0850
-1 3 13 -6.3514 -0.0043
-1 3 14 3.3150 0.0169
-1 3 15 2.5612 0.0547
-1 3 16 -4.3118 -0.0093
-1 4 1 37.4138 0.8513
-1 4 2 7.5829 1.0309
-1 4 3 -30.0506 -0.3512
-1 4 4 -14.7831 0.0386
-1 4 5 -26.3190 0.1811
-1 4 6 -4.9236 -0.0637
-1 4 7 10.4137 -0.1223
-1 4 8 -2.3341 -0.0176
-1 4 9 -1.7804 0.0347
-1 4 10 -1.8002 -0.1059
-1 4 11 -3.1096 -0.0682
-1 4 12 -1.3752 0.0624
-1 4 13 -5.5961 -0.0562
-1 4 14 1.7964 -0.0519
-1 4 15 -0.9091 0.0406
-1 4 16 -0.0973 -0.0547
-1 5 1 35.2939 0.0515
-1 5 2 28.9425 1.4230
-1 5 3 11.4997 -0.1890
-1 5 4 17.3396 -0.2135
-1 5 5 -17.8361 0.0445
-1 5 6 -8.4578 -0.0232
-1 5 7 10.3107 -0.2040
-1 5 8 4.1949 -0.1239
-1 5 9 4.9993 0.0133
-1 5 10 -1.0308 -0.1268
-1 5 11 3.6276 -0.1612
-1 5 12 1.5678 -0.0224
-1 5 13 -5.4008 -0.0508
-1 5 14 0.3245 -0.1112
-1 5 15 -1.9765 -0.0367
-1 6 1 15.8053 -0.8604
-1 6 2 11.5343 0.8035
-1 6 3 11.4685 0.1512
-1 6 4 26.5676 -0.2771
-1 6 5 -0.9492 -0.1338
-1 6 6 2.4124 0.0148
-1 6 7 -2.6021 -0.1196
-1 6 8 3.9460 -0.1050
-1 6 9 12.8257 -0.0084
-1 6 10 -0.0285 -0.0632
-1 6 11 2.8797 -0.1007
-1 6 12 3.7154 -0.0360
-1 6 13 1.9056 -0.0244
-1 6 14 0.2387 -0.1000
-1 6 15 -4.4946 -0.0915
-1 7 1 -4.2745 -1.2002
-1 7 2 -12.0133 -0.2054
-1 7 3 4.5397 0.2340
-1 7 4 9.9881 -0.2452
-1 7 5 -1.1102 -0.0974
-1 7 6 8.8629 0.0943
-1 7 7 -8.2654 -0.0329
-1 7 8 1.4882 -0.0276
-1 7 9 2.0365 0.0027
-1 7 10 -0.5667 0.0183
-1 7 11 3.7557 0.0182
-1 7 12 2.5522 -0.0162
-1 7 13 4.5266 -0.0145
-1 7 14 1.2371 -0.0063
-1 7 15 -2.9386 -0.0864
-1 8 1 -9.0926 -0.6988
-1 8 2 -13.1430 -0.8687
-1 8 3 -1.6981 0.1925
-1 8 4 -8.1110 -0.0172
-1 8 5 -0.4418 -0.0381
-1 8 6 10.0722 0.0929
-1 8 7 -7.6869 0.1158
-1 8 8 -0.4897 0.0510
-1 8 9 -6.5155 -0.0142
-1 8 10 1.7236 0.1347
-1 8 11 0.4368 0.0709
-1 8 12 -0.4903 -0.0334
-1 8 13 3.2384 0.0210
-1 8 14 1.1603 0.0747
-1 9 1 2.3350 0.1735
-1 9 2 -9.0016 -0.9256
-1 9 3 -7.7610 0.0433
-1 9 4 -10.6683 0.2777
-1 9 5 -0.6588 0.0687
-1 9 6 1.3728 0.0094
-1 9 7 -0.8290 0.1337
-1 9 8 5.0193 0.1305
-1 9 9 -6.5198 0.0067
-1 9 10 -0.0728 0.1387
-1 9 11 -3.4101 0.1173
-1 9 12 1.1388 0.0301
-1 9 13 -0.6095 0.0129
-1 10 1 8.4647 0.6898
-1 10 2 -1.3391 -0.4575
-1 10 3 1.3448 -0.1224
-1 10 4 -8.9560 0.2660
-1 10 5 -5.6132 0.1058
-1 10 6 0.6244 -0.0010
-1 10 7 2.1765 0.0454
-1 10 8 0.5584 0.1140
-1 10 9 -1.2622 0.0060
-1 10 10 0.5154 0.0277
-1 10 11 -4.8477 0.1266
-1 11 1 3.7447 0.6352
-1 11 2 6.7866 0.1305
-1 11 3 9.3316 -0.1425
-1 11 4 -3.5652 0.1094
-1 11 5 1.8213 0.0295
-1 11 6 -1.5272 -0.0415
-1 11 7 -6.1536 -0.0256
-1 11 9 5.4856 -0.0085
0 -11 1 6.2324 -0.6275
0 -10 1 4.7924 -0.3560
0 -10 2 16.2825 -0.6052
0 -10 3 3.9126 0.1625
0 -10 4 3.3747 0.0473
0 -9 1 -4.3241 0.2192
0 -9 2 7.7130 -0.7828
0 -9 3 0.8238 0.0250
0 -9 4 15.0055 0.2491
0 -9 5 3.4133 0.0366
0 -9 6 4.1981 -0.0287
0 -9 7 -4.3519 0.0782
0 -8 1 -8.0100 0.8610
0 -8 2 -10.8193 -0.3898
0 -8 3 -7.1719 -0.2106
0 -8 4 7.6071 0.2330
0 -8 5 3.9344 0.0673
0 -8 6 14.2595 -0.1080
0 -8 7 -4.6982 0.0127
0 -8 8 -6.1179 0.0590
0 -7 1 -4.6125 0.9831
0 -7 2 -14.1574 0.4678
0 -7 3 -4.9384 -0.2647
0 -7 4 -4.4206 0.0487
0 -7 5 -8.9988 0.0372
0 -7 6 4.7939 -0.0919
0 -7 7 5.7643 -0.0690
0 -7 8 -0.3722 -0.0370
0 -7 9 -8.7810 -0.0420
0 -6 1 17.2746 0.3493
0 -6 2 3.9377 0.9954
0 -6 3 -5.2907 -0.2060
0 -6 4 -11.1947 -0.1032
0 -6 5 -5.0907 0.0263
0 -6 6 1.2557 -0.0819
0 -6 7 3.7986 -0.1338
0 -6 8 -1.7263 -0.0976
0 -6 9 -5.8826 -0.0124
0 -6 10 -6.2129 -0.1114
0 -6 11 -0.1628 -0.0226
0 -5 1 46.1998 -0.6423
0 -5 2 17.7254 0.9323
0 -5 3 0.9990 -0.0013
0 -5 4 2.1385 -0.3219
0 -5 5 1.7869 -0.0722
0 -5 6 -2.2235 -0.0249
0 -5 7 0.6833 -0.1329
0 -5 8 7.0092 -0.1080
0 -5 9 1.3629 0.0063
0 -5 10 -10.3880 -0.0584
0 -5 11 -0.3871 -0.0559
0 -5 12 -4.0723 -0.0333
0 -4 1 22.2716 -1.2054
0 -4 2 20.4000 0.3422
0 -4 3 28.1448 0.2658
0 -4 4 9.7682 -0.3296
0 -4 5 -5.9029 -0.1619
0 -4 6 3.3142 0.1070
0 -4 7 5.4347 -0.0253
0 -4 8 4.2005 -0.1290
0 -4 9 1.1889 -0.0133
0 -4 10 2.6959 0.0363
0 -4 11 2.2018 -0.0310
0 -4 12 -9.2558 -0.0329
0 -4 13 -1.3219 0.0828
0 -3 1 -37.8437 -1.1017
0 -3 2 -8.9024 -0.6494
0 -3 3 27.5371 0.3692
0 -3 4 5.0314 -0.0159
0 -3 5 3.1251 -0.1351
0 -3 6 1.5659 0.1545
0 -3 7 -2.3372 0.1066
0 -3 8 2.8946 -0.0212
0 -3 9 1.3131 0.0224
0 -3 10 2.2199 0.1109
0 -3 11 -2.4836 0.0303
0 -3 12 2.6983 -0.0345
0 -3 13 4.9197 0.0574
0 -3 14 -8.0134 -0.0136
0 -2 1 -53.6454 -0.1642
0 -2 2 -63.7460 -1.3451
0 -2 3 -2.5475 0.1447
0 -2 4 -5.3681 0.2215
0 -2 5 10.4513 -0.0604
0 -2 6 -5.4798 0.1029
0 -2 7 -1.6309 0.1664
0 -2 8 0.2624 0.1010
0 -2 9 -5.3359 0.0413
0 -2 10 -1.3344 0.1132
0 -2 11 -4.1285 0.0973
0 -2 12 1.0957 0.0160
0 -2 13 0.4833 0.0381
0 -2 14 -1.6929 0.0432
0 -1 3 -19.8226 -0.1973
0 -1 4 -18.0577 0.3000
0 -1 5 4.9467 0.0919
0 -1 6 -8.5342 -0.0019
0 -1 7 4.2275 0.0968
0 -1 8 -3.2386 0.1075
0 -1 9 -3.1800 0.0008
0 -1 10 -0.6060 0.0480
0 -1 11 -6.7885 0.1404
0 -1 12 -5.5948 0.0319
0 -1 13 -1.7167 0.0033
0 -1 14 0.4125 0.1154
0 -1 15 1.1540 0.0946
0 0 3 6.5907 -0.4231
0 0 4 -34.9442 0.1448
0 0 5 -9.5628 0.2438
0 0 6 -0.7400 -0.1316
0 0 7 11.7747 -0.0468
0 0 8 -4.9835 0.1109
0 0 9 -0.9861 0.0187
0 0 10 2.7429 -0.0694
0 0 11 0.5329 0.0733
0 0 12 -2.7407 0.0500
0 0 13 -4.1454 -0.0284
0 0 14 -3.0116 0.0370
0 0 15 0.0695 0.1385
0 1 3 16.0560 -0.4511
0 1 4 -32.2158 -0.1685
0 1 5 6.0161 0.1281
0 1 6 3.7316 -0.1765
0 1 7 -0.9619 -0.1385
0 1 8 0.3004 0.0080
0 1 9 7.5596 0.0180
0 1 10 4.1378 -0.1022
0 1 11 1.0491 -0.0708
0 1 12 3.1903 0.0265
0 1 13 2.6245 -0.0174
0 1 14 -2.4350 -0.1027
0 1 15 -0.9477 0.0590
0 1 16 -0.1400 0.0068
0 2 0 -48.4688 -0.8269
0 2 2 90.1464 -0.1133
0 2 3 -0.0600 -0.1584
0 2 4 16.7700 -0.3645
0 2 5 19.8346 -0.0687
0 2 6 -14.7965 -0.1190
0 2 7 -6.4048 -0.1830
0 2 8 13.5079 -0.0911
0 2 9 3.2818 -0.0803
0 2 10 -3.5688 -0.1096
0 2 11 0.7078 -0.1404
0 2 12 9.1532 -0.0632
0 2 13 4.2952 -0.0142
0 2 14 -2.3800 -0.1153
0 2 15 3.5096 -0.0695
0 2 16 0.7657 -0.0212
0 3 0 -86.2504 1.2782
0 3 1 -48.2784 -1.0127
0 3 2 7.7486 -0.1500
0 3 3 -11.2255 0.2757
0 3 4 31.6041 -0.3291
0 3 5 7.8922 -0.0631
0 3 6 -12.5256 0.0623
0 3 7 -2.4464 -0.1509
0 3 8 1.6014 -0.0832
0 3 9 -4.1707 -0.0594
0 3 10 -0.0124 -0.0761
0 3 11 -3.2752 -0.1500
0 3 12 0.5790 -0.0815
0 3 13 0.8815 0.0119
0 3 14 3.5618 -0.1235
0 3 15 3.4188 -0.1307
0 3 16 -3.1008 -0.0132
0 4 0 -28.5914 2.2151
0 4 1 -47.5153 -0.5893
0 4 2 -35.7516 0.3906
0 4 3 -32.4526 0.5673
0 4 4 9.6323 -0.0354
0 4 5 5.1876 -0.0114
0 4 6 -6.5828 0.2504
0 4 7 -5.8229 0.0144
0 4 8 -7.0411 -0.0776
0 4 9 -1.7398 0.0737
0 4 10 -0.6257 0.0612
0 4 11 -8.2240 -0.0821
0 4 12 -3.8626 -0.0651
0 4 13 -2.3376 0.0539
0 4 14 3.1143 -0.0377
0 4 15 -0.0533 -0.1014
0 4 16 -0.1506 -0.0003
0 5 0 20.2691 1.7197
0 5 1 -0.9431 0.1332
0 5 2 -13.8936 0.6666
0 5 3 -26.1759 0.4224
0 5 4 -0.7939 0.3122
0 5 5 -3.8691 0.0370
0 5 6 2.5975 0.2124
0 5 7 4.6439 0.2006
0 5 8 -10.3822 -0.0127
0 5 9 -0.6177 0.1009
0 5 10 1.6042 0.0905
0 5 11 -3.3750 0.0598
0 5 12 -4.8744 -0.0025
0 5 13 -5.8286 0.0648
0 5 14 2.6463 0.0995
0 5 15 0.1002 -0.0197
0 5 16 3.1055 0.0062
0 6 0 18.7993 0.3358
0 6 1 27.0631 0.7367
0 6 2 8.8043 0.5387
0 6 3 -1.7710 0.0829
0 6 4 6.1943 0.3564
0 6 5 -9.8386 0.0178
0 6 6 10.6126 0.0797
0 6 7 8.8609 0.2748
0 6 8 -1.6382 0.0451
0 6 9 4.9395 0.0577
0 6 10 -1.5836 0.0530
0 6 11 1.2379 0.1417
0 6 12 -1.7271 0.0680
0 6 13 -3.5402 0.0706
0 6 14 1.8306 0.1224
0 6 15 -2.5262 0.0475
0 7 0 6.6929 -1.0876
0 7 1 19.2768 0.7054
0 7 2 4.0120 0.1457
0 7 3 9.3388 -0.2036
0 7 4 10.5814 0.1786
0 7 5 -8.5576 -0.0007
0 7 6 6.7541 -0.1109
0 7 7 4.2601 0.1679
0 7 8 8.8826 0.0920
0 7 9 2.4093 -0.0303
0 7 10 -2.7669 0.0382
0 7 11 6.3822 0.1679
0 7 12 -0.3118 0.0473
0 7 13 -2.5622 0.0361
0 7 14 -1.4782 0.0958
0 7 15 -3.8777 0.0988
0 8 0 -7.9279 -1.6321
0 8 1 7.4951 0.2682
0 8 2 3.7892 -0.2205
0 8 3 6.5206 -0.3857
0 8 4 0.5166 -0.0593
0 8 5 0.7230 0.0629
0 8 6 5.5374 -0.2061
0 8 7 -6.6908 -0.0645
0 8 8 5.2432 0.0641
0 8 9 3.5607 -0.0615
0 8 10 5.5542 -0.0123
0 8 11 1.7224 0.0596
0 8 12 -0.5510 0.0488
0 8 13 1.9663 -0.0136
0 8 14 -4.0351 0.0003
0 9 0 -12.2915 -1.0552
0 9 1 -0.4047 -0.2853
0 9 2 -1.3663 -0.3302
0 9 3 4.1099 -0.2122
0 9 4 0.0595 -0.2648
0 9 5 3.4434 0.0243
0 9 6 -1.6681 -0.1108
0 9 7 -3.0401 -0.2008
0 9 8 4.2987 -0.0145
0 9 9 -2.1008 -0.0051
0 9 10 7.0537 -0.0718
0 9 11 1.7415 -0.1039
0 9 12 3.7528 0.0394
0 9 13 2.5767 -0.0523
0 10 0 -1.3815 0.0679
0 10 1 -5.4889 -0.5480
0 10 2 -6.8139 -0.3043
0 10 3 6.0704 0.0624
0 10 4 -1.3799 -0.2293
0 10 5 -0.8416 -0.0287
0 10 6 0.1513 -0.0322
0 10 7 0.4994 -0.2107
0 10 8 -4.9429 -0.0346
0 10 9 -3.3651 0.0285
0 10 10 6.4415 -0.0665
0 10 11 0.6006 -0.1667
0 10 12 4.3930 -0.0640
0 11 0 12.2539 0.9481
0 11 1 -2.6429 -0.3965
0 11 2 -5.3190 -0.0759
0 11 3 5.2867 0.2426
0 11 4 0.7670 -0.1115
0 11 5 2.3896 -0.0387
0 11 6 -2.0331 0.1086
0 11 7 -3.2880 -0.1286
0 11 8 1.0092 -0.0857
0 11 9 -1.9169 0.0205
0 11 10 -4.2038 -0.0041
1 -11 0 6.0395 -0.8883
1 -11 1 -2.9710 0.4120
1 -11 2 -1.8254 0.0388
1 -10 0 8.1020 -1.3027
1 -10 1 -2.0599 0.2001
1 -10 2 4.4387 -0.1836
1 -10 3 -1.4496 -0.3771
1 -10 4 -3.4068 -0.0537
1 -10 5 1.1865 0.0473
1 -9 0 3.0113 -0.9863
1 -9 1 5.4904 -0.2797
1 -9 2 4.4291 -0.2567
1 -9 3 -6.3576 -0.2418
1 -9 4 4.6532 -0.1901
1 -9 5 -6.9940 0.0265
1 -9 6 -2.4605 -0.0812
1 -9 7 5.6870 -0.1907
1 -8 0 -3.2554 0.2632
1 -8 1 5.1352 -0.6771
1 -8 2 0.4510 -0.2613
1 -8 3 -1.2825 0.0707
1 -8 4 9.3195 -0.1977
1 -8 5 -2.5802 -0.0180
1 -8 6 -0.8680 0.0508
1 -8 7 -6.3507 -0.1408
1 -8 8 0.4112 -0.0219
1 -8 9 5.0799 -0.0118
1 -7 0 -9.2843 1.7118
1 -7 1 -7.8375 -0.4306
1 -7 2 -3.2698 -0.0195
1 -7 3 5.3967 0.3287
1 -7 4 3.9550 -0.0658
1 -7 5 -2.2692 -0.0504
1 -7 6 4.2949 0.1670
1 -7 7 -1.8404 -0.0087
1 -7 8 1.3827 -0.0396
1 -7 9 2.8016 -0.0068
1 -7 10 -0.7992 0.0068
1 -6 0 -15.3661 2.0849
1 -6 1 -7.9753 0.1697
1 -6 2 2.9080 0.3332
1 -6 3 -4.5265 0.4577
1 -6 4 -8.8521 0.2017
1 -6 5 0.2114 -0.0722
1 -6 6 7.9599 0.1916
1 -6 7 -3.7511 0.1192
1 -6 8 -4.2684 -0.0310
1 -6 9 6.2967 0.0255
1 -6 10 1.4568 0.0532
1 -6 11 1.3845 0.0432
1 -5 0 7.8583 0.9445
1 -5 1 12.6540 0.5963
1 -5 2 -3.8883 0.4529
1 -5 3 -10.1630 0.2516
1 -5 4 4.9707 0.3557
1 -5 5 -0.1232 -0.0623
1 -5 6 -6.7247 0.0903
1 -5 7 -3.7809 0.2269
1 -5 8 2.9712 0.0034
1 -5 9 -2.9347 0.0014
1 -5 10 -5.9180 0.0599
1 -5 11 8.1892 0.1005
1 -5 12 0.3748 -0.0059
1 -4 0 27.5604 -0.9330
1 -4 1 28.3842 0.7711
1 -4 2 -4.1341 0.3322
1 -4 3 8.3419 -0.2146
1 -4 4 8.8106 0.2092
1 -4 5 -6.8940 -0.0168
1 -4 6 2.1791 -0.0778
1 -4 7 2.1884 0.1915
1 -4 8 -0.1952 0.0546
1 -4 9 -5.7031 -0.0385
1 -4 10 0.9973 0.0483
1 -4 11 1.6447 0.1563
1 -4 12 -9.4290 0.0675
1 -4 13 6.7418 0.0412
1 -3 0 1.4650 -2.2454
1 -3 1 39.1762 0.5358
1 -3 2 0.7141 0.0082
1 -3 3 14.4641 -0.4972
1 -3 4 -1.4959 0.0045
1 -3 5 0.5822 0.0208
1 -3 6 8.0636 -0.2450
1 -3 7 -3.4720 0.0141
1 -3 8 3.2290 0.0992
1 -3 9 5.0186 -0.0471
1 -3 10 3.8118 0.0068
1 -3 11 -2.8654 0.1125
1 -3 12 -2.7758 0.0781
1 -3 13 5.5696 0.0143
1 -3 14 -4.4513 0.0417
1 -2 0 -44.8537 -2.1346
1 -2 1 32.0721 -0.1022
1 -2 2 -9.2147 -0.3219
1 -2 3 8.4648 -0.5457
1 -2 4 -10.8585 -0.2381
1 -2 5 7.7230 0.0781
1 -2 6 -2.8738 -0.2680
1 -2 7 -6.4053 -0.1828
1 -2 8 1.9466 0.0898
1 -2 9 0.8142 -0.0687
1 -2 10 5.3857 -0.0977
1 -2 11 6.1914 -0.0103
1 -2 12 0.5179 0.0445
1 -2 13 -1.9340 -0.0447
1 -2 14 -1.2914 -0.0517
1 -2 15 1.7852 0.0747
1 -1 2 -33.5786 -0.4250
1 -1 3 15.0542 -0.1529
1 -1 4 -16.2054 -0.4995
1 -1 5 2.6079 0.0263
1 -1 6 -10.0569 -0.0863
1 -1 7 -3.4944 -0.3422
1 -1 8 -7.4899 -0.0473
1 -1 9 -7.7833 -0.0222
1 -1 10 0.5440 -0.1213
1 -1 11 4.0923 -0.1563
1 -1 12 0.3580 -0.0464
1 -1 13 2.9293 -0.0660
1 -1 14 1.4918 -0.1243
1 -1 15 -1.3321 -0.0360
1 0 3 37.1021 0.3474
1 0 4 -26.4559 -0.4008
1 0 5 -10.9592 -0.1323
1 0 6 -0.8205 0.0876
1 0 7 5.8682 -0.2537
1 0 8 -13.7759 -0.1659
1 0 9 -12.3025 0.0295
1 0 10 -4.4033 -0.0173
1 0 11 -0.9596 -0.1880
1 0 12 -2.7727 -0.1279
1 0 13 3.8276 -0.0172
1 0 14 0.8609 -0.0833
1 0 15 0.4651 -0.1296
1 0 16 0.5461 -0.0131
1 1 3 18.2189 0.3196
1 1 4 -26.3754 0.0753
1 1 5 9.9477 -0.1445
1 1 6 7.8548 0.1717
1 1 7 -4.1228 0.0480
1 1 8 -5.4841 -0.1188
1 1 9 3.0356 0.0530
1 1 10 -3.8987 0.0626
1 1 11 -9.5882 -0.0457
1 1 12 -5.6780 -0.0761
1 1 13 3.5707 -0.0205
1 1 14 -0.8599 0.0365
1 1 15 1.3859 -0.0607
1 1 16 2.6693 -0.0061
1 2 0 48.3261 1.0468
1 2 1 -2.6111 1.1412
1 2 2 44.1263 0.0223
1 2 3 -14.1566 0.1654
1 2 4 11.4498 0.4412
1 2 5 24.9882 0.0127
1 2 6 -3.1881 0.1803
1 2 7 -2.7918 0.2333
1 2 8 12.3253 0.0449
1 2 9 5.9736 0.1017
1 2 10 -0.8947 0.0883
1 2 11 -1.7399 0.0919
1 2 12 -1.2905 0.0505
1 2 13 -3.3163 0.0098
1 2 14 -4.5268 0.1201
1 2 15 4.7430 0.0384
1 2 16 1.4400 0.0226
1 3 0 10.2857 0.0520
1 3 1 19.5408 0.4279
1 3 2 18.9711 0.1267
1 3 3 -17.9961 0.1311
1 3 4 17.5608 0.4955
1 3 5 10.7458 0.1328
1 3 6 -0.9063 0.0663
1 3 7 4.2156 0.2681
1 3 8 7.2776 0.1824
1 3 9 -1.1004 0.0571
1 3 10 8.4560 0.1333
1 3 11 8.3295 0.1708
1 3 12 1.1279 0.0957
1 3 13 -4.3211 0.0399
1 3 14 -1.9293 0.1181
1 3 15 2.0039 0.0755
1 3 16 -4.3635 0.0474
1 4 0 -24.1018 -0.7553
1 4 1 -3.2613 -0.5900
1 4 2 3.5591 0.2499
1 4 3 -18.6740 -0.0686
1 4 4 0.8932 0.1904
1 4 5 -1.6232 0.1710
1 4 6 -9.2325 -0.0567
1 4 7 0.6273 0.1179
1 4 8 1.4934 0.2080
1 4 9 -6.5062 0.0025
1 4 10 2.5314 0.0603
1 4 11 5.8723 0.1294
1 4 12 6.3206 0.0869
1 4 13 0.8035 -0.0024
1 4 14 -1.1203 0.0321
1 4 15 -1.6097 0.0985
1 4 16 -2.7266 0.0405
1 5 0 -22.6853 -1.0145
1 5 1 -14.3280 -1.0636
1 5 2 0.7213 0.3200
1 5 3 -12.5102 -0.2908
1 5 4 3.0982 -0.2460
1 5 5 -9.3233 0.1028
1 5 6 -15.6501 -0.1277
1 5 7 1.3427 -0.1022
1 5 8 -5.7571 0.0837
1 5 9 -6.8541 -0.0465
1 5 10 -3.1320 -0.1244
1 5 11 -2.0647 0.0005
1 5 12 3.3345 0.0142
1 5 13 1.7433 -0.0379
1 5 14 3.2406 -0.0581
1 5 15 -0.5725 0.0119
1 5 16 -2.2882 0.0211
1 6 0 -9.3612 -0.4953
1 6 1 0.8396 -0.8692
1 6 2 5.1389 0.1411
1 6 3 -5.1852 -0.2395
1 6 4 9.0380 -0.4319
1 6 5 -0.9174 -0.0218
1 6 6 -2.7618 -0.1471
1 6 7 -2.2389 -0.2092
1 6 8 -4.3861 -0.0849
1 6 9 2.6163 -0.1003
1 6 10 -7.5659 -0.2520
1 6 11 -5.4654 -0.0632
1 6 12 1.5257 -0.0796
1 6 13 2.0860 -0.1010
1 6 14 3.6833 -0.1159
1 6 15 -1.3521 -0.0711
1 6 16 1.3169 -0.0030
1 7 0 -4.9145 0.2481
1 7 1 -0.7423 -0.2717
1 7 2 0.2119 -0.1054
1 7 3 4.4254 -0.0406
1 7 4 6.5059 -0.4000
1 7 5 -1.2085 -0.0858
1 7 6 9.6035 -0.0570
1 7 7 2.6980 -0.1855
1 7 8 0.0754 -0.1850
1 7 9 -0.2263 -0.0676
1 7 10 -2.4256 -0.2013
1 7 11 2.8954 -0.1055
1 7 12 -3.5564 -0.0705
1 7 13 0.6972 -0.0835
1 7 14 3.4018 -0.1510
1 7 15 -0.7844 -0.0464
1 8 0 -1.2286 0.7617
1 8 1 -4.4994 0.4154
1 8 2 -9.9431 -0.2882
1 8 3 1.9956 0.1639
1 8 4 0.0902 -0.1422
1 8 5 0.4714 -0.1286
1 8 6 8.0935 0.0377
1 8 7 -2.7017 -0.0410
1 8 8 3.4858 -0.1817
1 8 9 1.8729 0.0002
1 8 10 1.8021 -0.0149
1 8 11 1.0048 -0.1061
1 8 12 -5.1739 0.0139
1 8 13 0.7635 0.0121
1 8 14 0.0247 -0.0939
1 9 0 4.1120 0.7634
1 9 1 5.0365 0.7934
1 9 2 -12.0750 -0.2311
1 9 3 -5.9719 0.2363
1 9 4 -1.1442 0.1641
1 9 5 3.9732 -0.0197
1 9 6 -2.2698 0.0844
1 9 7 -1.5025 0.0635
1 9 8 7.4695 -0.0329
1 9 9 -2.5022 0.0908
1 9 10 0.0382 0.1024
1 9 11 1.5165 -0.0124
1 9 12 0.3229 0.0838
1 9 13 -3.3165 0.0650
1 10 0 -1.8876 0.2048
1 10 1 10.1089 0.6059
1 10 2 -0.3455 -0.0067
1 10 3 -3.0884 0.1351
1 10 4 -6.8904 0.2765
1 10 5 0.6545 0.1240
1 10 6 -1.1922 0.1130
1 10 7 1.5266 0.1484
1 10 8 -1.3164 0.1077
1 10 9 -1.5694 0.1297
1 10 10 3.8341 0.1439
1 10 11 -1.0672 0.0747
1 10 12 3.4425 0.0897
1 11 0 -5.8674 -0.2914
1 11 1 1.8569 0.0646
1 11 2 9.7053 0.1062
1 11 3 3.7965 0.0111
1 11 4 -6.3010 0.2231
1 11 5 2.5838 0.1230
1 11 6 -3.5649 0.0598
1 11 7 -4.6287 0.1682
1 11 8 0.2716 0.1701
1 11 9 1.8072 0.0818
1 11 10 -1.9296 0.0912
2 -11 0 2.9745 0.1703
2 -11 1 -6.9243 -0.1177
2 -10 0 7.1532 0.6264
2 -10 1 1.5547 0.3799
2 -10 2 6.1299 -0.1517
2 -10 3 -2.1634 0.1098
2 -10 4 -1.6866 0.0030
2 -9 0 0.6034 0.7378
2 -9 1 6.1501 0.7530
2 -9 2 6.2155 -0.1828
2 -9 3 -0.4367 0.1994
2 -9 4 3.1437 0.2543
2 -9 5 -0.7853 -0.0404
2 -9 6 4.0837 0.1021
2 -9 7 7.6997 0.1101
2 -8 0 -3.9826 0.1646
2 -8 1 1.5861 0.6495
2 -8 2 -2.1902 -0.0611
2 -8 3 2.7097 0.0997
2 -8 4 6.0051 0.3707
2 -8 5 -6.4231 0.0625
2 -8 6 1.5818 0.0752
2 -8 7 2.1028 0.1505
2 -8 8 1.3736 0.1334
2 -7 0 -4.6833 -0.5678
2 -7 1 -17.0838 -0.0094
2 -7 2 -5.8527 0.1450
2 -7 3 11.7109 -0.0560
2 -7 4 5.1393 0.2607
2 -7 5 -8.4056 0.1227
2 -7 6 -0.6232 0.0060
2 -7 7 1.9343 0.1054
2 -7 8 1.1927 0.1583
2 -7 9 1.7402 0.0167
2 -7 10 2.1529 0.0866
2 -6 0 -12.1824 -0.8857
2 -6 1 -13.4862 -0.6778
2 -6 2 -1.8085 0.2697
2 -6 3 -5.4592 -0.1563
2 -6 4 -2.7749 -0.0018
2 -6 5 7.7927 0.1106
2 -6 6 6.3062 -0.0575
2 -6 7 -8.1705 -0.0103
2 -6 8 -1.3077 0.1313
2 -6 9 7.0647 -0.0349
2 -6 10 -1.7466 -0.0231
2 -6 11 1.6236 0.0051
2 -5 0 -1.7328 -0.7439
2 -5 1 12.8913 -1.0074
2 -5 2 -7.2377 0.2416
2 -5 3 -21.6482 -0.1370
2 -5 4 4.9172 -0.3209
2 -5 5 6.1166 0.0188
2 -5 6 -0.9763 -0.0763
2 -5 7 -2.8734 -0.2002
2 -5 8 4.2263 -0.0094
2 -5 9 -3.2755 -0.0629
2 -5 10 -6.9377 -0.1462
2 -5 11 8.3796 -0.0489
2 -5 12 0.6816 0.0059
2 -4 0 3.7825 -0.1025
2 -4 1 27.0862 -0.7021
2 -4 2 1.7794 -0.0097
2 -4 3 -0.2783 -0.0801
2 -4 4 3.0544 -0.4803
2 -4 5 -12.9768 -0.1056
2 -4 6 7.2038 -0.0708
2 -4 7 9.2020 -0.2888
2 -4 8 -1.7098 -0.1748
2 -4 9 -9.7749 -0.0749
2 -4 10 -1.1161 -0.2036
2 -4 11 2.7339 -0.1067
2 -4 12 -7.0537 -0.0192
2 -4 13 2.7933 -0.0622
2 -3 0 -14.2438 0.6010
2 -3 1 26.3619 0.0904
2 -3 2 8.6056 -0.1985
2 -3 3 23.0992 0.0669
2 -3 4 -2.5112 -0.3574
2 -3 5 -9.4328 -0.1574
2 -3 6 11.4743 -0.0074
2 -3 7 3.2666 -0.1929
2 -3 8 7.2259 -0.2142
2 -3 9 3.5767 -0.0161
2 -3 10 -4.6739 -0.1065
2 -3 11 -5.8354 -0.1193
2 -3 12 -0.4366 -0.0427
2 -3 13 2.4027 -0.0439
2 -3 14 -3.0088 -0.0235
2 -2 0 -28.3911 1.1511
2 -2 1 18.7278 0.9303
2 -2 2 -17.0180 -0.3511
2 -2 3 26.1785 0.2495
2 -2 4 1.4240 0.1347
2 -2 5 -0.6648 -0.1497
2 -2 6 -2.3647 0.0787
2 -2 7 -0.3669 0.0851
2 -2 8 14.9781 -0.1464
2 -2 9 9.2676 0.0327
2 -2 10 0.1427 0.0977
2 -2 11 0.5266 -0.0364
2 -2 12 -3.2670 0.0004
2 -2 13 -5.1876 0.0421
2 -2 14 -0.7859 0.0421
2 -2 15 4.4364 -0.0352
2 -1 0 6.3182 1.1563
2 -1 1 7.9943 1.2988
2 -1 2 -59.4266 -0.2640
2 -1 3 13.9772 0.2198
2 -1 4 6.6886 0.6055
2 -1 5 3.8003 0.0075
2 -1 6 -19.5935 0.0555
2 -1 7 -3.5338 0.2903
2 -1 8 8.5703 0.0145
2 -1 9 5.2331 0.0276
2 -1 10 5.5936 0.2473
2 -1 11 7.0660 0.0681
2 -1 12 -4.9002 0.0156
2 -1 13 -2.8148 0.0992
2 -1 14 -1.4749 0.1230
2 -1 15 -4.1090 -0.0167
2 0 0 53.3239 -0.2252
2 0 1 -30.0539 0.7395
2 0 2 -48.8882 0.4538
2 0 3 12.2178 0.0317
2 0 4 -17.6179 0.4162
2 0 5 0.8086 0.2358
2 0 6 -7.8808 0.0065
2 0 7 -5.1058 0.2390
2 0 8 -12.0393 0.1754
2 0 9 -3.2762 0.0330
2 0 10 9.2618 0.2264
2 0 11 9.4570 0.1041
2 0 12 -2.3518 0.0434
2 0 13 2.3614 0.0706
2 0 14 -4.7869 0.1192
2 0 15 -6.4459 0.0337
2 0 16 0.7110 -0.0174
2 1 0 39.3775 -1.6282
2 1 1 -34.0446 -0.4474
2 1 2 20.1903 0.6566
2 1 3 -9.0285 -0.1515
2 1 4 -42.2151 -0.1136
2 1 5 15.1765 0.2496
2 1 6 10.5846 0.0422
2 1 7 -14.5760 0.0321
2 1 8 -17.4194 0.1387
2 1 9 -1.0568 0.0472
2 1 10 0.9469 0.0987
2 1 11 -0.1051 0.0587
2 1 12 3.8829 0.0654
2 1 13 9.9915 0.0335
2 1 14 -4.9512 0.0543
2 1 15 -3.9867 0.0393
2 1 16 1.6761 0.0291
2 2 0 9.9509 -1.4658
2 2 1 1.1815 -1.3876
2 2 2 52.4218 -0.0755
2 2 3 -18.2852 -0.3073
2 2 4 -17.4482 -0.3622
2 2 5 15.1225 0.0476
2 2 6 4.6526 -0.0221
2 2 7 -4.8359 -0.2038
2 2 8 2.1390 0.0244
2 2 9 -5.2963 0.0014
2 2 10 -13.9617 -0.0966
2 2 11 -4.1958 0.0013
2 2 12 5.7887 0.0278
2 2 13 6.2761 -0.0202
2 2 14 -0.8493 0.0119
2 2 15 3.2441 -0.0113
2 2 16 -0.2014 -0.0022
2 3 0 2.3511 -0.2316
2 3 1 2.4497 -1.4083
2 3 2 37.3416 -0.6016
2 3 3 5.9528 -0.2858
2 3 4 3.3661 -0.2803
2 3 5 1.4282 -0.2232
2 3 6 3.7548 -0.1423
2 3 7 4.9023 -0.3065
2 3 8 11.1044 -0.0707
2 3 9 -0.6848 -0.0570
2 3 10 -7.4813 -0.2135
2 3 11 -8.1911 -0.0649
2 3 12 -5.7777 -0.0264
2 3 13 0.8574 -0.0970
2 3 14 4.1368 -0.0648
2 3 15 2.8085 -0.0765
2 3 16 -2.3712 -0.0370
2 4 0 1.8182 1.0290
2 4 1 -16.0703 -0.6779
2 4 2 6.3443 -0.5192
2 4 3 6.9356 -0.0387
2 4 4 9.3953 -0.0791
2 4 5 2.9031 -0.3611
2 4 6 -7.1269 -0.0682
2 4 7 0.6393 -0.1820
2 4 8 13.0134 -0.1425
2 4 9 5.2442 -0.0401
2 4 10 4.2237 -0.1446
2 4 11 -3.5033 -0.1363
2 4 12 -9.1452 -0.0597
2 4 13 -5.2363 -0.0930
2 4 14 0.7843 -0.0802
2 4 15 1.7457 -0.1119
2 4 16 0.4653 -0.0500
2 5 0 -6.6770 1.5734
2 5 1 -18.7670 0.3945
2 5 2 -7.5838 -0.1717
2 5 3 -7.0387 0.1291
2 5 4 5.6517 0.1296
2 5 5 -0.6579 -0.1987
2 5 6 -10.1737 0.0814
2 5 7 -0.4596 0.0540
2 5 8 -2.0894 -0.1036
2 5 9 2.7049 0.0111
2 5 10 11.6032 -0.0054
2 5 11 3.7485 -0.0947
2 5 12 -4.7906 -0.0176
2 5 13 -6.2719 -0.0161
2 5 14 0.3331 -0.0203
2 5 15 0.1124 -0.0535
2 5 16 -0.9067 -0.0327
2 6 0 -4.6637 1.2144
2 6 1 -0.9375 1.1377
2 6 2 -4.9377 0.2221
2 6 3 -12.8290 0.2396
2 6 4 3.9243 0.2420
2 6 5 -2.4164 0.0726
2 6 6 -5.0720 0.1489
2 6 7 -1.0462 0.2346
2 6 8 -8.3487 -0.0216
2 6 9 -0.6897 0.0579
2 6 10 0.7282 0.1379
2 6 11 4.9533 0.0093
2 6 12 5.0877 0.0068
2 6 13 -1.9034 0.0944
2 6 14 -1.6059 0.0281
2 6 15 -3.3283 -0.0008
2 6 16 0.9532 0.0621
2 7 0 2.8464 0.1435
2 7 1 12.2514 1.0439
2 7 2 -1.0252 0.4674
2 7 3 -7.8704 0.2788
2 7 4 5.1398 0.2017
2 7 5 -2.2079 0.2569
2 7 6 2.6126 0.1152
2 7 7 4.7292 0.2855
2 7 8 -5.9045 0.0531
2 7 9 -5.3775 0.0319
2 7 10 -3.0452 0.1906
2 7 11 5.6157 0.1081
2 7 12 3.2690 -0.0160
2 7 13 0.4190 0.1143
2 7 14 -0.7281 0.0783
2 7 15 -1.7738 0.0111
2 8 0 -1.5304 -0.8666
2 8 1 10.8568 0.3488
2 8 2 4.8541 0.3654
2 8 3 -1.7775 0.1543
2 8 4 -4.2697 0.0200
2 8 5 1.1092 0.2888
2 8 6 8.2950 0.0503
2 8 7 0.5319 0.1425
2 8 8 1.6576 0.0684
2 8 9 3.7446 -0.0036
2 8 10 -1.5842 0.1214
2 8 11 -2.6775 0.1308
2 8 12 -0.1348 0.0087
2 8 13 5.9791 0.0131
2 8 14 -0.7679 0.0853
2 9 0 -4.2790 -1.0984
2 9 1 0.4912 -0.4489
2 9 2 2.0764 0.0693
2 9 3 5.5496 0.0349
2 9 4 -3.8770 -0.1955
2 9 5 -1.2025 0.1240
2 9 6 -1.5496 -0.0186
2 9 7 1.9818 -0.0515
2 9 8 9.9272 0.0253
2 9 9 1.5886 -0.0493
2 9 10 0.0879 0.0146
2 9 11 -0.2999 0.0683
2 9 12 -1.6977 -0.0001
2 9 13 2.2008 -0.0765
2 10 0 -1.4637 -0.6496
2 10 1 -1.6606 -0.7778
2 10 2 -2.5090 -0.2281
2 10 3 5.7950 -0.1012
2 10 4 -2.6407 -0.2341
2 10 5 -0.9572 -0.0732
2 10 6 -1.3651 -0.0989
2 10 7 1.4407 -0.1626
2 10 8 -0.3989 -0.0211
2 10 9 1.8224 -0.0814
2 10 10 9.1801 -0.1018
2 10 11 0.5244 -0.0239
2 10 12 -3.7694 -0.0282
2 11 0 5.6860 -0.0093
2 11 1 1.1182 -0.5779
2 11 2 -0.1419 -0.3673
2 11 3 0.0702 -0.1569
2 11 4 -4.6366 -0.1258
2 11 5 1.3788 -0.2239
2 11 6 -4.4632 -0.0947
2 11 7 0.0089 -0.1492
2 11 8 1.6340 -0.0828
2 11 9 0.4121 -0.0483
3 -11 0 1.5465 -0.1455
3 -10 0 -0.0272 -0.7471
3 -10 1 -1.2786 0.1687
3 -10 2 1.1397 0.1948
3 -10 3 -2.5293 -0.0357
3 -10 4 2.0336 0.0163
3 -9 0 -0.2881 -1.0840
3 -9 1 5.8712 -0.4094
3 -9 2 0.7160 0.0715
3 -9 3 -5.2592 -0.1283
3 -9 4 6.2300 -0.1782
3 -9 5 4.4745 0.1053
3 -9 6 -1.1581 -0.0361
3 -8 0 7.2567 -0.7205
3 -8 1 7.9008 -0.9565
3 -8 2 -8.0938 -0.2468
3 -8 3 -4.7032 -0.1060
3 -8 4 2.9324 -0.2597
3 -8 5 1.5455 -0.0455
3 -8 6 4.6410 -0.0309
3 -8 7 0.6483 -0.1672
3 -8 8 -2.9949 0.0035
3 -7 0 5.3260 0.2005
3 -7 1 -4.6995 -0.8688
3 -7 2 -2.7172 -0.4957
3 -7 3 5.6791 -0.1083
3 -7 4 -6.3317 -0.1704
3 -7 5 -10.8983 -0.2169
3 -7 6 5.6453 -0.0338
3 -7 7 4.6378 -0.1722
3 -7 8 -1.4447 -0.0376
3 -7 9 0.6541 0.0264
3 -7 10 -2.2659 -0.0630
3 -6 0 -16.0694 1.2268
3 -6 1 -8.0675 -0.0504
3 -6 2 13.7968 -0.3499
3 -6 3 -1.9431 0.0001
3 -6 4 -11.8585 0.0473
3 -6 5 -0.7251 -0.2463
3 -6 6 4.1367 0.0549
3 -6 7 -6.2277 -0.0131
3 -6 8 0.6342 -0.0682
3 -6 9 8.4674 0.0062
3 -6 10 -2.6066 -0.0533
3 -6 11 -2.0074 -0.1036
3 -5 0 -18.7957 1.5644
3 -5 1 -2.6546 1.0346
3 -5 2 -0.6499 0.0787
3 -5 3 -11.8504 0.1735
3 -5 4 8.6895 0.3281
3 -5 5 1.0985 -0.0281
3 -5 6 -10.0456 0.1093
3 -5 7 -5.0603 0.1586
3 -5 8 7.2126 -0.0179
3 -5 9 -0.0749 0.0259
3 -5 10 -4.5268 0.0613
3 -5 11 6.1010 -0.0541
3 -5 12 2.2709 0.0208
3 -4 0 -10.5840 0.7564
3 -4 1 3.3221 1.4661
3 -4 2 -12.5357 0.5013
3 -4 3 -4.0436 0.2507
3 -4 4 12.7497 0.3365
3 -4 5 -9.1134 0.2260
3 -4 6 1.0897 0.1136
3 -4 7 -1.5231 0.2499
3 -4 8 -7.3237 0.0618
3 -4 9 -5.4000 0.0195
3 -4 10 4.8044 0.1252
3 -4 11 2.2953 0.0401
3 -4 12 -4.0248 0.0068
3 -4 13 2.8146 -0.0085
3 -3 0 -4.0729 -0.6078
3 -3 1 21.5245 0.8573
3 -3 2 -8.0360 0.6175
3 -3 3 2.4517 0.1572
3 -3 4 3.2574 0.1167
3 -3 5 0.8754 0.3345
3 -3 6 14.4636 0.0050
3 -3 7 -6.7244 0.2324
3 -3 8 -7.4732 0.1242
3 -3 9 -2.9214 -0.0438
3 -3 10 -1.6260 0.0970
3 -3 11 -1.0436 0.1227
3 -3 12 2.8706 -0.0087
3 -3 13 3.8016 -0.0130
3 -3 14 -1.1021 0.0839
3 -2 0 -13.7175 -1.6764
3 -2 1 43.1669 -0.1095
3 -2 2 -1.7566 0.3975
3 -2 3 3.9251 -0.1146
3 -2 4 -8.2712 -0.1239
3 -2 5 12.5772 0.3385
3 -2 6 16.5299 -0.1149
3 -2 7 -1.5394 0.0181
3 -2 8 4.0247 0.1510
3 -2 9 -2.2745 -0.0542
3 -2 10 -9.1034 -0.0180
3 -2 11 -0.5706 0.1540
3 -2 12 1.4633 0.0229
3 -2 13 -0.2451 -0.0453
3 -2 14 8.2987 0.0931
3 -2 15 3.6159 0.0569
3 -1 0 -7.8920 -1.5886
3 -1 1 34.4636 -1.1257
3 -1 2 -18.4903 -0.1124
3 -1 3 14.7597 -0.1281
3 -1 4 -12.0068 -0.3268
3 -1 5 0.0543 0.0458
3 -1 6 5.6796 -0.0635
3 -1 7 11.5123 -0.2228
3 -1 8 9.9383 0.0500
3 -1 9 -3.1408 -0.0020
3 -1 10 -7.4093 -0.1376
3 -1 11 -0.8736 0.0485
3 -1 12 -6.9005 0.0607
3 -1 13 -0.9612 -0.0726
3 -1 14 8.8053 -0.0067
3 -1 15 0.3454 0.0441
3 0 0 15.2961 -0.4596
3 0 1 -28.5667 -1.4997
3 0 2 -26.2316 -0.5690
3 0 3 37.3850 -0.0042
3 0 4 -20.9019 -0.3702
3 0 5 -25.9358 -0.3992
3 0 6 -2.1183 -0.0209
3 0 7 17.9107 -0.2571
3 0 8 0.7797 -0.1212
3 0 9 -3.5690 -0.0019
3 0 10 5.5034 -0.1617
3 0 11 0.4338 -0.1252
3 0 12 -14.4435 0.0242
3 0 13 -2.2267 -0.0638
3 0 14 2.2086 -0.0880
3 0 15 -2.7585 -0.0410
3 0 16 1.1407 0.0117
3 1 0 14.7503 0.8635
3 1 1 -57.1355 -0.7667
3 1 2 -1.6234 -0.5949
3 1 3 19.8405 -0.1105
3 1 4 -22.2135 -0.2288
3 1 5 -11.8604 -0.4490
3 1 6 -8.7102 -0.0422
3 1 7 -6.1688 -0.1690
3 1 8 -2.4902 -0.2283
3 1 9 10.0309 -0.0275
3 1 10 7.7338 -0.0864
3 1 11 -3.3451 -0.1987
3 1 12 -6.1089 -0.0365
3 1 13 -0.2337 -0.0392
3 1 14 -5.9841 -0.0786
3 1 15 -0.1445 -0.0728
3 1 16 4.0059 -0.0109
3 2 0 18.8660 1.6985
3 2 1 -20.6862 0.2687
3 2 2 2.9778 -0.2401
3 2 3 -7.3204 -0.1874
3 2 4 7.4508 0.0862
3 2 5 9.1571 -0.1043
3 2 6 -13.7525 -0.0557
3 2 7 -17.0652 -0.0324
3 2 8 -0.2306 -0.1322
3 2 9 4.3241 -0.0033
3 2 10 1.9339 0.0003
3 2 11 5.9996 -0.1424
3 2 12 5.1656 -0.0037
3 2 13 -2.4822 0.0312
3 2 14 -6.7060 -0.0559
3 2 15 3.6951 -0.0250
3 2 16 2.0320 -0.0054
3 3 0 22.3349 1.5808
3 3 1 13.1517 1.0613
3 3 2 4.5743 0.2631
3 3 3 -12.7932 -0.0923
3 3 4 11.7086 0.4442
3 3 5 17.9183 0.1803
3 3 6 4.7714 -0.0618
3 3 7 -11.0994 0.1439
3 3 8 -4.7903 0.1057
3 3 9 -7.4634 0.0488
3 3 10 -3.0341 0.1094
3 3 11 6.6286 0.0021
3 3 12 6.4600 0.0254
3 3 13 1.7944 0.0970
3 3 14 -1.5445 0.0048
3 3 15 -0.4990 0.0178
3 3 16 -1.5854 0.0227
3 4 0 10.7938 0.5040
3 4 1 9.3801 1.1809
3 4 2 15.3019 0.6513
3 4 3 -9.2259 0.0460
3 4 4 -2.9349 0.4837
3 4 5 14.3960 0.2483
3 4 6 8.1687 0.0020
3 4 7 2.4607 0.2066
3 4 8 5.3920 0.2569
3 4 9 -11.1760 0.0687
3 4 10 -12.0104 0.1412
3 4 11 -2.7403 0.1229
3 4 12 3.5325 0.0314
3 4 13 2.7039 0.0978
3 4 14 0.8072 0.0624
3 4 15 1.0907 0.0584
3 4 16 0.4449 0.0766
3 5 0 -6.2323 -0.8028
3 5 1 -8.5215 0.4924
3 5 2 18.7232 0.5958
3 5 3 0.5561 0.1117
3 5 4 -6.9469 0.1651
3 5 5 -1.5834 0.1889
3 5 6 -2.8230 0.0881
3 5 7 10.6348 0.1060
3 5 8 9.3609 0.1856
3 5 9 -2.7413 0.0310
3 5 10 -4.6078 0.0565
3 5 11 -10.3146 0.1230
3 5 12 -7.6024 0.0287
3 5 13 0.7215 0.0512
3 5 14 5.4124 0.0587
3 5 15 0.3748 0.0298
3 5 16 0.2830 0.0763
3 6 0 -12.4385 -1.4004
3 6 1 -6.0140 -0.4433
3 6 2 9.8516 0.1282
3 6 3 -0.8744 0.1339
3 6 4 1.2469 -0.2076
3 6 5 -3.1249 0.0240
3 6 6 -12.0595 0.0548
3 6 7 0.6330 -0.0530
3 6 8 5.8478 0.0184
3 6 9 5.4557 0.0212
3 6 10 0.2231 -0.0599
3 6 11 -5.4986 0.0154
3 6 12 -6.3108 0.0250
3 6 13 -3.0805 -0.0333
3 6 14 -0.1197 0.0002
3 6 15 -3.3067 -0.0004
3 6 16 3.5503 -0.0048
3 7 0 -8.8115 -1.1400
3 7 1 -0.6746 -1.0383
3 7 2 -1.4323 -0.3326
3 7 3 1.7237 0.1228
3 7 4 8.7484 -0.4350
3 7 5 -5.0014 -0.1572
3 7 6 -6.7574 -0.0060
3 7 7 -2.3338 -0.1579
3 7 8 -7.2426 -0.1373
3 7 9 0.4332 0.0187
3 7 10 3.9265 -0.1170
3 7 11 3.4238 -0.0829
3 7 12 -4.3076 0.0431
3 7 13 -5.5420 -0.0880
3 7 14 -2.3846 -0.0806
3 7 15 -3.6845 -0.0064
3 8 0 -2.0339 -0.2190
3 8 1 1.5481 -0.9460
3 8 2 -7.7743 -0.5873
3 8 3 1.8935 0.0384
3 8 4 9.0871 -0.3735
3 8 5 1.8396 -0.2246
3 8 6 1.8020 -0.0392
3 8 7 -6.0621 -0.1573
3 8 8 -7.5302 -0.1950
3 8 9 2.8896 -0.0306
3 8 10 -0.6408 -0.0760
3 8 11 -0.6341 -0.0857
3 8 12 -0.8489 0.0147
3 8 13 0.7035 -0.0813
3 8 14 -0.3327 -0.0879
3 9 0 3.4913 0.7774
3 9 1 1.8802 -0.2652
3 9 2 -8.2986 -0.4462
3 9 3 -4.0483 -0.0331
3 9 4 2.7323 -0.1035
3 9 5 6.1207 -0.1489
3 9 6 2.7624 -0.0539
3 9 7 1.2656 -0.0655
3 9 8 1.6337 -0.0997
3 9 9 -2.7953 -0.0331
3 9 10 -2.7963 -0.0017
3 9 11 3.4350 -0.0711
3 9 12 1.5607 -0.0049
3 9 13 0.0657 -0.0145
3 10 0 1.5070 1.0561
3 10 1 3.2385 0.4414
3 10 2 -2.8214 -0.0108
3 10 3 -4.5336 -0.0433
3 10 4 -10.8945 0.1568
3 10 5 -0.8750 0.0258
3 10 6 4.1517 -0.0041
3 10 7 2.4484 0.0288
3 10 8 -0.1524 0.0179
3 10 9 0.4206 0.0223
3 10 10 2.4463 0.0743
3 10 11 0.6227 -0.0505
3 11 1 -1.4338 0.6946
3 11 2 -1.9506 0.2648
3 11 3 -2.2068 -0.0364
3 11 4 -10.5562 0.2763
3 11 5 -0.7975 0.1385
3 11 6 -5.2604 0.0296
3 11 7 -6.2944 0.0742
3 11 8 4.4717 0.1046
3 11 9 4.0143 0.0312
4 -10 0 0.7495 -0.1234
4 -10 1 -5.0901 -0.6699
4 -10 2 0.4663 -0.3676
4 -10 3 -1.2196 0.0555
4 -9 0 1.3247 0.8060
4 -9 1 8.5513 -0.1589
4 -9 2 4.0525 -0.3956
4 -9 3 -0.3887 0.0018
4 -9 4 4.6188 -0.0601
4 -9 5 0.4845 -0.1198
4 -9 6 -0.3814 0.0091
4 -8 0 6.6653 1.2864
4 -8 1 12.3062 0.6348
4 -8 2 -1.5887 -0.0372
4 -8 3 2.0165 -0.0412
4 -8 4 12.0898 0.1993
4 -8 5 3.9983 0.0609
4 -8 6 0.7761 -0.0249
4 -8 7 4.1264 0.0562
4 -8 8 -3.0290 -0.0441
4 -7 0 5.3535 0.7884
4 -7 1 -7.8588 0.9569
4 -7 2 -0.0471 0.3966
4 -7 3 13.6967 -0.0138
4 -7 4 1.6194 0.3309
4 -7 5 -4.6599 0.1856
4 -7 6 7.4185 -0.0268
4 -7 7 8.2637 0.1256
4 -7 8 -1.4775 0.1225
4 -7 9 1.2128 0.0388
4 -6 0 -8.4898 -0.3704
4 -6 1 -9.6097 0.7276
4 -6 2 10.1452 0.5637
4 -6 3 1.3677 -0.0747
4 -6 4 -7.3763 0.2290
4 -6 5 2.7256 0.2474
4 -6 6 5.7101 0.0402
4 -6 7 -3.5408 0.1031
4 -6 8 3.5932 0.1850
4 -6 9 8.9298 -0.0072
4 -6 10 -1.9578 0.0214
4 -6 11 -1.3235 0.0874
4 -5 0 -9.0216 -1.4157
4 -5 1 -2.3507 0.0236
4 -5 2 -0.1341 0.4174
4 -5 3 -11.5643 -0.0071
4 -5 4 8.7609 -0.0209
4 -5 5 1.4995 0.1460
4 -5 6 -7.3969 0.0845
4 -5 7 -2.4027 -0.0091
4 -5 8 5.7745 0.1177
4 -5 9 -0.3840 0.0321
4 -5 10 -1.4869 0.0048
4 -5 11 8.7294 0.1005
4 -5 12 1.2444 0.0120
4 -4 0 -3.7320 -1.4818
4 -4 1 1.5248 -0.7638
4 -4 2 -9.5777 -0.1519
4 -4 3 -6.7880 0.1279
4 -4 4 8.9548 -0.2488
4 -4 5 -11.1630 -0.0815
4 -4 6 2.0251 0.0447
4 -4 7 2.7228 -0.0845
4 -4 8 -4.8857 -0.0083
4 -4 9 -5.3684 0.0289
4 -4 10 1.8779 -0.0698
4 -4 11 4.0795 0.0216
4 -4 12 0.4155 0.0326
4 -4 13 -1.8483 -0.0565
4 -3 0 -4.7863 -0.7766
4 -3 1 12.7100 -1.1974
4 -3 2 -4.0513 -0.6124
4 -3 3 2.6099 0.0846
4 -3 4 1.0522 -0.4577
4 -3 5 -10.8226 -0.2269
4 -3 6 5.6726 0.0282
4 -3 7 -2.8793 -0.1369
4 -3 8 -0.4426 -0.2027
4 -3 9 1.5757 0.0135
4 -3 10 -1.0254 -0.1037
4 -3 11 -1.8900 -0.1077
4 -3 12 4.3899 0.0240
4 -3 13 -0.7254 -0.0461
4 -3 14 -6.7490 -0.0325
4 -2 0 -16.9202 0.4135
4 -2 1 28.4473 -0.8814
4 -2 2 2.2628 -0.6521
4 -2 3 8.4347 -0.0107
4 -2 4 4.8215 -0.3379
4 -2 5 2.7657 -0.3052
4 -2 6 -1.2182 -0.0225
4 -2 7 -6.3302 -0.0634
4 -2 8 7.5747 -0.3139
4 -2 9 4.0243 -0.0023
4 -2 10 -1.7302 -0.0217
4 -2 11 2.0562 -0.1700
4 -2 12 4.9329 -0.0083
4 -2 13 0.4196 0.0071
4 -2 14 2.2908 -0.0742
4 -1 0 -3.0908 1.6901
4 -1 1 34.7782 0.2080
4 -1 2 -19.6997 -0.4170
4 -1 3 6.8132 -0.0955
4 -1 4 17.5039 0.1840
4 -1 5 14.5775 -0.1726
4 -1 6 -9.2577 -0.1371
4 -1 7 -3.6301 0.0813
4 -1 8 10.9494 -0.1338
4 -1 9 -1.2401 -0.0483
4 -1 10 -4.5260 0.0634
4 -1 11 7.1526 -0.0938
4 -1 12 4.2302 -0.0443
4 -1 13 1.8403 0.0578
4 -1 14 7.3311 -0.0321
4 -1 15 -0.4812 -0.0063
4 0 0 19.5694 1.8536
4 0 1 -0.6493 1.2015
4 0 2 -26.9486 0.1679
4 0 3 12.1025 -0.0653
4 0 4 -1.7373 0.4704
4 0 5 3.6113 0.1186
4 0 6 3.7735 -0.0756
4 0 7 2.2989 0.1549
4 0 8 -6.1435 0.1496
4 0 9 -4.3800 -0.0688
4 0 10 4.9187 0.0958
4 0 11 2.7437 0.0702
4 0 12 -4.9350 -0.0515
4 0 13 2.9962 0.0477
4 0 14 4.2126 0.0662
4 0 15 -3.3874 0.0260
4 1 0 9.8087 0.7858
4 1 1 -24.1386 1.3482
4 1 2 -0.5270 0.6555
4 1 3 -2.3465 0.0242
4 1 4 -27.7465 0.3376
4 1 5 -0.2523 0.3191
4 1 6 13.1680 0.0949
4 1 7 -5.1124 0.1172
4 1 8 -13.1711 0.2683
4 1 9 3.2037 -0.0058
4 1 10 3.2312 0.1018
4 1 11 -7.8379 0.1698
4 1 12 -3.2327 -0.0291
4 1 13 5.3255 0.0602
4 1 14 -2.1115 0.1306
4 1 15 -4.7530 0.0399
4 1 16 2.6451 0.0135
4 2 0 1.6382 -0.7609
4 2 1 -13.4470 0.5544
4 2 2 11.0523 0.6837
4 2 3 -9.1921 0.0038
4 2 4 -17.8123 0.0449
4 2 5 -6.1563 0.3348
4 2 6 4.1184 0.1572
4 2 7 -3.1188 -0.0054
4 2 8 -1.0051 0.1731
4 2 9 1.2331 0.0710
4 2 10 -3.1073 0.0598
4 2 11 -2.8584 0.1477
4 2 12 0.5167 0.0090
4 2 13 -0.5001 0.0660
4 2 14 -1.2838 0.1286
4 2 15 0.9723 0.0455
4 2 16 -1.2069 -0.0065
4 3 0 8.4316 -1.7620
4 3 1 -5.0950 -0.5783
4 3 2 8.1459 0.3324
4 3 3 4.5441 -0.0251
4 3 4 -5.1873 -0.2058
4 3 5 -7.5004 0.0973
4 3 6 2.9363 0.0836
4 3 7 -5.4680 -0.1098
4 3 8 2.6881 0.0055
4 3 9 4.5616 0.0904
4 3 10 3.1261 -0.0287
4 3 11 -0.0455 0.0444
4 3 12 -0.5914 0.0252
4 3 13 -0.0304 -0.0148
4 3 14 -0.8645 0.0363
4 3 15 -0.7093 0.0331
4 3 16 -0.5738 -0.0491
4 4 0 14.6571 -1.4639
4 4 1 -7.2592 -1.2412
4 4 2 -0.2028 -0.2246
4 4 3 6.7149 0.0179
4 4 4 4.6402 -0.2788
4 4 5 1.7537 -0.2311
4 4 6 -2.5278 -0.0282
4 4 7 -7.4875 -0.1027
4 4 8 3.8463 -0.1033
4 4 9 -0.8752 0.0195
4 4 10 2.4283 -0.0982
4 4 11 5.8797 -0.0704
4 4 12 3.0339 0.0014
4 4 13 -2.1970 -0.0740
4 4 14 -0.6142 -0.0781
4 4 15 0.3370 -0.0066
4 4 16 -1.3438 -0.0772
4 5 0 0.4972 -0.3074
4 5 1 -7.5989 -1.1163
4 5 2 5.4013 -0.6167
4 5 3 -2.4175 0.0524
4 5 4 1.4992 -0.1824
4 5 5 6.3889 -0.3398
4 5 6 -0.3327 -0.0781
4 5 7 -0.2976 -0.0159
4 5 8 -0.9913 -0.1716
4 5 9 -7.6305 -0.0943
4 5 10 -0.3266 -0.0672
4 5 11 2.9349 -0.1111
4 5 12 1.9901 -0.0443
4 5 13 0.5531 -0.0464
4 5 14 5.6581 -0.1235
4 5 15 -0.3958 -0.0136
4 5 16 -4.1241 -0.0692
4 6 0 -11.6544 0.9680
4 6 1 -1.1646 -0.3558
4 6 2 8.8497 -0.6349
4 6 3 -10.4496 0.0731
4 6 4 0.5974 0.0248
4 6 5 6.0435 -0.2360
4 6 6 -2.4931 -0.1187
4 6 7 5.7805 0.0853
4 6 8 2.2633 -0.1355
4 6 9 -4.6055 -0.1126
4 6 10 -3.9360 -0.0095
4 6 11 -4.6291 -0.0948
4 6 12 2.1916 -0.0371
4 6 13 3.1200 0.0274
4 6 14 1.7973 -0.1003
4 6 15 -0.7632 -0.0051
4 7 0 -10.0000 1.5594
4 7 1 0.7371 0.5625
4 7 2 0.4604 -0.2727
4 7 3 -7.2421 0.0702
4 7 4 2.7255 0.1907
4 7 5 -2.3330 -0.0302
4 7 6 -3.1564 -0.1134
4 7 7 6.7794 0.1405
4 7 8 -1.9662 -0.0080
4 7 9 -1.4908 -0.0773
4 7 10 2.6219 0.0129
4 7 11 -2.9406 0.0198
4 7 12 -3.8634 0.0263
4 7 13 -2.5027 0.0221
4 7 14 -0.0421 0.0143
4 7 15 1.1107 0.0262
4 8 0 -2.2331 1.0095
4 8 1 4.1132 0.9923
4 8 2 -1.5955 0.2085
4 8 3 -1.3842 -0.0061
4 8 4 -1.4177 0.2253
4 8 5 -4.6413 0.2059
4 8 6 0.6512 -0.0428
4 8 7 -1.1288 0.0868
4 8 8 -3.9690 0.1117
4 8 9 1.6985 -0.0374
4 8 10 -1.1864 0.0505
4 8 11 -3.0689 0.1204
4 8 12 -2.0849 0.0490
4 8 13 -1.2165 -0.0042
4 8 14 -2.2844 0.1052
4 9 0 4.4126 -0.0492
4 9 1 4.0225 0.6815
4 9 2 0.1014 0.4235
4 9 3 7.4601 -0.0541
4 9 4 4.4811 0.1504
4 9 5 -5.8669 0.2243
4 9 6 -1.3451 0.0462
4 9 7 3.6370 0.0302
4 9 8 -0.2947 0.1505
4 9 9 -4.6272 -0.0074
4 9 10 -4.5082 0.0727
4 9 11 -0.0975 0.1086
4 9 12 -0.6304 0.0194
4 9 13 0.8691 0.0061
4 10 0 4.0947 -0.7528
4 10 1 3.7882 0.0530
4 10 2 -0.6858 0.3546
4 10 3 5.7470 -0.0473
4 10 4 5.1976 -0.0007
4 10 5 1.7442 0.0983
4 10 6 3.7437 0.1324
4 10 7 -0.2560 -0.0654
4 10 8 -2.8889 0.0939
4 10 9 2.3647 0.0296
4 10 10 1.2823 0.0057
4 10 11 -3.8345 0.0716
4 11 4 -4.2555 -0.0948
4 11 5 6.0418 -0.0297
4 11 6 4.4783 0.0991
5 -10 0 -0.9336 0.6175
5 -10 1 -6.1743 0.6495
5 -9 0 -6.9263 -0.2293
5 -9 1 -1.5419 0.5378
5 -9 2 5.0386 0.3871
5 -9 3 -0.5873 -0.0668
5 -9 4 -2.5023 0.0316
5 -9 5 1.5711 0.2313
5 -8 0 2.5005 -1.0183
5 -8 1 1.8354 -0.0181
5 -8 2 -7.6636 0.3459
5 -8 3 1.0818 -0.0486
5 -8 4 9.1561 -0.0950
5 -8 5 1.5400 0.1877
5 -8 6 -5.7273 0.0663
5 -8 7 -2.0512 -0.0912
5 -7 0 8.4929 -1.3825
5 -7 1 -7.7810 -0.6998
5 -7 2 -6.6778 0.1194
5 -7 3 8.9935 -0.0093
5 -7 4 5.5029 -0.2261
5 -7 5 -2.7577 -0.0236
5 -7 6 3.2330 0.0502
5 -7 7 2.7646 -0.1056
5 -7 8 -7.9417 0.0307
5 -7 9 1.0511 0.1184
5 -6 0 0.1534 -0.8897
5 -6 1 -3.6874 -1.1096
5 -6 2 7.4203 -0.2639
5 -6 3 -6.0021 -0.0020
5 -6 4 -6.1443 -0.2381
5 -6 5 9.9214 -0.2141
5 -6 6 8.2911 0.0255
5 -6 7 -0.6618 -0.0562
5 -6 8 -0.7116 -0.1211
5 -6 9 2.3185 0.0013
5 -6 10 -6.2303 -0.0678
5 -5 0 -2.5368 0.3081
5 -5 1 5.9334 -0.6558
5 -5 2 6.1543 -0.5552
5 -5 3 -14.6553 -0.0469
5 -5 4 0.9754 0.0079
5 -5 5 3.0621 -0.2613
5 -5 6 -2.2772 -0.1143
5 -5 7 4.7454 0.0157
5 -5 8 7.9299 -0.1258
5 -5 9 -0.0333 -0.0401
5 -5 10 -2.8722 0.0058
5 -5 11 -0.3739 -0.0592
5 -4 0 -10.2881 1.4099
5 -4 1 2.9695 0.3688
5 -4 2 4.5225 -0.4158
5 -4 3 -3.7855 -0.0272
5 -4 4 1.3732 0.2028
5 -4 5 -10.1905 -0.1423
5 -4 6 2.0782 -0.1378
5 -4 7 0.3132 0.0952
5 -4 8 -2.5673 -0.0622
5 -4 9 2.8116 -0.0605
5 -4 10 5.0352 0.0385
5 -4 11 0.0736 -0.0446
5 -4 12 -5.3315 -0.0511
5 -3 0 -15.6028 1.7688
5 -3 1 -6.7603 1.0718
5 -3 2 2.1275 -0.0526
5 -3 3 7.0006 0.0849
5 -3 4 -2.0769 0.2819
5 -3 5 -9.1936 0.0695
5 -3 6 6.1530 -0.0579
5 -3 7 -6.9923 0.1630
5 -3 8 -4.9989 0.0208
5 -3 9 3.5711 -0.0886
5 -3 10 2.4962 0.0559
5 -3 11 0.3468 0.0183
5 -3 12 -1.6206 -0.0755
5 -3 13 -5.4110 0.0788
5 -2 0 -20.0132 0.8591
5 -2 1 4.0029 1.2833
5 -2 2 1.4704 0.4906
5 -2 3 3.7356 0.0117
5 -2 4 -2.3249 0.2051
5 -2 5 2.0022 0.3446
5 -2 6 5.7603 0.0163
5 -2 7 -6.6031 0.0384
5 -2 8 -1.6456 0.1590
5 -2 9 2.2598 0.0312
5 -2 10 1.2781 0.0244
5 -2 11 1.3308 0.0993
5 -2 12 1.8289 -0.0271
5 -2 13 -3.0956 0.0116
5 -2 14 -2.0285 0.0468
5 -1 0 -1.6643 -0.6948
5 -1 1 21.8045 0.7361
5 -1 2 -13.6536 0.8143
5 -1 3 1.6656 -0.0750
5 -1 4 11.8581 0.0082
5 -1 5 7.4534 0.3909
5 -1 6 -1.7964 0.1349
5 -1 7 5.1030 -0.1274
5 -1 8 4.2172 0.1919
5 -1 9 -8.2907 0.1693
5 -1 10 -0.7807 -0.0461
5 -1 11 9.0371 0.1060
5 -1 12 5.9504 0.0889
5 -1 13 1.2472 -0.0425
5 -1 14 1.5770 0.0321
5 -1 15 -3.1595 0.0994
5 0 0 20.0194 -1.7738
5 0 1 4.3635 -0.4087
5 0 2 -20.3621 0.4844
5 0 3 11.2981 -0.0528
5 0 4 8.0866 -0.1577
5 0 5 -5.3270 0.1104
5 0 6 2.1398 0.1636
5 0 7 19.9535 -0.1619
5 0 8 0.4075 0.0641
5 0 9 -13.2027 0.1400
5 0 10 3.6929 -0.0854
5 0 11 5.9548 0.0146
5 0 12 -0.7713 0.1163
5 0 13 3.7754 -0.0687
5 0 14 8.0791 -0.0365
5 0 15 -0.0612 0.1017
5 1 0 9.6003 -1.7538
5 1 1 -10.1246 -1.2653
5 1 2 -4.8812 -0.1453
5 1 3 -0.0518 -0.0473
5 1 4 -9.2724 -0.3088
5 1 5 -8.7400 -0.2522
5 1 6 2.9059 0.0548
5 1 7 7.0169 -0.1100
5 1 8 1.6634 -0.1302
5 1 9 3.4082 -0.0017
5 1 10 -1.0380 -0.0423
5 1 11 -8.7932 -0.0928
5 1 12 -0.7483 0.0018
5 1 13 4.5594 -0.0484
5 1 14 3.5413 -0.0872
5 1 15 1.5587 0.0056
5 2 0 -1.8053 -0.5875
5 2 1 -6.7102 -1.3233
5 2 2 1.3846 -0.6436
5 2 3 -5.7273 0.0229
5 2 4 -4.4107 -0.2626
5 2 5 -12.1763 -0.4440
5 2 6 -5.7279 -0.0601
5 2 7 -5.5995 -0.0256
5 2 8 2.3107 -0.2589
5 2 9 5.8456 -0.1169
5 2 10 -1.7153 0.0119
5 2 11 -5.0844 -0.1267
5 2 12 -1.8490 -0.0811
5 2 13 -2.6142 0.0167
5 2 14 -0.1725 -0.1125
5 2 15 1.7143 -0.0474
5 2 16 2.3686 -0.0675
5 3 0 3.7507 0.8787
5 3 1 -0.3831 -0.4972
5 3 2 1.8194 -0.7198
5 3 3 -1.6447 0.0546
5 3 4 2.4768 -0.0021
5 3 5 -3.1895 -0.2971
5 3 6 -1.3369 -0.1055
5 3 7 -13.2909 0.0119
5 3 8 -1.8691 -0.1828
5 3 9 5.0939 -0.0663
5 3 10 2.6227 0.0401
5 3 11 -1.8928 -0.0950
5 3 12 -1.4724 -0.0900
5 3 13 -2.6851 0.0760
5 3 14 -3.1204 -0.0804
5 3 15 -1.9115 -0.0824
5 3 16 0.5515 0.0074
5 4 0 12.5191 1.7452
5 4 1 -5.8774 0.5728
5 4 2 3.5440 -0.3847
5 4 3 1.5695 0.0449
5 4 4 1.1608 0.2165
5 4 5 7.0881 -0.0110
5 4 6 3.3172 -0.1039
5 4 7 -9.9211 0.0748
5 4 8 2.9039 0.0577
5 4 9 0.8442 0.0218
5 4 10 -0.1985 0.0273
5 4 11 2.6275 0.0203
5 4 12 4.3417 -0.0348
5 4 13 -3.2557 0.0741
5 4 14 -3.8879 0.0132
5 4 15 0.4202 -0.0705
5 5 0 4.6145 1.5133
5 5 1 -12.0471 1.1496
5 5 2 9.2712 0.1386
5 5 3 2.7819 0.0415
5 5 4 -4.6741 0.2643
5 5 5 4.9732 0.2744
5 5 6 5.3339 -0.0619
5 5 7 -0.8786 0.0934
5 5 8 2.5769 0.2083
5 5 9 -3.9767 0.0566
5 5 10 2.1780 0.0069
5 5 11 3.0680 0.1258
5 5 12 0.7464 0.0363
5 5 13 1.8334 0.0526
5 5 14 4.8003 0.1010
5 5 15 -3.4107 -0.0117
5 6 0 -3.2563 0.3553
5 6 1 -1.8272 1.0398
5 6 2 5.4319 0.5638
5 6 3 -5.0276 0.0089
5 6 4 2.3501 0.1412
5 6 5 4.2186 0.4261
5 6 6 -2.1516 0.0078
5 6 7 3.4046 0.0271
5 6 8 4.3606 0.2049
5 6 9 -4.5031 0.0968
5 6 10 -0.8211 -0.0328
5 6 11 0.1387 0.0906
5 6 12 2.4268 0.0744
5 6 13 2.4618 0.0229
5 6 14 3.3816 0.0571
5 6 15 -2.2243 0.0274
5 7 0 -8.1666 -0.8280
5 7 1 3.7167 0.2720
5 7 2 -0.3083 0.6072
5 7 3 -5.8071 0.0395
5 7 4 6.1347 -0.1058
5 7 5 -1.2338 0.2568
5 7 6 -3.2641 0.0967
5 7 7 5.4278 -0.0340
5 7 8 0.8281 0.0782
5 7 9 -0.8400 0.0941
5 7 10 -0.0665 -0.0443
5 7 11 -2.8469 0.0200
5 7 12 0.7281 0.0515
5 7 13 -2.9533 -0.0344
5 7 14 2.1476 -0.0403
5 8 0 -7.3827 -1.2810
5 8 2 -2.5713 0.2668
5 8 3 -6.1899 0.0309
5 8 4 1.8486 -0.2333
5 8 5 -0.4187 -0.0346
5 8 6 -2.5172 0.0737
5 8 7 -1.6507 -0.0976
5 8 8 1.1627 -0.0867
5 8 9 4.2790 0.0285
5 8 10 -1.8988 0.0149
5 8 11 -5.4076 -0.0307
5 8 12 -0.9164 -0.0139
5 8 13 -2.6834 -0.0510
5 9 0 2.0864 -0.8577
5 9 1 2.6149 -0.9083
5 9 2 -1.3919 -0.1988
5 9 3 -2.1541 -0.0255
5 9 4 0.4775 -0.1463
5 9 5 -1.6548 -0.2918
5 9 6 0.3770 0.0056
5 9 7 -0.1056 -0.0566
5 9 8 -3.1035 -0.1958
5 9 9 -1.4226 -0.0622
5 9 10 1.6360 0.0658
5 9 11 0.4395 -0.0956
5 9 12 -1.4808 -0.0257
5 10 1 5.5041 -0.6512
5 10 2 5.4960 -0.4235
5 10 3 4.7674 -0.0195
5 10 4 -1.8157 -0.0313
5 10 5 -3.2959 -0.3689
5 10 6 7.1985 0.0192
5 10 7 -0.4034 -0.0063
5 10 8 -7.6529 -0.1739
5 10 9 1.7009 -0.0862
6 -9 0 1.8918 -0.8070
6 -9 1 3.3861 -0.8686
6 -9 2 4.3160 -0.1700
6 -9 3 -5.2681 -0.0035
6 -8 0 4.1516 0.0549
6 -8 1 7.9972 -0.6510
6 -8 2 -0.1347 -0.4637
6 -8 3 -4.0833 -0.0432
6 -8 4 2.7239 -0.0272
6 -8 5 3.4008 -0.2424
6 -8 6 -6.5857 -0.0476
6 -7 0 2.8369 1.0528
6 -7 1 -4.5635 0.0558
6 -7 2 3.9219 -0.4237
6 -7 3 11.5786 0.0204
6 -7 4 -3.9178 0.1138
6 -7 5 -6.2966 -0.1939
6 -7 6 2.1513 -0.0899
6 -7 7 2.9068 0.1101
6 -7 8 0.2388 -0.0044
6 -6 0 -4.1277 1.4251
6 -6 1 -6.6626 0.7941
6 -6 2 10.4476 -0.0920
6 -6 3 6.3835 -0.0035
6 -6 4 -3.1737 0.2353
6 -6 5 2.3851 0.1067
6 -6 6 2.3663 -0.0814
6 -6 7 -2.3295 0.0673
6 -6 8 1.3796 0.0657
6 -6 9 3.3254 -0.0894
6 -5 0 -4.1707 0.7849
6 -5 1 -5.0307 1.0253
6 -5 2 -0.3970 0.4202
6 -5 3 -3.1857 0.0006
6 -5 4 12.5883 0.2088
6 -5 5 2.5541 0.3359
6 -5 6 -5.1985 0.0087
6 -5 7 5.5286 0.0351
6 -5 8 1.6505 0.1274
6 -5 9 -4.1981 0.0137
6 -5 10 0.3025 -0.0270
6 -5 11 1.4061 0.0581
6 -4 0 2.5498 -0.3883
6 -4 1 -2.6324 0.7446
6 -4 2 -11.3342 0.6569
6 -4 3 -7.6816 -0.0107
6 -4 4 10.5856 0.0901
6 -4 5 -1.6785 0.3148
6 -4 6 0.9319 0.0643
6 -4 7 3.7516 0.0241
6 -4 8 -3.7665 0.1523
6 -4 9 -1.6805 0.0881
6 -4 10 1.4599 -0.0602
6 -4 11 -3.7022 0.0671
6 -4 12 -1.5679 0.0081
6 -3 0 6.0090 -1.5022
6 -3 1 4.4698 -0.1451
6 -3 2 -5.0689 0.4564
6 -3 3 -8.6193 -0.0413
6 -3 4 -4.4643 -0.1319
6 -3 5 -2.2821 0.1468
6 -3 6 4.5846 0.1199
6 -3 7 -2.8942 -0.0744
6 -3 8 0.1794 -0.0004
6 -3 9 1.0224 0.0899
6 -3 10 -4.2435 -0.0794
6 -3 11 -3.5869 0.0048
6 -3 12 -3.9425 0.0745
6 -3 13 -4.4068 -0.0416
6 -2 0 -9.1276 -1.7491
6 -2 1 18.9084 -1.1897
6 -2 2 14.7863 -0.0033
6 -2 3 -5.9618 0.0182
6 -2 4 -14.1823 -0.3345
6 -2 5 1.2603 -0.1924
6 -2 6 2.7581 0.1200
6 -2 7 -6.2000 -0.0981
6 -2 8 6.2117 -0.1978
6 -2 9 4.3428 0.0322
6 -2 10 -5.6786 -0.0164
6 -2 11 -3.5539 -0.1151
6 -2 12 -4.6240 0.0217
6 -2 13 -4.9321 -0.0121
6 -1 0 -12.4141 -0.6719
6 -1 1 24.7222 -1.2915
6 -1 2 10.7308 -0.5199
6 -1 3 4.9475 -0.0404
6 -1 4 5.3779 -0.2377
6 -1 5 5.1351 -0.3838
6 -1 6 -11.2185 -0.0073
6 -1 7 -4.1371 -0.0347
6 -1 8 11.5231 -0.2036
6 -1 9 1.8896 -0.0777
6 -1 10 -1.6689 0.0625
6 -1 11 3.4369 -0.1266
6 -1 12 1.5388 -0.0695
6 -1 13 -4.8766 0.0450
6 -1 14 -6.3119 -0.0757
6 0 0 -5.3405 0.7814
6 0 1 -2.4645 -0.5672
6 0 2 -2.5131 -0.6620
6 0 3 19.0051 -0.0419
6 0 4 16.5178 0.0439
6 0 5 1.9030 -0.2992
6 0 6 -4.9555 -0.1157
6 0 7 4.5277 0.0415
6 0 8 -4.0958 -0.0736
6 0 9 -2.7046 -0.1746
6 0 10 13.5307 0.0598
6 0 11 4.9940 -0.0177
6 0 12 -0.7732 -0.0957
6 0 13 0.1788 0.0394
6 0 14 -0.9053 0.0042
6 1 0 0.0699 1.6453
6 1 1 -20.4561 0.4354
6 1 2 -10.2187 -0.4292
6 1 3 4.2087 0.0014
6 1 4 7.8310 0.3167
6 1 5 5.1255 -0.1006
6 1 6 9.1060 -0.1738
6 1 7 3.8970 0.1453
6 1 8 -12.5072 0.1043
6 1 9 -0.7486 -0.1512
6 1 10 9.0102 -0.0067
6 1 11 -1.7764 0.0829
6 1 12 4.5053 -0.0630
6 1 13 6.8191 -0.0090
6 1 14 2.3191 0.0661
6 1 15 -2.9866 -0.0418
6 2 0 8.8238 1.5241
6 2 1 -9.3250 1.1840
6 2 2 -12.0294 0.0128
6 2 3 -12.0642 -0.0272
6 2 4 -2.5413 0.3599
6 2 5 -2.1146 0.1524
6 2 6 10.6614 -0.0749
6 2 7 4.5320 0.1576
6 2 8 -7.0412 0.1660
6 2 9 -4.2431 -0.0166
6 2 10 -1.9970 -0.0172
6 2 11 -1.9528 0.1382
6 2 12 4.4153 0.0077
6 2 13 3.6431 -0.0030
6 2 14 4.3512 0.0952
6 2 15 0.7110 0.0276
6 3 0 15.2411 0.5224
6 3 1 7.0108 1.2190
6 3 2 -2.7271 0.4802
6 3 3 -9.1519 -0.0114
6 3 4 -9.9963 0.1669
6 3 5 -10.3561 0.3456
6 3 6 8.1649 0.0703
6 3 7 -0.9125 0.0148
6 3 8 -2.0333 0.1455
6 3 9 1.9828 0.1370
6 3 10 -3.9394 -0.0088
6 3 11 -8.5094 0.1061
6 3 12 -1.3630 0.0660
6 3 13 1.5224 0.0063
6 3 14 1.2138 0.0737
6 3 15 0.0875 0.1020
6 4 0 16.2556 -0.6461
6 4 1 3.5848 0.5531
6 4 2 4.1268 0.5671
6 4 3 1.8873 0.0228
6 4 4 -3.5346 -0.0857
6 4 5 -9.7981 0.3135
6 4 6 -1.8788 0.1181
6 4 7 -4.6135 -0.1150
6 4 8 5.3595 0.1001
6 4 9 3.4752 0.2047
6 4 10 -3.4838 -0.0739
6 4 11 -3.5151 -0.0323
6 4 12 -1.7156 0.0888
6 4 13 -6.6544 -0.0211
6 4 14 -2.4613 -0.0163
6 4 15 1.0436 0.0836
6 5 0 1.5609 -1.3805
6 5 1 -4.0566 -0.4626
6 5 2 12.9154 0.3251
6 5 3 1.6120 0.0614
6 5 4 -2.0084 -0.3314
6 5 5 1.1389 0.0732
6 5 6 -2.3554 0.1317
6 5 7 -6.2956 -0.1237
6 5 8 3.1368 -0.0564
6 5 9 0.3066 0.1381
6 5 10 3.4751 -0.0867
6 5 11 2.7557 -0.1107
6 5 12 -0.9170 0.0464
6 5 13 -3.5489 -0.0491
6 5 14 -0.3766 -0.0592
6 6 0 -7.4829 -1.1997
6 6 1 -4.3186 -1.0398
6 6 2 9.8292 -0.0778
6 6 3 -3.0645 0.0643
6 6 4 -0.0945 -0.3158
6 6 5 5.5643 -0.1953
6 6 6 -1.1869 0.0133
6 6 7 -1.6983 -0.0223
6 6 8 0.9191 -0.1464
6 6 9 -2.6060 0.0045
6 6 10 4.5999 -0.0411
6 6 11 1.8874 -0.0802
6 6 12 5.1013 -0.0147
6 6 13 4.0388 -0.0392
6 6 14 -2.2918 -0.0451
6 7 0 -8.5154 -0.2226
6 7 1 -4.2911 -0.8629
6 7 2 1.3334 -0.4235
6 7 3 -0.2297 0.0394
6 7 4 1.0566 -0.0931
6 7 5 -3.3984 -0.3025
6 7 6 -1.2385 -0.1046
6 7 7 3.5569 0.0732
6 7 8 -1.2487 -0.1217
6 7 9 -2.4418 -0.1165
6 7 10 3.3680 0.0181
6 7 11 -0.1190 -0.0199
6 7 12 3.4245 -0.0752
6 7 13 1.9964 -0.0340
6 8 0 -3.8151 0.6965
6 8 1 0.7834 -0.2384
6 8 2 -3.8997 -0.4170
6 8 3 -5.1767 -0.0063
6 8 4 1.1953 0.1188
6 8 5 -1.3716 -0.1824
6 8 6 -3.9529 -0.1378
6 8 7 -1.1457 0.0695
6 8 8 0.7745 -0.0133
6 8 9 -2.1568 -0.1590
6 8 10 -2.3344 0.0412
6 8 11 -1.2305 0.0158
6 8 12 1.3043 -0.0919
6 9 1 -2.4496 0.4235
6 9 2 -7.4139 -0.1720
6 9 3 -6.0332 -0.0537
6 9 4 1.7307 0.2821
6 9 5 -0.6247 -0.0105
6 9 6 -1.9284 -0.1151
6 9 7 1.9409 0.0656
6 9 8 -0.4142 0.1208
6 9 9 -6.3391 -0.1163
6 9 10 -0.2076 0.0130
7 -8 0 3.4348 0.6404
7 -8 1 1.7597 0.7645
7 -8 2 -3.4874 0.2008
7 -8 3 1.1057 -0.0851
7 -8 4 6.8627 0.2090
7 -7 0 5.5308 -0.1892
7 -7 1 -4.1255 0.6957
7 -7 2 -2.0846 0.3945
7 -7 3 5.4836 -0.0595
7 -7 4 1.6658 0.0450
7 -7 5 -4.1110 0.1841
7 -7 6 -1.6543 0.0880
7 -6 0 2.7977 -1.0212
7 -6 1 -0.3030 -0.0282
7 -6 2 8.2743 0.3228
7 -6 3 -3.7813 0.0420
7 -6 4 -6.3341 -0.2038
7 -6 5 8.2840 0.1150
7 -6 6 0.3015 0.1695
7 -6 7 -6.8929 -0.0957
7 -6 8 3.8220 -0.0308
7 -5 0 -0.5546 -1.3078
7 -5 1 4.6376 -0.9153
7 -5 2 8.6593 0.0339
7 -5 3 -2.3888 0.1223
7 -5 4 1.7949 -0.3221
7 -5 5 1.6887 -0.0416
7 -5 6 -1.0929 0.1255
7 -5 7 1.5911 -0.0735
7 -5 8 0.4151 -0.1303
7 -5 9 -5.7314 0.0917
7 -5 10 4.2800 0.0178
7 -4 0 -7.2692 -0.8186
7 -4 1 -0.2879 -1.1667
7 -4 2 2.1796 -0.1957
7 -4 3 5.3024 0.0605
7 -4 4 6.5521 -0.3163
7 -4 5 -6.2513 -0.1838
7 -4 6 5.1571 0.0418
7 -4 7 4.3161 -0.0100
7 -4 8 -8.6226 -0.1378
7 -4 9 -1.0740 0.0296
7 -4 10 4.9366 0.0197
7 -4 11 -1.2083 -0.1096
7 -3 0 -8.5213 0.4260
7 -3 1 -12.6534 -0.7260
7 -3 2 -6.5463 -0.4865
7 -3 3 6.5214 -0.0118
7 -3 4 2.8086 -0.0213
7 -3 5 -6.6769 -0.2334
7 -3 6 5.2916 -0.1057
7 -3 7 2.9759 0.0601
7 -3 8 -3.0330 -0.0869
7 -3 9 0.0557 -0.1197
7 -3 10 -3.7362 0.0315
7 -3 11 -3.2069 -0.0174
7 -3 12 4.0102 -0.0988
7 -2 0 -7.7946 1.3945
7 -2 1 -3.8786 0.2033
7 -2 2 -7.0360 -0.4122
7 -2 3 -6.3161 -0.1019
7 -2 4 -6.4630 0.2561
7 -2 5 2.0358 -0.1154
7 -2 6 1.8396 -0.1863
7 -2 7 -3.3927 0.0729
7 -2 8 5.2141 0.0399
7 -2 9 2.7523 -0.2005
7 -2 10 -5.9609 -0.0162
7 -2 11 -5.2819 0.0955
7 -2 12 -4.3284 -0.0964
7 -2 13 3.4533 -0.0659
7 -1 0 4.3485 1.4819
7 -1 1 17.3263 1.0689
7 -1 2 -6.4139 0.0034
7 -1 3 -10.5652 -0.1242
7 -1 4 -1.0613 0.3202
7 -1 5 5.8286 0.0984
7 -1 6 -10.8086 -0.0676
7 -1 7 -3.1572 0.0572
7 -1 8 10.7631 0.1653
7 -1 9 -2.1795 -0.0754
7 -1 10 -0.9618 -0.0243
7 -1 11 3.5329 0.0937
7 -1 12 -5.1595 -0.0121
7 -1 13 -3.3572 -0.0606
7 0 0 10.1132 0.6518
7 0 1 15.6521 1.1947
7 0 2 0.5124 0.3535
7 0 3 3.8915 -0.0526
7 0 4 4.1515 0.2594
7 0 5 -1.6678 0.3254
7 0 6 -9.1171 0.0490
7 0 7 7.0672 -0.0255
7 0 8 0.8850 0.1927
7 0 9 -7.4690 0.1100
7 0 10 10.4325 0.0127
7 0 11 6.6163 0.0193
7 0 12 -4.8128 0.1179
7 0 13 -4.5011 0.0023
7 0 14 0.6139 0.0730
7 1 0 -3.0076 -0.7155
7 1 1 2.8668 0.5485
7 1 2 4.9787 0.5273
7 1 3 5.5727 -0.0149
7 1 4 3.9893 -0.0615
7 1 5 -0.3116 0.2976
7 1 6 0.4426 0.1224
7 1 7 6.3122 -0.0860
7 1 8 -4.8829 0.0720
7 1 9 -0.5392 0.1744
7 1 10 7.2855 -0.0135
7 1 11 -0.4450 -0.0672
7 1 12 4.4083 0.1233
7 1 13 2.8330 0.0160
7 1 14 0.6176 -0.0098
7 2 0 -14.3566 -1.5041
7 2 1 -8.1653 -0.4689
7 2 2 0.5377 0.2925
7 2 3 2.5693 0.0487
7 2 4 3.1547 -0.3748
7 2 5 -3.7030 0.0045
7 2 6 3.2384 0.1590
7 2 7 4.5783 -0.0888
7 2 8 -5.2184 -0.1190
7 2 9 1.0107 0.1015
7 2 10 3.6791 -0.0671
7 2 11 -0.0244 -0.0869
7 2 12 6.5145 0.0282
7 2 13 3.9539 -0.0097
7 2 14 2.2924 -0.0793
7 3 0 -6.1116 -1.3020
7 3 1 -10.4275 -1.0981
7 3 2 -6.1115 -0.0862
7 3 3 -0.3295 0.0660
7 3 4 1.9017 -0.3931
7 3 5 -3.1390 -0.1837
7 3 6 2.6849 0.0971
7 3 7 -3.0400 -0.0789
7 3 8 -3.9214 -0.2315
7 3 9 3.9177 0.0314
7 3 10 -0.4367 0.0204
7 3 11 -4.6758 -0.0841
7 3 12 3.9048 -0.0973
7 3 13 5.0580 0.0194
7 3 14 2.5547 -0.0821
7 4 0 9.4517 -0.3123
7 4 1 -12.2211 -1.0334
7 4 2 -7.9773 -0.3700
7 4 3 -0.3076 0.0757
7 4 4 0.2273 -0.1817
7 4 5 -0.9983 -0.2715
7 4 6 2.5992 -0.0160
7 4 7 -6.0424 0.0719
7 4 8 0.8688 -0.1803
7 4 9 1.8203 -0.0660
7 4 10 -6.6281 0.1021
7 4 11 -4.0248 -0.0597
7 4 12 0.5216 -0.1325
7 4 13 -2.2984 0.0533
7 4 14 1.3983 -0.0116
7 5 0 9.3507 0.8010
7 5 1 -5.4615 -0.4560
7 5 2 1.0487 -0.4475
7 5 3 -2.3020 0.0787
7 5 4 -3.7239 0.0915
7 5 5 1.2669 -0.2203
7 5 6 3.8964 -0.1237
7 5 7 -3.4805 0.1698
7 5 8 1.9488 -0.0302
7 5 9 -0.9478 -0.1351
7 5 10 -1.3006 0.0525
7 5 11 -1.1489 0.0276
7 5 12 -5.2130 -0.0513
7 5 13 -3.9799 0.0184
7 6 0 2.8095 1.2937
7 6 1 1.8708 0.4309
7 6 2 5.1339 -0.2219
7 6 3 -2.5224 -0.0187
7 6 4 1.9013 0.3049
7 6 5 5.7626 -0.0055
7 6 6 -0.9503 -0.1481
7 6 7 -0.4064 0.1321
7 6 8 4.7880 0.1083
7 6 9 -0.2544 -0.0870
7 6 10 3.0384 -0.0036
7 6 11 1.2213 0.1196
7 6 12 0.7760 0.0180
7 6 13 -2.2239 -0.0376
7 7 0 -7.9861 1.0053
7 7 1 -3.0942 0.9927
7 7 2 6.4246 0.0764
7 7 3 1.6201 -0.0652
7 7 4 -1.3690 0.3542
7 7 5 4.9890 0.1592
7 7 6 3.2310 -0.0276
7 7 7 1.5258 0.0882
7 7 8 2.1937 0.1585
7 7 9 2.8040 0.0242
7 7 10 4.2775 -0.0081
7 7 11 1.7758 0.1170
7 7 12 6.0649 0.0607
7 8 1 -1.2121 0.8104
7 8 2 -0.2832 0.2783
7 8 3 -3.5954 -0.0538
7 8 4 -4.2489 0.1581
7 8 5 1.6818 0.2081
7 8 6 0.9353 0.0920
7 8 7 0.0983 -0.0357
7 8 8 1.1665 0.1235
7 8 9 -0.2057 0.1261
7 8 10 -0.6041 -0.0301
7 9 4 2.3004 -0.1204
7 9 5 -2.6868 0.1198
7 9 6 -6.1125 0.1050
8 -7 0 2.4712 -0.5625
8 -7 1 -3.2570 -0.7559
8 -7 2 0.6285 -0.1643
8 -7 3 6.1831 0.0731
8 -7 4 -3.7334 -0.1629
8 -6 0 -0.2827 0.3188
8 -6 1 -3.4711 -0.4269
8 -6 2 3.3459 -0.4154
8 -6 3 -0.8104 0.0616
8 -6 4 -0.3601 -0.0061
8 -6 5 1.8821 -0.2314
8 -6 6 0.8049 -0.0626
8 -5 0 1.7808 1.0512
8 -5 1 3.0430 0.0210
8 -5 2 1.3740 -0.3757
8 -5 3 -7.0597 0.1090
8 -5 4 6.6452 0.1575
8 -5 5 2.0314 -0.0988
8 -5 6 -7.5026 -0.1296
8 -5 7 5.3360 0.0460
8 -5 8 9.6951 -0.0087
8 -4 0 3.6460 1.2642
8 -4 1 7.6224 0.6755
8 -4 2 1.5416 -0.0427
8 -4 3 -1.8591 0.0303
8 -4 4 4.9397 0.2284
8 -4 5 -1.2070 0.1112
8 -4 6 -1.5408 -0.1037
8 -4 7 -2.9315 0.0303
8 -4 8 -0.7448 0.1099
8 -4 9 6.3297 -0.0297
8 -3 0 -1.8556 0.7178
8 -3 1 0.9250 1.0734
8 -3 2 0.4924 0.3295
8 -3 3 4.0819 -0.1011
8 -3 4 0.2024 0.2074
8 -3 5 -0.8728 0.3273
8 -3 6 6.6937 -0.0267
8 -3 7 -8.0702 -0.0550
8 -3 8 -9.0537 0.1859
8 -3 9 5.7530 0.0471
8 -3 10 3.3421 -0.1117
8 -2 0 -10.9896 -0.4793
8 -2 1 -1.2739 0.5964
8 -2 2 1.2107 0.5113
8 -2 3 -1.8384 -0.0629
8 -2 4 -9.1938 0.0552
8 -2 5 4.5227 0.2548
8 -2 6 10.7064 0.0400
8 -2 7 -5.3734 -0.1087
8 -2 8 -6.2067 0.0862
8 -2 9 -3.2682 0.0483
8 -2 10 -6.8721 -0.0745
8 -2 11 1.0183 -0.0128
8 -1 0 -3.3067 -1.3792
8 -1 1 7.4337 -0.2562
8 -1 2 -1.3720 0.2875
8 -1 3 -4.1347 -0.0658
8 -1 4 -5.5988 -0.2063
8 -1 5 2.5260 0.0386
8 -1 6 -3.4294 0.1244
8 -1 7 2.9237 -0.1388
8 -1 8 8.3289 -0.0765
8 -1 9 -8.8076 0.0277
8 -1 10 -10.9080 0.0165
8 -1 11 -1.1494 -0.0912
8 -1 12 -0.8954 0.0011
8 0 0 3.8859 -1.3316
8 0 1 8.8550 -0.9915
8 0 2 1.7845 -0.1134
8 0 3 5.2778 0.0439
8 0 4 1.0921 -0.3360
8 0 5 -4.7484 -0.1634
8 0 6 -8.8130 0.1185
8 0 7 10.0340 -0.1193
8 0 8 6.2100 -0.1996
8 0 9 -4.7522 0.0056
8 0 10 2.9015 0.0911
8 0 11 -4.5774 -0.1335
8 1 0 1.7425 -0.4766
8 1 1 2.5757 -1.0507
8 1 2 1.5687 -0.4112
8 1 3 7.6807 0.1361
8 1 4 6.6312 -0.2088
8 1 5 -1.2025 -0.2807
8 1 6 -4.1874 -0.0150
8 1 7 6.1275 0.0095
8 1 8 -1.0499 -0.1864
8 1 9 3.5674 -0.0372
8 1 10 9.4527 0.0678
8 1 11 -4.1530 -0.1043
8 1 12 -5.1179 -0.0216
8 1 13 -0.7028 0.0152
8 2 0 1.7499 0.6388
8 2 1 1.3536 -0.4816
8 2 2 -3.4076 -0.4738
8 2 3 2.0594 0.0712
8 2 4 5.9665 -0.0177
8 2 5 1.2649 -0.1847
8 2 6 1.3006 -0.0915
8 2 7 2.2193 0.0974
8 2 8 -5.4613 -0.0658
8 2 9 4.7043 -0.1222
8 2 10 9.9178 -0.0064
8 2 11 2.9977 0.0566
8 2 12 1.3445 -0.0379
8 2 13 -0.1096 -0.0579
8 3 0 6.3909 1.3515
8 3 1 6.5718 0.2827
8 3 2 -2.4177 -0.2546
8 3 3 -2.9789 0.0216
8 3 4 -0.3117 0.2123
8 3 5 0.2254 0.0005
8 3 6 5.4052 -0.1502
8 3 7 -1.1165 0.1133
8 3 8 -6.6635 0.1100
8 3 9 5.0568 -0.1471
8 3 10 4.2482 -0.0319
8 3 11 1.5145 0.2081
8 3 12 6.5964 -0.0432
8 3 13 4.5621 -0.0946
8 4 0 4.3426 1.2293
8 4 1 0.2493 0.9403
8 4 2 3.9130 0.0754
8 4 3 3.4432 -0.0696
8 4 4 -2.6119 0.3722
8 4 5 -4.7101 0.2039
8 4 6 4.2182 -0.1287
8 4 7 -0.1497 0.0646
8 4 8 -1.1529 0.2150
8 4 9 -0.0964 -0.0291
8 4 10 -5.2222 -0.0657
8 4 11 0.5844 0.1435
8 4 12 6.0276 0.0305
8 5 0 -0.7512 0.2652
8 5 1 -5.2931 0.9021
8 5 2 4.7842 0.3750
8 5 3 4.7865 -0.1292
8 5 4 -2.8301 0.2198
8 5 5 -1.3961 0.3016
8 5 6 2.5455 0.0167
8 5 7 -3.9994 -0.0257
8 5 8 1.9092 0.1285
8 5 9 -1.2017 0.0706
8 5 10 -4.4931 -0.0622
8 5 11 -2.1522 0.0137
8 5 12 -2.3490 0.1128
8 6 0 6.0844 -0.7768
8 6 1 -3.9593 0.2757
8 6 2 -3.0579 0.4205
8 6 3 2.5934 -0.1373
8 6 4 0.3000 -0.0810
8 6 5 2.2363 0.1875
8 6 6 -0.7342 0.0948
8 6 7 -2.8385 -0.1013
8 6 8 1.9205 -0.0113
8 6 9 -1.9278 0.0982
8 6 10 0.1662 -0.0114
8 6 11 -3.0898 -0.0919
8 7 0 2.2598 -1.1382
8 7 1 1.6269 -0.3385
8 7 2 4.3033 0.1753
8 7 3 1.3646 -0.0764
8 7 4 -5.0039 -0.2536
8 7 5 3.5962 -0.0403
8 7 6 0.0515 0.1189
8 7 7 3.1141 -0.1137
8 7 8 4.0258 -0.1452
8 7 9 -1.1905 0.0781
8 7 10 1.9211 0.0634
8 8 5 8.5274 -0.2350
9 -6 0 -0.7701 0.5945
9 -6 1 -2.5221 0.7856
9 -6 2 3.2074 0.2554
9 -6 3 -2.1775 -0.0804
9 -5 0 -1.4882 -0.1760
9 -5 1 0.8679 0.5710
9 -5 2 1.9183 0.2999
9 -5 3 -1.5743 -0.0373
9 -5 4 3.8119 0.1153
9 -5 5 -1.8147 0.2223
9 -5 6 0.8201 -0.0061
9 -4 0 1.4408 -1.1214
9 -4 1 4.4581 -0.0498
9 -4 2 0.7864 0.2929
9 -4 3 1.7386 0.0002
9 -4 4 6.1130 -0.1342
9 -4 5 -6.3792 0.0617
9 -4 6 1.3229 0.1025
9 -4 7 8.1770 -0.0721
9 -3 0 1.5531 -1.2269
9 -3 1 -0.1299 -0.7076
9 -3 2 0.7303 -0.0169
9 -3 3 8.7080 0.0531
9 -3 4 4.9544 -0.2868
9 -3 5 -4.3149 -0.1245
9 -3 6 1.3511 0.1512
9 -3 7 1.7633 -0.0293
9 -3 8 1.8210 -0.1256
9 -3 9 1.9604 0.0528
9 -2 0 -6.5948 -0.4660
9 -2 1 -5.1949 -0.9441
9 -2 2 -1.7533 -0.3265
9 -2 3 4.9220 0.1342
9 -2 4 2.3062 -0.1952
9 -2 5 5.9737 -0.2790
9 -2 6 1.8725 0.0458
9 -2 7 -6.0957 0.0079
9 -2 8 3.9974 -0.1787
9 -2 9 5.0604 -0.0520
9 -2 10 -3.5669 0.0813
9 -1 0 -6.4008 0.6250
9 -1 1 -2.0195 -0.5253
9 -1 2 -6.2309 -0.4249
9 -1 3 -6.0288 0.1378
9 -1 4 0.3806 -0.0369
9 -1 5 8.8912 -0.2800
9 -1 6 -5.2951 -0.0117
9 -1 7 -4.1022 0.0714
9 -1 8 4.6504 -0.1186
9 0 0 1.1651 1.3320
9 0 1 2.4152 0.1918
9 0 2 -4.2549 -0.2953
9 0 3 -6.3611 0.0713
9 0 4 -2.8186 0.1813
9 0 5 1.4174 -0.0392
9 0 6 -5.8444 -0.1107
9 0 7 2.5635 0.0587
9 0 8 -3.2584 0.0795
9 0 9 -9.0813 -0.0997
9 0 10 -0.1188 -0.0000
9 0 11 1.2372 0.0927
9 1 0 0.8663 1.1300
9 1 1 4.3307 0.7527
9 1 2 -0.5956 0.0792
9 1 3 -1.2504 -0.0098
9 1 4 0.1839 0.2270
9 1 5 0.1213 0.1651
9 1 6 -0.8939 -0.1190
9 1 7 4.3152 0.0111
9 1 8 -7.0052 0.1937
9 1 9 -5.4724 0.0292
9 1 10 -3.3517 -0.0536
9 1 11 -6.6872 0.0906
9 2 0 -4.4891 0.3315
9 2 1 2.9822 0.8087
9 2 2 0.3881 0.3175
9 2 3 0.7580 -0.1248
9 2 4 0.8676 0.1509
9 2 5 -0.8407 0.2538
9 2 6 3.3955 -0.0708
9 2 7 7.0767 -0.0372
9 2 8 -3.0892 0.1926
9 2 9 2.0677 0.0717
9 2 10 -0.3261 -0.1084
9 2 11 -5.9011 0.0465
9 3 0 -0.1040 -0.6754
9 3 1 -0.6540 0.3462
9 3 2 -3.6831 0.3891
9 3 3 -0.8134 -0.1746
9 3 4 0.5311 -0.0041
9 3 5 -3.8164 0.1990
9 3 6 0.7286 0.0069
9 3 7 3.3302 -0.0806
9 3 8 1.1420 0.0714
9 3 9 9.6664 0.0903
9 3 10 3.3196 -0.0266
9 3 11 -1.7353 -0.0535
9 4 0 2.5903 -1.1973
9 4 1 -3.1372 -0.2858
9 4 2 -2.3513 0.2224
9 4 3 1.2238 -0.0797
9 4 4 0.6810 -0.1823
9 4 5 -5.5415 -0.0056
9 4 6 0.5641 0.1374
9 4 7 -3.0232 -0.0685
9 4 8 -1.6362 -0.0874
9 4 9 5.2474 0.0715
9 4 10 0.6185 0.0631
9 5 0 -0.1677 -0.8832
9 5 1 2.1367 -0.6359
9 5 2 1.6671 -0.1276
9 5 3 1.2245 0.0421
9 5 4 -0.5648 -0.2065
9 5 5 1.6921 -0.2036
9 5 6 5.7781 0.1444
9 5 7 -5.9614 -0.0282
9 5 8 -1.5874 -0.1886
9 5 9 -1.2259 -0.0161
9 5 10 -2.9149 0.0987
9 6 2 -1.8726 -0.2847
9 6 3 6.2532 0.1176
9 6 4 -0.4035 -0.1520
9 6 5 4.9147 -0.2742
9 6 6 4.7533 0.0750
9 6 7 -2.2518 0.0204
9 6 8 5.5425 -0.1748
10 -4 0 2.8539 0.2469
10 -4 1 3.7627 -0.4388
10 -4 2 -3.2976 -0.3319
10 -4 3 -1.8430 0.1036
10 -3 0 6.0776 0.9828
10 -3 1 2.6614 0.1989
10 -3 2 -1.9099 -0.3182
10 -3 3 1.0730 0.0525
10 -3 4 -0.4155 0.1369
10 -3 5 -1.6466 -0.1389
10 -2 0 0.6654 1.1022
10 -2 1 -1.8317 0.6857
10 -2 2 2.9900 -0.0451
10 -2 3 2.3030 0.0505
10 -1 0 -2.9031 0.4479
10 -1 1 -0.2953 0.7453
10 -1 2 4.2542 0.2579
10 -1 3 -0.2019 -0.0278
10 -1 4 -6.1497 0.1242
10 -1 5 1.9200 0.2172
10 -1 6 -0.0658 0.0189
10 0 0 -2.5422 -0.4669
10 0 1 1.9867 0.2709
10 0 2 3.4873 0.3470
10 0 3 -1.6490 -0.0842
10 0 4 -3.6578 -0.0361
10 0 5 -4.0493 0.2456
10 0 6 -6.2328 0.0331
10 0 7 6.2637 -0.1185
10 0 8 -0.8412 0.0494
10 1 0 -3.2653 -1.0408
10 1 1 -1.7248 -0.3231
10 1 2 2.5023 0.2444
10 1 3 2.7763 -0.0630
10 1 4 2.5682 -0.1793
10 1 5 -4.2823 0.0824
10 1 6 -9.7644 -0.0034
10 1 7 -0.2013 -0.1251
10 1 8 -6.4630 -0.0223
10 2 0 -0.1097 -0.9722
10 2 1 -1.3058 -0.7141
10 2 2 -0.7060 0.0123
10 2 3 3.0002 -0.0536
10 2 4 5.9448 -0.2355
10 2 5 0.6026 -0.1004
10 2 6 -4.2020 0.0089
10 2 7 -2.3553 -0.0696
10 2 8 -9.3451 -0.1011
10 3 0 4.3894 -0.3091
10 3 1 0.7510 -0.7345
10 3 2 -4.1844 -0.2356
10 3 3 -2.9480 0.0393
10 3 4 4.8223 -0.1081
10 3 5 1.9069 -0.3047
10 3 6 2.1658 0.0238
10 3 7 2.3484 0.0872
10 3 8 -4.0266 -0.1552
10 4 2 0.4374 -0.2713
10 4 3 -3.3138 0.0726
10 4 4 -2.1338 0.0701
10 4 5 -6.5511 -0.2254
10 4 6 4.5338 0.0331
0 0 0 0.0 0.0
;
_shelx_fab_checksum              16172
_olex2_submission_special_instructions 'No special instructions were received'
_oxdiff_exptl_absorpt_empirical_details 
;
Empirical correction (ABSPACK) includes:
- Absorption correction using spherical harmonics
- Frame scaling
;
_oxdiff_exptl_absorpt_empirical_full_max 1.928
_oxdiff_exptl_absorpt_empirical_full_min 0.646
####################################################################### 
# 
# This file contains crystal structure data downloaded from the 
# Cambridge Structural Database (CSD) hosted by the Cambridge 
# Crystallographic Data Centre (CCDC).
# 
# Full information about CCDC data access policies and citation 
# guidelines are available at http://www.ccdc.cam.ac.uk/access/V1 
# 
# Audit and citation data items may have been added by the CCDC. 
# Please retain this information to preserve the provenance of 
# this file and to allow appropriate attribution of the data. 
# 
#######################################################################

data_0512abc19s
_database_code_depnum_ccdc_archive 'CCDC 1970209'
loop_
_audit_author_name
_audit_author_address
'Adrian Chaplin'
;University of Warwick
United Kingdom
;
_audit_update_record             
;
2019-12-04 deposited with the CCDC.	2020-01-22 downloaded from the CCDC.
;

#====================================================================
# [Rh(CNC-12)(NBD)][BArF4].0.5Hexane
#--------------------------------------------------------------------
# Collected and solved by Adrian Chaplin
#--------------------------------------------------------------------  
# Start Validation Reply Form 

_vrf_PLAT910_0512abc19s          
; 
PROBLEM: Missing # of FCF Reflection(s) Below Theta(Min).         22 Note 
RESPONSE: 
In the context of the data set collected, this is a small number of 
reflections.
See _diffrn_reflns_number and 
_diffrn_reflns_point_group_measured_fraction_full 
;

_vrf_PLAT301_0512abc19s          
; 
PROBLEM: Main Residue  Disorder ..............(Resd  1  )        16% Note   
RESPONSE: 
The structure contains a significant degree of disorder. 
See _publ_section_exptl_refinement.
;

_vrf_PLAT302_0512abc19s          
; 
PROBLEM: Anion/Solvent/Minor-Residue Disorder (Resd  2  )        16% Note 
PROBLEM: Anion/Solvent/Minor-Residue Disorder (Resd  3  )       100% Note  
PROBLEM: Anion/Solvent/Minor-Residue Disorder (Resd  4  )       100% Note
RESPONSE: 
The structure contains a significant degree of disorder. 
See _publ_section_exptl_refinement.
;
#====================================================================


_audit_creation_date             2019-06-26
_audit_creation_method           
;
Olex2 1.2
(compiled 2018.05.29 svn.r3510 for OlexSys, GUI svn.r5506)
;
_shelx_SHELXL_version_number     2014/7
_chemical_name_common            .
_chemical_name_systematic        .
_chemical_formula_moiety         'C32 H43 N5 Rh, C32 H12 B F24, 0.5(C6 H14)'
_chemical_formula_sum            'C67 H62 B F24 N5 Rh'
_chemical_formula_weight         1506.93
_chemical_absolute_configuration .
_chemical_melting_point          'not measured'
loop_
_atom_type_symbol
_atom_type_description
_atom_type_scat_dispersion_real
_atom_type_scat_dispersion_imag
_atom_type_scat_source
C C 0.0181 0.0091 'International Tables Vol C Tables 4.2.6.8 and 6.1.1.4'
H H 0.0000 0.0000 'International Tables Vol C Tables 4.2.6.8 and 6.1.1.4'
B B 0.0090 0.0039 'International Tables Vol C Tables 4.2.6.8 and 6.1.1.4'
F F 0.0727 0.0534 'International Tables Vol C Tables 4.2.6.8 and 6.1.1.4'
N N 0.0311 0.0180 'International Tables Vol C Tables 4.2.6.8 and 6.1.1.4'
Rh Rh 0.0927 3.6045 'International Tables Vol C Tables 4.2.6.8 and 6.1.1.4'

_shelx_space_group_comment       
;
The symmetry employed for this shelxl refinement is uniquely defined
by the following loop, which should always be used as a source of
symmetry information in preference to the above space-group names.
They are only intended as comments.
;
_space_group_crystal_system      triclinic
_space_group_IT_number           2
_space_group_name_H-M_alt        'P -1'
_space_group_name_Hall           '-P 1'
loop_
_space_group_symop_operation_xyz
'x, y, z'
'-x, -y, -z'

_cell_length_a                   11.7452(4)
_cell_length_b                   16.7896(5)
_cell_length_c                   18.5777(7)
_cell_angle_alpha                84.062(3)
_cell_angle_beta                 73.668(3)
_cell_angle_gamma                70.038(3)
_cell_volume                     3304.3(2)
_cell_formula_units_Z            2
_cell_measurement_reflns_used    14260
_cell_measurement_temperature    150(2)
_cell_measurement_theta_max      73.0740
_cell_measurement_theta_min      3.7000
_shelx_estimated_absorpt_T_max   .
_shelx_estimated_absorpt_T_min   .
_exptl_absorpt_coefficient_mu    3.100
_exptl_absorpt_correction_T_max  1.000
_exptl_absorpt_correction_T_min  0.309
_exptl_absorpt_correction_type   gaussian
_exptl_absorpt_process_details   
;
CrysAlisPro 1.171.40.45a (Rigaku Oxford Diffraction, 2019)
Numerical absorption correction based on gaussian integration over
			a multifaceted crystal model
Empirical absorption correction using spherical harmonics,
 implemented in SCALE3 ABSPACK scaling algorithm.
;
_exptl_absorpt_special_details   .
_exptl_crystal_colour            'pale yellow'
_exptl_crystal_density_diffrn    1.515
_exptl_crystal_density_meas      'not measured'
_exptl_crystal_density_method    .
_exptl_crystal_description       plate
_exptl_crystal_F_000             1530
loop_
_exptl_crystal_face_index_h
_exptl_crystal_face_index_k
_exptl_crystal_face_index_l
_exptl_crystal_face_perp_dist
2 0 -10 0.0263
-2 0 10 0.0371
3 10 5 0.1489
-3 -10 -5 0.1225
7 -1 6 0.0256
-7 1 -6 0.0053

_exptl_crystal_recrystallization_method 
'Crystals grown from CH2Cl2-hexane at 243 K'
_exptl_crystal_size_max          0.305
_exptl_crystal_size_mid          0.063
_exptl_crystal_size_min          0.031
loop_
_exptl_oxdiff_crystal_face_indexfrac_h
_exptl_oxdiff_crystal_face_indexfrac_k
_exptl_oxdiff_crystal_face_indexfrac_l
_exptl_oxdiff_crystal_face_x
_exptl_oxdiff_crystal_face_y
_exptl_oxdiff_crystal_face_z
2.0015 0.0218 -9.9849 -0.8756 0.4305 0.0850
-2.0015 -0.0218 9.9849 0.8756 -0.4305 -0.0850
2.9614 9.9733 4.9069 0.3211 -0.1302 0.9033
-2.9614 -9.9733 -4.9069 -0.3211 0.1302 -0.9033
6.9750 -0.9771 5.9818 0.4238 0.9482 0.0700
-6.9750 0.9771 -5.9818 -0.4238 -0.9482 -0.0700

_exptl_special_details           .
_exptl_transmission_factor_max   .
_exptl_transmission_factor_min   .
_diffrn_reflns_av_R_equivalents  0.0564
_diffrn_reflns_av_unetI/netI     0.0604
_diffrn_reflns_Laue_measured_fraction_full 0.997
_diffrn_reflns_Laue_measured_fraction_max 0.997
_diffrn_reflns_limit_h_max       14
_diffrn_reflns_limit_h_min       -14
_diffrn_reflns_limit_k_max       20
_diffrn_reflns_limit_k_min       -18
_diffrn_reflns_limit_l_max       22
_diffrn_reflns_limit_l_min       -22
_diffrn_reflns_number            39054
_diffrn_reflns_point_group_measured_fraction_full 0.997
_diffrn_reflns_point_group_measured_fraction_max 0.997
_diffrn_reflns_theta_full        70.076
_diffrn_reflns_theta_max         70.076
_diffrn_reflns_theta_min         6.653
_diffrn_ambient_environment      N~2~
_diffrn_ambient_temperature      150(2)
_diffrn_detector                 'CCD plate'
_diffrn_detector_area_resol_mean 5.3046
_diffrn_detector_type            AtlasS2
_diffrn_measured_fraction_theta_full 0.997
_diffrn_measured_fraction_theta_max 0.997
_diffrn_measurement_details      
;
List of Runs (angles in degrees, time in seconds):

  # Type    Start    End  Width  t~exp~   \w     \q     \k     \f   Frames
#--------------------------------------------------------------------------
  1  \w    -66.00  33.00   1.00   12.50    --  -41.57  37.00 120.00   99
  2  \w    -93.00  -2.00   1.00   12.50    --  -41.57 125.00-180.00   91
  3  \w   -116.00 -17.00   1.00   12.50    --  -41.57 -37.00 -60.00   99
  4  \w      1.00  82.00   1.00   12.50    --   41.57 -99.00-150.00   81
  5  \w      9.00 118.00   1.00   12.50    --   41.57  77.00 -30.00  109
  6  \w     32.00 107.00   1.00   12.50    --   41.57-140.00 140.00   75
  7  \w     34.00 118.00   1.00   50.00    --  107.00-125.00  30.00   84
  8  \w     35.00 136.00   1.00   50.00    --  107.00 -61.00   0.00  101
  9  \w     34.00 118.00   1.00   50.00    --  107.00-125.00 150.00   84
 10  \w     94.00 178.00   1.00   50.00    --  107.00 125.00  90.00   84
 11  \w     24.00 110.00   1.00   50.00    --  107.00 -94.00 150.00   86
 12  \w     34.00 121.00   1.00   50.00    --  107.00-129.00 -46.00   87
 13  \w     31.00 140.00   1.00   50.00    --  107.00 -77.00-120.00  109
 14  \w     94.00 178.00   1.00   50.00    --  107.00 125.00 -60.00   84
 15  \w     94.00 178.00   1.00   50.00    --  107.00 125.00 -30.00   84
 16  \w     81.00 178.00   1.00   50.00    --  107.00  45.00 120.00   97
 17  \w     78.00 178.00   1.00   50.00    --  107.00  61.00  60.00  100
 18  \w     24.00 110.00   1.00   50.00    --  107.00 -94.00  30.00   86
 19  \w     94.00 178.00   1.00   50.00    --  107.00 125.00  60.00   84
 20  \w     34.00 118.00   1.00   50.00    --  107.00-125.00-150.00   84
 21  \w     74.00 178.00   1.00   50.00    --  107.00  77.00 -60.00  104
 22  \w     81.00 178.00   1.00   50.00    --  107.00  45.00  30.00   97
 23  \w   -115.00 -95.00   1.00   12.50    --  -41.57 -57.00  60.00   20
;
_diffrn_measurement_device       'four-circle diffractometer'
_diffrn_measurement_device_type  
'Rigaku Oxford Diffraction: SuperNova, Dual, Cu at zero, AtlasS2'
_diffrn_measurement_method       '\w scans'
_diffrn_orient_matrix_type       
'CrysAlisPro convention (1999,Acta A55,543-557)'
_diffrn_orient_matrix_UB_11      -0.0130123000
_diffrn_orient_matrix_UB_12      -0.0057998000
_diffrn_orient_matrix_UB_13      0.0850759000
_diffrn_orient_matrix_UB_21      0.1419046000
_diffrn_orient_matrix_UB_22      -0.0479216000
_diffrn_orient_matrix_UB_23      -0.0147793000
_diffrn_orient_matrix_UB_31      0.0248018000
_diffrn_orient_matrix_UB_32      0.0848563000
_diffrn_orient_matrix_UB_33      -0.0033528000
_diffrn_radiation_monochromator  mirror
_diffrn_radiation_probe          x-ray
_diffrn_radiation_type           CuK\a
_diffrn_radiation_wavelength     1.54184
_diffrn_source                   'micro-focus sealed X-ray tube'
_diffrn_source_type              'SuperNova (Cu) X-ray Source'
_reflns_Friedel_coverage         0.000
_reflns_Friedel_fraction_full    .
_reflns_Friedel_fraction_max     .
_reflns_number_gt                10611
_reflns_number_total             12524
_reflns_special_details          
;
 Reflections were merged by SHELXL according to the crystal
 class for the calculation of statistics and refinement.
 
 _reflns_Friedel_fraction is defined as the number of unique
 Friedel pairs measured divided by the number that would be
 possible theoretically, ignoring centric projections and
 systematic absences.
;
_reflns_threshold_expression     'I > 2\s(I)'
_computing_cell_refinement       'CrysAlisPro 1.171.40.45a (Rigaku OD, 2019)'
_computing_data_collection       'CrysAlisPro 1.171.40.45a (Rigaku OD, 2019)'
_computing_data_reduction        'CrysAlisPro 1.171.40.45a (Rigaku OD, 2019)'
_computing_molecular_graphics    'Olex2 (Dolomanov et al., 2009)'
_computing_publication_material  'Olex2 (Dolomanov et al., 2009)'
_computing_structure_refinement  'ShelXL (Sheldrick, 2015)'
_computing_structure_solution    'ShelXT (Sheldrick, 2015)'
_refine_diff_density_max         0.758
_refine_diff_density_min         -1.957
_refine_diff_density_rms         0.081
_refine_ls_extinction_coef       .
_refine_ls_extinction_method     none
_refine_ls_goodness_of_fit_ref   1.036
_refine_ls_hydrogen_treatment    constr
_refine_ls_matrix_type           full
_refine_ls_number_parameters     1108
_refine_ls_number_reflns         12524
_refine_ls_number_restraints     1045
_refine_ls_R_factor_all          0.0676
_refine_ls_R_factor_gt           0.0561
_refine_ls_restrained_S_all      1.067
_refine_ls_shift/su_max          0.001
_refine_ls_shift/su_mean         0.000
_refine_ls_structure_factor_coef Fsqd
_refine_ls_weighting_details     
'w=1/[\s^2^(Fo^2^)+(0.0808P)^2^+2.3185P] where P=(Fo^2^+2Fc^2^)/3'
_refine_ls_weighting_scheme      calc
_refine_ls_wR_factor_gt          0.1408
_refine_ls_wR_factor_ref         0.1481
_refine_special_details          .
_olex2_refinement_description    
;
1. Fixed Uiso
 At 1.2 times of:
  All C(H) groups, All C(H,H) groups, All C(H,H,H,H) groups
 At 1.5 times of:
  All C(H,H,H) groups
2. Restrained distances
 C415-F7 \\sim C415-F8 \\sim C415-F9 \\sim C415-F7A \\sim C415-F8A \\sim
C415-F9A
 with sigma of 0.01
 F7-F8 \\sim F8-F9 \\sim F9-F7 \\sim F7A-F8A \\sim F8A-F9A \\sim F9A-F7A
 with sigma of 0.01
 C411-F7 \\sim C411-F8 \\sim C411-F9 \\sim C411-F7A \\sim C411-F8A \\sim
C411-F9A
 with sigma of 0.01
 C431-F19 \\sim C431-F20 \\sim C431-F21 \\sim C431-F19A \\sim C431-F20A \\sim
C431-F21A
 with sigma of 0.01
 F19-F20 \\sim F20-F21 \\sim F21-F19 \\sim F19A-F20A \\sim F20A-F21A \\sim
F21A-F19A
 with sigma of 0.01
 C427-F19 \\sim C427-F20 \\sim C427-F21 \\sim C427-F19A \\sim C427-F20A \\sim
C427-F21A
 with sigma of 0.01
 C432-F22 \\sim C432-F23 \\sim C432-F24 \\sim C432-F22A \\sim C432-F23A \\sim
C432-F24A
 with sigma of 0.01
 F22-F23 \\sim F23-F24 \\sim F24-F22 \\sim F22A-F23A \\sim F23A-F24A \\sim
F24A-F22A
 with sigma of 0.01
 C429-F22 \\sim C429-F23 \\sim C429-F24 \\sim C429-F22A \\sim C429-F23A \\sim
C429-F24A
 with sigma of 0.01
 C91B-C90B \\sim C91A-C90A \\sim C92B-C91B \\sim C92A-C91A \\sim C93A-C92A
\\sim C93B-C92B \\sim C94A-
 C93A \\sim C94B-C93B \\sim C95A-C94A \\sim C95B-C94B
 with sigma of 0.01
 C121-C120 \\sim C221-C120 \\sim C222-C221 \\sim C122-C121 \\sim C223-C222
\\sim C123-C122 \\sim C224-
 C223 \\sim C124-C123 \\sim C125-C124 \\sim C225-C224 \\sim C126-C125 \\sim
C226-C225 \\sim C127-C126 ~
 C226-C127
 with sigma of 0.01
3. Restrained planarity
 C90A, C91A, C92A, C93A, C94A, C95A
 with sigma of 0.01
 C90B, C91B, C92B, C93B, C94B, C95B
 with sigma of 0.01
4. Uiso/Uaniso restraints and constraints
C120 \\sim C121 \\sim C221 \\sim C222 \\sim C122 \\sim C123 \\sim C223 \\sim
C124 \\sim C224 \\sim C125 \\sim C225 \\sim C126 \\sim C226 \\sim C127 \\sim F1
\\sim F2 \\sim F3 \\sim F4 \\sim F5 \\sim F6 \\sim F7 \\sim F7A \\sim F8 \\sim
F8A \\sim F9 \\sim F9A \\sim F10 \\sim F11 \\sim F12 \\sim F13 \\sim F14 \\sim
F15 \\sim F16 \\sim F17 \\sim F18 \\sim F19 \\sim F19A \\sim F20 \\sim F20A
\\sim F21 \\sim F21A \\sim F22 \\sim F22A \\sim F23 \\sim F23A \\sim F24 \\sim
F24A \\sim C90A \\sim C91A \\sim C92A \\sim C93A \\sim C94A \\sim C95A \\sim
C90B \\sim C91B \\sim C92B \\sim C93B \\sim C94B \\sim C95B: within 2A with
sigma of 0.01 and sigma for terminal atoms of 0.02
Uanis(C120) \\sim Ueq, Uanis(C121) \\sim Ueq, Uanis(C221) \\sim Ueq,
Uanis(C222) \\sim Ueq, Uanis(C122) \\sim Ueq, Uanis(C123) \\sim Ueq,
Uanis(C223) \\sim Ueq, Uanis(C124) \\sim Ueq, Uanis(C224) \\sim Ueq,
Uanis(C125) \\sim Ueq, Uanis(C225) \\sim Ueq, Uanis(C126) \\sim Ueq,
Uanis(C226) \\sim Ueq, Uanis(C127) \\sim Ueq, Uanis(F1) \\sim Ueq, Uanis(F2)
\\sim Ueq, Uanis(F3) \\sim Ueq, Uanis(F4) \\sim Ueq, Uanis(F5) \\sim Ueq,
Uanis(F6) \\sim Ueq, Uanis(F7) \\sim Ueq, Uanis(F7A) \\sim Ueq, Uanis(F8) \\sim
Ueq, Uanis(F8A) \\sim Ueq, Uanis(F9) \\sim Ueq, Uanis(F9A) \\sim Ueq,
Uanis(F10) \\sim Ueq, Uanis(F11) \\sim Ueq, Uanis(F12) \\sim Ueq, Uanis(F13)
\\sim Ueq, Uanis(F14) \\sim Ueq, Uanis(F15) \\sim Ueq, Uanis(F16) \\sim Ueq,
Uanis(F17) \\sim Ueq, Uanis(F18) \\sim Ueq, Uanis(F19) \\sim Ueq, Uanis(F19A)
\\sim Ueq, Uanis(F20) \\sim Ueq, Uanis(F20A) \\sim Ueq, Uanis(F21) \\sim Ueq,
Uanis(F21A) \\sim Ueq, Uanis(F22) \\sim Ueq, Uanis(F22A) \\sim Ueq, Uanis(F23)
\\sim Ueq, Uanis(F23A) \\sim Ueq, Uanis(F24) \\sim Ueq, Uanis(F24A) \\sim Ueq,
Uanis(C90A) \\sim Ueq, Uanis(C91A) \\sim Ueq, Uanis(C92A) \\sim Ueq,
Uanis(C93A) \\sim Ueq, Uanis(C94A) \\sim Ueq, Uanis(C95A) \\sim Ueq,
Uanis(C90B) \\sim Ueq, Uanis(C91B) \\sim Ueq, Uanis(C92B) \\sim Ueq,
Uanis(C93B) \\sim Ueq, Uanis(C94B) \\sim Ueq, Uanis(C95B) \\sim Ueq: with sigma
of 0.006 and sigma for terminal atoms of 0.012
5. Others
 Sof(H12C)=Sof(H12D)=Sof(H12S)=Sof(H12T)=Sof(C221)=Sof(H22A)=Sof(H22B)=
 Sof(C222)=Sof(H22C)=Sof(H22D)=Sof(C223)=Sof(H22E)=Sof(H22F)=Sof(C224)=
 Sof(H22G)=Sof(H22H)=Sof(C225)=Sof(H22I)=Sof(H22J)=Sof(C226)=Sof(H22K)=
 Sof(H22L)=1-FVAR(1)
 Sof(H12A)=Sof(H12B)=Sof(C121)=Sof(H12E)=Sof(H12F)=Sof(C122)=Sof(H12G)=
 Sof(H12H)=Sof(C123)=Sof(H12I)=Sof(H12J)=Sof(C124)=Sof(H12K)=Sof(H12L)=
 Sof(C125)=Sof(H12M)=Sof(H12N)=Sof(C126)=Sof(H12O)=Sof(H12P)=Sof(H12Q)=
 Sof(H12R)=FVAR(1)
 Sof(C90B)=Sof(H90D)=Sof(H90E)=Sof(H90F)=Sof(C91B)=Sof(H91C)=Sof(H91D)=
 Sof(C92B)=Sof(H92C)=Sof(H92D)=Sof(C93B)=Sof(H93C)=Sof(H93D)=Sof(C94B)=
 Sof(H94C)=Sof(H94D)=Sof(C95B)=Sof(H95D)=Sof(H95E)=Sof(H95F)=0.5*(1-FVAR(3))
 Sof(C90A)=Sof(H90A)=Sof(H90B)=Sof(H90C)=Sof(C91A)=Sof(H91A)=Sof(H91B)=
 Sof(C92A)=Sof(H92A)=Sof(H92B)=Sof(C93A)=Sof(H93A)=Sof(H93B)=Sof(C94A)=
 Sof(H94A)=Sof(H94B)=Sof(C95A)=Sof(H95A)=Sof(H95B)=Sof(H95C)=0.5*FVAR(3)
 Sof(F22A)=Sof(F23A)=Sof(F24A)=1-FVAR(3)
 Sof(F22)=Sof(F23)=Sof(F24)=FVAR(3)
 Sof(F19A)=Sof(F20A)=Sof(F21A)=1-FVAR(4)
 Sof(F19)=Sof(F20)=Sof(F21)=FVAR(4)
 Sof(F7A)=Sof(F8A)=Sof(F9A)=1-FVAR(5)
 Sof(F7)=Sof(F8)=Sof(F9)=FVAR(5)
6.a Ternary CH refined with riding coordinates:
 C2(H2), C3(H3), C4(H4), C5(H5), C6(H6), C7(H7)
6.b Secondary CH2 refined with riding coordinates:
 C8(H8A,H8B), C107(H10A,H10B), C113(H11A,H11B), C119(H11C,H11D), C120(H12A,
 H12B), C120(H12C,H12D), C121(H12E,H12F), C122(H12G,H12H), C123(H12I,H12J),
 C124(H12K,H12L), C125(H12M,H12N), C126(H12O,H12P), C127(H12Q,H12R), C127(H12S,
 H12T), C128(H12U,H12V), C129(H12W,H12X), C130(H13A,H13B), C221(H22A,H22B),
 C222(H22C,H22D), C223(H22E,H22F), C224(H22G,H22H), C225(H22I,H22J), C226(H22K,
 H22L), C91A(H91A,H91B), C92A(H92A,H92B), C93A(H93A,H93B), C94A(H94A,H94B),
 C91B(H91C,H91D), C92B(H92C,H92D), C93B(H93C,H93D), C94B(H94C,H94D)
6.c Aromatic/amide H refined with riding coordinates:
 C103(H103), C104(H104), C105(H105), C111(H111), C112(H112), C117(H117),
 C118(H118), C402(H402), C404(H404), C406(H406), C410(H410), C412(H412),
 C414(H414), C418(H418), C420(H420), C422(H422), C426(H426), C428(H428),
 C430(H430)
6.d Idealised Me refined as rotating group:
 C90A(H90A,H90B,H90C), C95A(H95A,H95B,H95C), C90B(H90D,H90E,H90F), C95B(H95D,
 H95E,H95F)
;
_atom_sites_solution_hydrogens   geom
_atom_sites_solution_primary     dual
_atom_sites_solution_secondary   difmap
loop_
_atom_site_label
_atom_site_type_symbol
_atom_site_fract_x
_atom_site_fract_y
_atom_site_fract_z
_atom_site_U_iso_or_equiv
_atom_site_adp_type
_atom_site_occupancy
_atom_site_site_symmetry_order
_atom_site_calc_flag
_atom_site_refinement_flags_posn
_atom_site_refinement_flags_adp
_atom_site_refinement_flags_occupancy
_atom_site_disorder_assembly
_atom_site_disorder_group
Rh1 Rh 0.55202(3) 0.40784(2) 0.18110(2) 0.03236(9) Uani 1 1 d . . . . .
N101 N 0.3449(3) 0.48608(19) 0.23937(17) 0.0353(7) Uani 1 1 d . . . . .
N108 N 0.4628(3) 0.37189(17) 0.35070(16) 0.0336(6) Uani 1 1 d . . . . .
N110 N 0.6623(3) 0.34075(18) 0.32370(17) 0.0351(6) Uani 1 1 d . . . . .
N114 N 0.4881(3) 0.58929(19) 0.14494(17) 0.0401(7) Uani 1 1 d . . . . .
N116 N 0.6597(3) 0.5594(2) 0.17717(18) 0.0409(7) Uani 1 1 d . . . . .
C2 C 0.7058(4) 0.3526(2) 0.0925(2) 0.0391(8) Uani 1 1 d . . . . .
H2 H 0.7851 0.3669 0.0804 0.047 Uiso 1 1 calc R . . . .
C3 C 0.6011(4) 0.4005(2) 0.0635(2) 0.0412(9) Uani 1 1 d . . . . .
H3 H 0.6011 0.4510 0.0298 0.049 Uiso 1 1 calc R . . . .
C4 C 0.5404(4) 0.3353(3) 0.0536(2) 0.0483(10) Uani 1 1 d . . . . .
H4 H 0.4812 0.3520 0.0209 0.058 Uiso 1 1 calc R . . . .
C5 C 0.4875(4) 0.3164(3) 0.1371(2) 0.0455(10) Uani 1 1 d . . . . .
H5 H 0.4014 0.3121 0.1576 0.055 Uiso 1 1 calc R . . . .
C6 C 0.5869(4) 0.2698(2) 0.1652(2) 0.0437(9) Uani 1 1 d . . . . .
H6 H 0.5813 0.2279 0.2073 0.052 Uiso 1 1 calc R . . . .
C7 C 0.7050(4) 0.2605(3) 0.0998(2) 0.0440(9) Uani 1 1 d . . . . .
H7 H 0.7842 0.2153 0.1047 0.053 Uiso 1 1 calc R . . . .
C8 C 0.6552(4) 0.2541(3) 0.0329(2) 0.0499(10) Uani 1 1 d . . . . .
H8A H 0.6316 0.2025 0.0349 0.060 Uiso 1 1 calc R . . . .
H8B H 0.7138 0.2586 -0.0163 0.060 Uiso 1 1 calc R . . . .
C102 C 0.2808(3) 0.4670(2) 0.3075(2) 0.0355(8) Uani 1 1 d . . . . .
C103 C 0.1646(4) 0.5222(3) 0.3452(2) 0.0446(9) Uani 1 1 d . . . . .
H103 H 0.1206 0.5070 0.3929 0.054 Uiso 1 1 calc R . . . .
C104 C 0.1145(4) 0.5988(3) 0.3128(3) 0.0496(10) Uani 1 1 d . . . . .
H104 H 0.0358 0.6373 0.3379 0.060 Uiso 1 1 calc R . . . .
C105 C 0.1798(4) 0.6190(3) 0.2433(2) 0.0440(9) Uani 1 1 d . . . . .
H105 H 0.1467 0.6714 0.2196 0.053 Uiso 1 1 calc R . . . .
C106 C 0.2946(4) 0.5614(2) 0.2087(2) 0.0373(8) Uani 1 1 d . . . . .
C107 C 0.3393(4) 0.3829(2) 0.3413(2) 0.0419(9) Uani 1 1 d . . . . .
H10A H 0.2829 0.3770 0.3909 0.050 Uiso 1 1 calc R . . . .
H10B H 0.3468 0.3372 0.3089 0.050 Uiso 1 1 calc R . . . .
C109 C 0.5638(4) 0.3719(2) 0.2920(2) 0.0346(8) Uani 1 1 d . . . . .
C111 C 0.6232(4) 0.3237(2) 0.3996(2) 0.0401(9) Uani 1 1 d . . . . .
H111 H 0.6750 0.3022 0.4331 0.048 Uiso 1 1 calc R . . . .
C112 C 0.4976(4) 0.3437(2) 0.4167(2) 0.0398(9) Uani 1 1 d . . . . .
H112 H 0.4433 0.3393 0.4646 0.048 Uiso 1 1 calc R . . . .
C113 C 0.3739(4) 0.5816(3) 0.1348(2) 0.0433(9) Uani 1 1 d . . . . .
H11A H 0.3958 0.5360 0.0985 0.052 Uiso 1 1 calc R . . . .
H11B H 0.3259 0.6353 0.1143 0.052 Uiso 1 1 calc R . . . .
C115 C 0.5745(4) 0.5242(2) 0.17056(19) 0.0361(8) Uani 1 1 d . . . . .
C117 C 0.6251(5) 0.6445(3) 0.1558(2) 0.0505(11) Uani 1 1 d . . . . .
H117 H 0.6699 0.6824 0.1550 0.061 Uiso 1 1 calc R . . . .
C118 C 0.5176(5) 0.6633(3) 0.1366(2) 0.0488(10) Uani 1 1 d . . . . .
H118 H 0.4706 0.7169 0.1204 0.059 Uiso 1 1 calc R . . . .
C119 C 0.7933(4) 0.3079(2) 0.2805(2) 0.0423(9) Uani 1 1 d . . . . .
H11C H 0.8465 0.3250 0.3046 0.051 Uiso 1 1 calc R . . . .
H11D H 0.8023 0.3328 0.2293 0.051 Uiso 1 1 calc R . . . .
C120 C 0.8379(4) 0.2114(3) 0.2754(3) 0.0546(11) Uani 1 1 d D U . . .
H12A H 0.7777 0.1943 0.2576 0.066 Uiso 0.825(6) 1 calc R . P A 1
H12B H 0.8385 0.1867 0.3261 0.066 Uiso 0.825(6) 1 calc R . P A 1
H12C H 0.7966 0.1875 0.3224 0.066 Uiso 0.175(6) 1 calc R . P A 2
H12D H 0.8143 0.1948 0.2334 0.066 Uiso 0.175(6) 1 calc R . P A 2
C121 C 0.9697(4) 0.1750(4) 0.2223(3) 0.0537(13) Uani 0.825(6) 1 d D U P A 1
H12E H 0.9819 0.1170 0.2076 0.064 Uiso 0.825(6) 1 calc R . P A 1
H12F H 0.9763 0.2104 0.1762 0.064 Uiso 0.825(6) 1 calc R . P A 1
C122 C 1.0725(5) 0.1720(4) 0.2582(4) 0.0653(15) Uani 0.825(6) 1 d D U P A 1
H12G H 1.0738 0.1299 0.2997 0.078 Uiso 0.825(6) 1 calc R . P A 1
H12H H 1.0525 0.2281 0.2800 0.078 Uiso 0.825(6) 1 calc R . P A 1
C123 C 1.2029(6) 0.1488(5) 0.2030(4) 0.0776(18) Uani 0.825(6) 1 d D U P A 1
H12I H 1.2648 0.1474 0.2303 0.093 Uiso 0.825(6) 1 calc R . P A 1
H12J H 1.2249 0.0911 0.1840 0.093 Uiso 0.825(6) 1 calc R . P A 1
C124 C 1.2144(7) 0.2090(4) 0.1365(4) 0.0748(17) Uani 0.825(6) 1 d D U P A 1
H12K H 1.1701 0.1991 0.1019 0.090 Uiso 0.825(6) 1 calc R . P A 1
H12L H 1.3042 0.1951 0.1092 0.090 Uiso 0.825(6) 1 calc R . P A 1
C125 C 1.1623(7) 0.3025(4) 0.1564(4) 0.0715(17) Uani 0.825(6) 1 d D U P A 1
H12M H 1.0732 0.3163 0.1850 0.086 Uiso 0.825(6) 1 calc R . P A 1
H12N H 1.2086 0.3131 0.1894 0.086 Uiso 0.825(6) 1 calc R . P A 1
C126 C 1.1711(8) 0.3613(4) 0.0890(4) 0.0730(18) Uani 0.825(6) 1 d D U P A 1
H12O H 1.1151 0.3571 0.0595 0.088 Uiso 0.825(6) 1 calc R . P A 1
H12P H 1.2581 0.3433 0.0565 0.088 Uiso 0.825(6) 1 calc R . P A 1
C127 C 1.1342(5) 0.4527(4) 0.1124(4) 0.0756(15) Uani 1 1 d D U . . .
H12Q H 1.1354 0.4888 0.0667 0.091 Uiso 0.825(6) 1 calc R . P A 1
H12R H 1.1993 0.4574 0.1344 0.091 Uiso 0.825(6) 1 calc R . P A 1
H12S H 1.1293 0.4720 0.0608 0.091 Uiso 0.175(6) 1 calc R . P A 2
H12T H 1.1979 0.4713 0.1247 0.091 Uiso 0.175(6) 1 calc R . P A 2
C128 C 1.0056(5) 0.4891(4) 0.1688(3) 0.0661(14) Uani 1 1 d . . . . .
H12U H 1.0042 0.4539 0.2150 0.079 Uiso 1 1 calc R . . . .
H12V H 0.9957 0.5470 0.1823 0.079 Uiso 1 1 calc R . . . .
C129 C 0.8934(4) 0.4929(3) 0.1401(3) 0.0577(12) Uani 1 1 d . . . . .
H12W H 0.8868 0.5340 0.0980 0.069 Uiso 1 1 calc R . . . .
H12X H 0.9064 0.4365 0.1213 0.069 Uiso 1 1 calc R . . . .
C130 C 0.7716(4) 0.5197(3) 0.2031(2) 0.0429(9) Uani 1 1 d . . . . .
H13A H 0.7629 0.4690 0.2334 0.052 Uiso 1 1 calc R . . . .
H13B H 0.7779 0.5596 0.2362 0.052 Uiso 1 1 calc R . . . .
C221 C 0.9799(9) 0.1758(18) 0.2627(14) 0.059(3) Uani 0.175(6) 1 d D U P A 2
H22A H 1.0099 0.2066 0.2920 0.071 Uiso 0.175(6) 1 calc R . P A 2
H22B H 1.0083 0.1146 0.2750 0.071 Uiso 0.175(6) 1 calc R . P A 2
C222 C 1.022(2) 0.1922(18) 0.1788(14) 0.060(3) Uani 0.175(6) 1 d D U P A 2
H22C H 0.9873 0.2539 0.1697 0.072 Uiso 0.175(6) 1 calc R . P A 2
H22D H 0.9837 0.1637 0.1528 0.072 Uiso 0.175(6) 1 calc R . P A 2
C223 C 1.163(2) 0.164(2) 0.1425(18) 0.069(3) Uani 0.175(6) 1 d D U P A 2
H22E H 1.1972 0.1010 0.1425 0.083 Uiso 0.175(6) 1 calc R . P A 2
H22F H 1.1794 0.1839 0.0899 0.083 Uiso 0.175(6) 1 calc R . P A 2
C224 C 1.227(3) 0.1989(16) 0.186(2) 0.070(3) Uani 0.175(6) 1 d D U P A 2
H22G H 1.3190 0.1793 0.1625 0.085 Uiso 0.175(6) 1 calc R . P A 2
H22H H 1.2125 0.1773 0.2381 0.085 Uiso 0.175(6) 1 calc R . P A 2
C225 C 1.178(4) 0.2957(16) 0.1861(18) 0.069(3) Uani 0.175(6) 1 d D U P A 2
H22I H 1.2283 0.3128 0.2124 0.083 Uiso 0.175(6) 1 calc R . P A 2
H22J H 1.0917 0.3110 0.2198 0.083 Uiso 0.175(6) 1 calc R . P A 2
C226 C 1.169(4) 0.3559(7) 0.119(2) 0.071(3) Uani 0.175(6) 1 d D U P A 2
H22K H 1.1091 0.3429 0.0970 0.086 Uiso 0.175(6) 1 calc R . P A 2
H22L H 1.2517 0.3342 0.0825 0.086 Uiso 0.175(6) 1 calc R . P A 2
F1 F 1.0495(3) 0.7475(2) 0.54857(17) 0.0666(7) Uani 1 1 d . U . . .
F2 F 0.9433(4) 0.6691(2) 0.5424(2) 0.0861(11) Uani 1 1 d . U . . .
F3 F 0.8497(3) 0.7922(3) 0.58777(18) 0.0918(12) Uani 1 1 d . U . . .
F4 F 1.2009(4) 0.8739(3) 0.3148(3) 0.1184(16) Uani 1 1 d . U . . .
F5 F 1.0608(4) 0.9546(2) 0.2677(3) 0.1243(18) Uani 1 1 d . U . . .
F6 F 1.1616(4) 0.8341(3) 0.2242(2) 0.1089(15) Uani 1 1 d . U . . .
F7 F 0.2593(8) 0.8645(3) 0.5353(6) 0.081(3) Uani 0.62(2) 1 d D U P B 1
F7A F 0.1478(5) 0.9987(7) 0.4978(8) 0.070(3) Uani 0.38(2) 1 d D U P B 2
F8 F 0.2103(7) 0.9896(6) 0.5731(4) 0.067(2) Uani 0.62(2) 1 d D U P B 1
F8A F 0.2376(10) 0.8681(5) 0.5082(8) 0.064(3) Uani 0.38(2) 1 d D U P B 2
F9 F 0.1559(6) 0.9682(9) 0.4798(4) 0.083(2) Uani 0.62(2) 1 d D U P B 1
F9A F 0.2403(12) 0.9536(13) 0.5835(3) 0.075(3) Uani 0.38(2) 1 d D U P B 2
F10 F 0.4242(3) 1.18374(14) 0.41317(17) 0.0674(8) Uani 1 1 d . U . . .
F11 F 0.4274(4) 1.15420(18) 0.30469(19) 0.0771(9) Uani 1 1 d . U . . .
F12 F 0.5988(3) 1.12934(16) 0.3334(2) 0.0817(11) Uani 1 1 d . U . . .
F13 F 0.8787(3) 0.50846(16) 0.46622(18) 0.0676(8) Uani 1 1 d . U . . .
F14 F 0.9153(3) 0.45431(16) 0.36105(16) 0.0631(7) Uani 1 1 d . U . . .
F15 F 0.7773(3) 0.42836(16) 0.4522(2) 0.0779(10) Uani 1 1 d . U . . .
F16 F 0.3086(2) 0.68521(15) 0.42705(14) 0.0486(6) Uani 1 1 d . U . . .
F17 F 0.3713(3) 0.6597(2) 0.31034(16) 0.0716(9) Uani 1 1 d . U . . .
F18 F 0.3846(3) 0.55703(16) 0.3898(2) 0.0728(9) Uani 1 1 d . U . . .
F19 F 1.0661(5) 0.7044(10) 0.0990(4) 0.069(3) Uani 0.51(2) 1 d D U P C 1
F19A F 0.9868(8) 0.7633(8) -0.0037(3) 0.069(3) Uani 0.49(2) 1 d D U P C 2
F20 F 0.9748(8) 0.6639(6) 0.0347(7) 0.076(3) Uani 0.51(2) 1 d D U P C 1
F20A F 1.0657(6) 0.7448(11) 0.0890(5) 0.080(3) Uani 0.49(2) 1 d D U P C 2
F21 F 1.0073(10) 0.7810(6) 0.0080(6) 0.082(3) Uani 0.51(2) 1 d D U P C 1
F21A F 1.0014(11) 0.6508(3) 0.0615(8) 0.090(4) Uani 0.49(2) 1 d D U P C 2
F22 F 0.4222(5) 0.8863(6) 0.1379(5) 0.106(2) Uani 0.687(12) 1 d D U P D 1
F22A F 0.5377(14) 0.9785(8) 0.0688(10) 0.113(5) Uani 0.313(12) 1 d D U P D 2
F23 F 0.5439(7) 0.8997(6) 0.0334(3) 0.121(3) Uani 0.687(12) 1 d D U P D 1
F23A F 0.4155(7) 0.9340(12) 0.1556(5) 0.107(5) Uani 0.313(12) 1 d D U P D 2
F24 F 0.4859(7) 0.9911(3) 0.1169(5) 0.102(2) Uani 0.687(12) 1 d D U P D 1
F24A F 0.5091(13) 0.8646(7) 0.0562(8) 0.093(4) Uani 0.313(12) 1 d D U P D 2
C401 C 0.8192(3) 0.80677(19) 0.3610(2) 0.0309(7) Uani 1 1 d . . . . .
C402 C 0.8340(3) 0.78051(19) 0.4328(2) 0.0316(7) Uani 1 1 d . . . . .
H402 H 0.7726 0.7600 0.4665 0.038 Uiso 1 1 calc R . . . .
C403 C 0.9341(4) 0.7830(2) 0.4571(2) 0.0372(8) Uani 1 1 d . . . . .
C404 C 1.0253(4) 0.8144(2) 0.4105(3) 0.0429(9) Uani 1 1 d . . . . .
H404 H 1.0941 0.8164 0.4267 0.051 Uiso 1 1 calc R . . . .
C405 C 1.0117(4) 0.8424(2) 0.3400(2) 0.0426(9) Uani 1 1 d . . . . .
C406 C 0.9122(4) 0.8391(2) 0.3157(2) 0.0362(8) Uani 1 1 d . . . . .
H406 H 0.9064 0.8594 0.2668 0.043 Uiso 1 1 calc R . . . .
C407 C 0.9455(4) 0.7492(3) 0.5333(3) 0.0483(10) Uani 1 1 d . . . . .
C408 C 1.1068(5) 0.8772(3) 0.2881(3) 0.0609(13) Uani 1 1 d . . . . .
C409 C 0.5777(3) 0.8851(2) 0.37756(19) 0.0296(7) Uani 1 1 d . . . . .
C410 C 0.4701(3) 0.87940(19) 0.43134(19) 0.0317(7) Uani 1 1 d . . . . .
H410 H 0.4659 0.8250 0.4487 0.038 Uiso 1 1 calc R . . . .
C411 C 0.3691(3) 0.9508(2) 0.4604(2) 0.0346(8) Uani 1 1 d D . . . .
C412 C 0.3730(3) 1.0314(2) 0.4381(2) 0.0369(8) Uani 1 1 d . . . . .
H412 H 0.3042 1.0803 0.4577 0.044 Uiso 1 1 calc R . . . .
C413 C 0.4806(3) 1.0387(2) 0.3863(2) 0.0346(8) Uani 1 1 d . . . . .
C414 C 0.5798(3) 0.9672(2) 0.3565(2) 0.0340(7) Uani 1 1 d . . . . .
H414 H 0.6515 0.9742 0.3206 0.041 Uiso 1 1 calc R . . . .
C415 C 0.2505(4) 0.94273(19) 0.5121(2) 0.0447(10) Uani 1 1 d D . . . .
C416 C 0.4846(4) 1.1248(2) 0.3593(3) 0.0459(10) Uani 1 1 d . . . . .
C417 C 0.6690(3) 0.71434(19) 0.35953(18) 0.0294(7) Uani 1 1 d . . . . .
C418 C 0.7527(3) 0.6408(2) 0.38121(18) 0.0295(7) Uani 1 1 d . . . . .
H418 H 0.8319 0.6419 0.3836 0.035 Uiso 1 1 calc R . . . .
C419 C 0.7247(3) 0.5658(2) 0.39958(19) 0.0311(7) Uani 1 1 d . . . . .
C420 C 0.6102(3) 0.5607(2) 0.39775(19) 0.0333(7) Uani 1 1 d . . . . .
H420 H 0.5899 0.5102 0.4116 0.040 Uiso 1 1 calc R . . . .
C421 C 0.5270(3) 0.6322(2) 0.37501(19) 0.0318(7) Uani 1 1 d . . . . .
C422 C 0.5566(3) 0.7060(2) 0.35463(19) 0.0324(7) Uani 1 1 d . . . . .
H422 H 0.4985 0.7528 0.3366 0.039 Uiso 1 1 calc R . . . .
C423 C 0.8214(4) 0.4900(2) 0.4201(2) 0.0379(8) Uani 1 1 d . . . . .
C424 C 0.3997(4) 0.6327(2) 0.3754(2) 0.0393(8) Uani 1 1 d . . . . .
C425 C 0.7158(3) 0.8125(2) 0.2449(2) 0.0326(7) Uani 1 1 d . . . . .
C426 C 0.8296(4) 0.7700(2) 0.1945(2) 0.0350(8) Uani 1 1 d . . . . .
H426 H 0.8974 0.7354 0.2138 0.042 Uiso 1 1 calc R . . . .
C427 C 0.8475(4) 0.7765(2) 0.1173(2) 0.0430(9) Uani 1 1 d D . . . .
C428 C 0.7488(5) 0.8219(3) 0.0870(2) 0.0493(10) Uani 1 1 d . . . . .
H428 H 0.7601 0.8259 0.0342 0.059 Uiso 1 1 calc R . . . .
C429 C 0.6324(4) 0.8615(2) 0.1358(2) 0.0467(9) Uani 1 1 d D . . . .
C430 C 0.6185(4) 0.8576(2) 0.2130(2) 0.0390(8) Uani 1 1 d . . . . .
H430 H 0.5391 0.8870 0.2451 0.047 Uiso 1 1 calc R . . . .
C431 C 0.9729(4) 0.7340(2) 0.0663(2) 0.0537(11) Uani 1 1 d D . . . .
C432 C 0.5238(5) 0.9091(3) 0.1053(2) 0.0695(15) Uani 1 1 d D . . . .
B400 B 0.6971(4) 0.8043(2) 0.3366(2) 0.0306(8) Uani 1 1 d . . . . .
C90A C 0.816(3) 1.0199(13) 0.1674(16) 0.065(5) Uani 0.293(6) 1 d D U P E -1
H90A H 0.7623 1.0741 0.1522 0.097 Uiso 0.293(6) 1 calc GR . P E -1
H90B H 0.8170 1.0233 0.2196 0.097 Uiso 0.293(6) 1 calc GR . P E -1
H90C H 0.7827 0.9748 0.1631 0.097 Uiso 0.293(6) 1 calc GR . P E -1
C91A C 0.956(2) 0.9991(12) 0.1140(12) 0.082(4) Uani 0.293(6) 1 d D U P E -1
H91A H 0.9956 1.0385 0.1245 0.098 Uiso 0.293(6) 1 calc R . P E -1
H91B H 1.0073 0.9405 0.1236 0.098 Uiso 0.293(6) 1 calc R . P E -1
C92A C 0.950(2) 1.0090(12) 0.0287(13) 0.075(3) Uani 0.293(6) 1 d D U P E -1
H92A H 0.9002 1.0676 0.0178 0.090 Uiso 0.293(6) 1 calc R . P E -1
H92B H 0.9122 0.9691 0.0168 0.090 Uiso 0.293(6) 1 calc R . P E -1
C93A C 1.094(2) 0.9869(12) -0.0180(13) 0.087(4) Uani 0.293(6) 1 d D U P E -1
H93A H 1.1333 1.0270 -0.0082 0.105 Uiso 0.293(6) 1 calc R . P E -1
H93B H 1.1454 0.9280 -0.0091 0.105 Uiso 0.293(6) 1 calc R . P E -1
C94A C 1.070(2) 0.9998(13) -0.0997(13) 0.081(4) Uani 0.293(6) 1 d D U P E -1
H94A H 1.0183 1.0587 -0.1079 0.097 Uiso 0.293(6) 1 calc R . P E -1
H94B H 1.0299 0.9599 -0.1088 0.097 Uiso 0.293(6) 1 calc R . P E -1
C95A C 1.212(2) 0.9781(15) -0.1499(17) 0.077(6) Uani 0.293(6) 1 d D U P E -1
H95A H 1.2216 0.9514 -0.1967 0.115 Uiso 0.293(6) 1 calc GR . P E -1
H95B H 1.2690 0.9393 -0.1222 0.115 Uiso 0.293(6) 1 calc GR . P E -1
H95C H 1.2334 1.0305 -0.1616 0.115 Uiso 0.293(6) 1 calc GR . P E -1
C90B C 0.838(5) 1.015(2) 0.1607(19) 0.077(7) Uani 0.207(6) 1 d D U P E -2
H90D H 0.9183 0.9881 0.1737 0.116 Uiso 0.207(6) 1 calc GR . P E -2
H90E H 0.7793 0.9851 0.1863 0.116 Uiso 0.207(6) 1 calc GR . P E -2
H90F H 0.8034 1.0743 0.1764 0.116 Uiso 0.207(6) 1 calc GR . P E -2
C91B C 0.861(3) 1.0105(17) 0.0716(18) 0.083(4) Uani 0.207(6) 1 d D U P E -2
H91C H 0.8120 1.0637 0.0507 0.100 Uiso 0.207(6) 1 calc R . P E -2
H91D H 0.8437 0.9617 0.0568 0.100 Uiso 0.207(6) 1 calc R . P E -2
C92B C 1.008(3) 0.9981(11) 0.0501(18) 0.085(4) Uani 0.207(6) 1 d D U P E -2
H92C H 1.0537 0.9457 0.0735 0.102 Uiso 0.207(6) 1 calc R . P E -2
H92D H 1.0223 1.0468 0.0676 0.102 Uiso 0.207(6) 1 calc R . P E -2
C93B C 1.056(3) 0.9918(17) -0.040(2) 0.079(4) Uani 0.207(6) 1 d D U P E -2
H93C H 1.0480 0.9420 -0.0594 0.094 Uiso 0.207(6) 1 calc R . P E -2
H93D H 1.0163 1.0442 -0.0654 0.094 Uiso 0.207(6) 1 calc R . P E -2
C94B C 1.199(3) 0.9802(16) -0.0419(17) 0.091(4) Uani 0.207(6) 1 d D U P E -2
H94C H 1.2368 0.9282 -0.0150 0.109 Uiso 0.207(6) 1 calc R . P E -2
H94D H 1.2053 1.0299 -0.0211 0.109 Uiso 0.207(6) 1 calc R . P E -2
C95B C 1.260(4) 0.973(2) -0.1309(17) 0.099(8) Uani 0.207(6) 1 d D U P E -2
H95D H 1.2228 1.0260 -0.1554 0.149 Uiso 0.207(6) 1 calc GR . P E -2
H95E H 1.2444 0.9263 -0.1502 0.149 Uiso 0.207(6) 1 calc GR . P E -2
H95F H 1.3510 0.9610 -0.1415 0.149 Uiso 0.207(6) 1 calc GR . P E -2

loop_
_atom_site_aniso_label
_atom_site_aniso_U_11
_atom_site_aniso_U_22
_atom_site_aniso_U_33
_atom_site_aniso_U_23
_atom_site_aniso_U_13
_atom_site_aniso_U_12
Rh1 0.03177(15) 0.03877(14) 0.02445(13) -0.00306(9) -0.00509(10) -0.01000(11)
N101 0.0302(16) 0.0407(15) 0.0312(15) -0.0079(12) -0.0054(13) -0.0069(13)
N108 0.0372(17) 0.0349(14) 0.0250(14) -0.0002(11) -0.0058(12) -0.0090(12)
N110 0.0364(17) 0.0350(14) 0.0322(15) -0.0003(11) -0.0119(13) -0.0072(13)
N114 0.0434(19) 0.0393(15) 0.0325(16) 0.0018(12) -0.0091(14) -0.0086(14)
N116 0.0410(18) 0.0470(17) 0.0350(16) -0.0034(13) -0.0056(14) -0.0174(15)
C2 0.040(2) 0.0435(18) 0.0314(18) -0.0043(14) -0.0024(16) -0.0159(17)
C3 0.042(2) 0.048(2) 0.0289(18) -0.0047(14) -0.0051(16) -0.0108(17)
C4 0.043(2) 0.059(2) 0.041(2) -0.0102(18) -0.0112(18) -0.012(2)
C5 0.040(2) 0.059(2) 0.045(2) -0.0153(18) -0.0057(18) -0.025(2)
C6 0.050(2) 0.0429(19) 0.039(2) -0.0057(15) -0.0039(18) -0.0216(18)
C7 0.047(2) 0.047(2) 0.037(2) -0.0041(16) -0.0087(18) -0.0152(18)
C8 0.052(3) 0.056(2) 0.041(2) -0.0105(18) -0.0070(19) -0.019(2)
C102 0.0281(18) 0.0463(18) 0.0320(17) -0.0058(14) -0.0070(15) -0.0113(15)
C103 0.029(2) 0.060(2) 0.043(2) -0.0078(17) -0.0064(17) -0.0135(18)
C104 0.0241(19) 0.064(2) 0.056(3) -0.016(2) -0.0083(18) -0.0052(18)
C105 0.034(2) 0.046(2) 0.050(2) -0.0076(17) -0.0198(18) -0.0030(17)
C106 0.035(2) 0.0428(18) 0.0352(19) -0.0035(14) -0.0161(16) -0.0072(16)
C107 0.037(2) 0.0466(19) 0.038(2) 0.0014(15) -0.0036(17) -0.0151(17)
C109 0.0345(19) 0.0336(16) 0.0324(17) -0.0033(13) -0.0056(15) -0.0089(14)
C111 0.054(2) 0.0328(16) 0.0322(18) 0.0018(13) -0.0165(17) -0.0094(16)
C112 0.053(2) 0.0356(17) 0.0262(17) -0.0004(13) -0.0064(16) -0.0119(17)
C113 0.049(2) 0.0454(19) 0.0337(19) 0.0028(15) -0.0170(17) -0.0085(18)
C115 0.036(2) 0.0460(18) 0.0226(16) -0.0039(13) -0.0024(14) -0.0114(16)
C117 0.063(3) 0.043(2) 0.047(2) 0.0005(17) -0.008(2) -0.024(2)
C118 0.064(3) 0.0421(19) 0.038(2) 0.0024(16) -0.009(2) -0.019(2)
C119 0.034(2) 0.0425(19) 0.047(2) -0.0031(16) -0.0113(17) -0.0077(16)
C120 0.045(2) 0.046(2) 0.065(3) -0.0037(18) -0.011(2) -0.0073(17)
C121 0.048(3) 0.053(2) 0.054(3) -0.008(2) -0.014(2) -0.006(2)
C122 0.051(3) 0.075(3) 0.063(3) -0.007(2) -0.023(2) -0.005(2)
C123 0.057(3) 0.088(3) 0.081(3) -0.014(3) -0.021(3) -0.009(3)
C124 0.051(3) 0.092(3) 0.075(3) -0.019(3) -0.010(3) -0.015(2)
C125 0.050(3) 0.092(3) 0.074(3) -0.017(3) -0.014(3) -0.024(2)
C126 0.048(3) 0.101(3) 0.072(3) -0.023(3) -0.010(3) -0.026(3)
C127 0.051(3) 0.099(3) 0.081(3) -0.015(3) -0.012(2) -0.031(2)
C128 0.046(3) 0.091(4) 0.067(3) -0.021(3) -0.010(2) -0.028(3)
C129 0.045(3) 0.084(3) 0.049(3) -0.017(2) -0.005(2) -0.029(2)
C130 0.039(2) 0.050(2) 0.041(2) -0.0067(16) -0.0085(17) -0.0164(18)
C221 0.054(4) 0.059(4) 0.060(4) -0.002(4) -0.016(4) -0.012(4)
C222 0.055(4) 0.062(4) 0.060(4) -0.005(4) -0.017(4) -0.014(4)
C223 0.060(4) 0.075(4) 0.069(5) -0.008(4) -0.016(4) -0.016(4)
C224 0.057(4) 0.080(4) 0.071(4) -0.007(4) -0.015(4) -0.017(4)
C225 0.057(4) 0.081(5) 0.071(5) -0.006(4) -0.015(4) -0.023(4)
C226 0.057(4) 0.087(5) 0.072(5) -0.010(4) -0.017(4) -0.024(4)
F1 0.0536(17) 0.0873(19) 0.0660(18) 0.0011(14) -0.0371(14) -0.0153(15)
F2 0.121(3) 0.0682(18) 0.095(2) 0.0324(17) -0.072(2) -0.038(2)
F3 0.058(2) 0.128(3) 0.0461(16) -0.0025(17) -0.0167(15) 0.0266(18)
F4 0.090(3) 0.193(4) 0.115(3) 0.038(3) -0.040(2) -0.102(3)
F5 0.094(3) 0.075(2) 0.184(4) 0.051(3) -0.006(3) -0.043(2)
F6 0.104(3) 0.132(3) 0.093(3) -0.021(2) 0.027(2) -0.079(3)
F7 0.073(4) 0.038(2) 0.092(5) 0.003(2) 0.033(3) -0.013(2)
F7A 0.031(4) 0.052(5) 0.102(7) 0.014(4) -0.001(4) -0.001(3)
F8 0.057(3) 0.057(4) 0.064(3) -0.026(2) 0.026(3) -0.016(3)
F8A 0.053(5) 0.056(4) 0.080(6) -0.019(4) 0.010(4) -0.032(4)
F9 0.046(3) 0.124(6) 0.085(4) 0.005(4) -0.017(3) -0.038(3)
F9A 0.074(6) 0.102(7) 0.050(4) -0.014(4) 0.004(4) -0.042(5)
F10 0.087(2) 0.0322(11) 0.0738(18) -0.0058(11) -0.0029(16) -0.0216(13)
F11 0.112(3) 0.0531(15) 0.080(2) 0.0280(14) -0.049(2) -0.0332(17)
F12 0.0484(16) 0.0422(13) 0.139(3) 0.0149(15) -0.0010(17) -0.0187(12)
F13 0.087(2) 0.0456(13) 0.0776(19) -0.0023(12) -0.0590(18) -0.0001(13)
F14 0.0474(16) 0.0566(14) 0.0573(16) -0.0063(12) -0.0112(13) 0.0176(11)
F15 0.0561(17) 0.0454(13) 0.126(3) 0.0405(15) -0.0280(18) -0.0172(13)
F16 0.0295(12) 0.0563(13) 0.0529(14) -0.0130(11) -0.0044(10) -0.0066(10)
F17 0.0505(17) 0.133(3) 0.0460(15) -0.0066(15) -0.0208(13) -0.0397(18)
F18 0.0445(15) 0.0474(13) 0.134(3) -0.0156(15) -0.0237(17) -0.0203(12)
F19 0.037(3) 0.115(6) 0.040(3) -0.007(3) -0.007(2) -0.005(3)
F19A 0.051(4) 0.108(5) 0.039(3) -0.005(3) -0.001(3) -0.023(4)
F20 0.061(4) 0.085(5) 0.070(5) -0.034(4) -0.007(4) -0.008(3)
F20A 0.046(4) 0.125(7) 0.059(4) -0.008(5) -0.001(3) -0.022(4)
F21 0.067(5) 0.100(5) 0.056(4) 0.017(4) 0.009(4) -0.027(4)
F21A 0.069(5) 0.071(4) 0.084(6) 0.002(4) 0.017(4) 0.000(3)
F22 0.069(4) 0.129(5) 0.131(5) 0.041(4) -0.060(4) -0.031(3)
F22A 0.119(8) 0.098(7) 0.121(8) 0.046(6) -0.069(7) -0.015(6)
F23 0.104(5) 0.155(6) 0.063(3) -0.004(4) -0.050(3) 0.033(4)
F23A 0.082(7) 0.124(9) 0.086(7) 0.005(7) -0.046(6) 0.020(6)
F24 0.095(5) 0.066(3) 0.125(6) 0.002(3) -0.059(4) 0.021(3)
F24A 0.093(7) 0.107(7) 0.098(8) -0.008(6) -0.068(6) -0.020(6)
C401 0.0265(17) 0.0238(14) 0.0375(18) -0.0023(12) -0.0091(14) -0.0008(12)
C402 0.0272(17) 0.0264(14) 0.0368(18) -0.0042(12) -0.0100(14) -0.0008(13)
C403 0.0323(19) 0.0311(16) 0.044(2) -0.0068(14) -0.0153(16) 0.0014(14)
C404 0.031(2) 0.0368(17) 0.060(3) -0.0062(16) -0.0173(18) -0.0042(15)
C405 0.036(2) 0.0344(17) 0.057(2) -0.0018(16) -0.0112(18) -0.0121(16)
C406 0.0342(19) 0.0316(15) 0.0414(19) -0.0008(14) -0.0100(16) -0.0089(14)
C407 0.036(2) 0.052(2) 0.055(3) -0.0040(18) -0.0232(19) -0.0002(18)
C408 0.047(3) 0.067(3) 0.077(3) 0.002(2) -0.015(2) -0.030(2)
C409 0.0282(17) 0.0278(14) 0.0291(16) -0.0007(12) -0.0086(14) -0.0035(13)
C410 0.0315(18) 0.0235(14) 0.0350(17) -0.0011(12) -0.0062(14) -0.0046(13)
C411 0.0284(18) 0.0315(16) 0.0379(18) -0.0042(13) -0.0043(15) -0.0045(14)
C412 0.0298(19) 0.0267(15) 0.046(2) -0.0029(14) -0.0069(16) -0.0001(13)
C413 0.0306(18) 0.0274(15) 0.0424(19) -0.0004(13) -0.0088(15) -0.0058(14)
C414 0.0280(18) 0.0315(16) 0.0372(18) -0.0002(13) -0.0053(15) -0.0058(14)
C415 0.034(2) 0.0354(18) 0.054(2) -0.0053(16) 0.0004(18) -0.0054(16)
C416 0.040(2) 0.0306(17) 0.059(3) -0.0003(16) -0.0060(19) -0.0075(16)
C417 0.0272(17) 0.0286(14) 0.0280(16) -0.0023(12) -0.0055(13) -0.0043(13)
C418 0.0259(17) 0.0303(15) 0.0283(16) -0.0021(12) -0.0058(13) -0.0048(13)
C419 0.0302(18) 0.0287(15) 0.0301(16) -0.0027(12) -0.0087(14) -0.0031(13)
C420 0.0323(18) 0.0303(15) 0.0335(17) -0.0040(13) -0.0046(14) -0.0077(14)
C421 0.0250(17) 0.0367(16) 0.0314(17) -0.0102(13) -0.0051(14) -0.0061(14)
C422 0.0294(18) 0.0303(15) 0.0332(17) -0.0050(13) -0.0115(14) -0.0002(13)
C423 0.040(2) 0.0301(16) 0.043(2) 0.0013(14) -0.0139(17) -0.0082(15)
C424 0.032(2) 0.0452(19) 0.040(2) -0.0134(15) -0.0093(16) -0.0088(16)
C425 0.0304(18) 0.0293(15) 0.0329(17) 0.0014(12) -0.0072(14) -0.0047(13)
C426 0.0302(19) 0.0375(16) 0.0322(17) -0.0008(13) -0.0061(15) -0.0065(14)
C427 0.042(2) 0.048(2) 0.0343(19) -0.0001(15) -0.0050(17) -0.0131(18)
C428 0.056(3) 0.058(2) 0.0299(19) 0.0067(16) -0.0123(18) -0.014(2)
C429 0.045(2) 0.048(2) 0.042(2) 0.0066(16) -0.0196(19) -0.0036(18)
C430 0.035(2) 0.0381(17) 0.0361(19) 0.0023(14) -0.0107(16) -0.0027(15)
C431 0.053(3) 0.067(3) 0.035(2) -0.0031(18) -0.004(2) -0.017(2)
C432 0.069(4) 0.077(3) 0.047(3) 0.012(2) -0.028(3) 0.003(3)
B400 0.028(2) 0.0269(16) 0.0311(19) 0.0005(13) -0.0074(16) -0.0027(15)
C90A 0.074(9) 0.054(7) 0.063(8) 0.000(6) -0.007(7) -0.027(6)
C91A 0.084(5) 0.083(5) 0.078(5) -0.003(4) -0.020(4) -0.027(4)
C92A 0.078(5) 0.078(4) 0.075(5) -0.006(4) -0.022(4) -0.028(4)
C93A 0.086(5) 0.086(4) 0.084(5) 0.000(4) -0.016(4) -0.025(4)
C94A 0.080(6) 0.088(5) 0.078(6) 0.000(4) -0.025(4) -0.027(4)
C95A 0.080(9) 0.081(8) 0.079(9) 0.000(7) -0.027(7) -0.031(7)
C90B 0.080(9) 0.074(9) 0.075(9) 0.005(8) -0.016(8) -0.028(8)
C91B 0.084(5) 0.084(5) 0.080(5) -0.001(4) -0.020(4) -0.026(4)
C92B 0.085(5) 0.085(4) 0.080(5) -0.002(4) -0.019(4) -0.024(4)
C93B 0.080(5) 0.081(4) 0.078(5) -0.003(4) -0.022(4) -0.028(4)
C94B 0.090(6) 0.088(6) 0.090(6) 0.002(5) -0.021(4) -0.027(4)
C95B 0.098(11) 0.095(10) 0.100(11) 0.005(9) -0.024(9) -0.030(9)

_geom_special_details            
;
 All esds (except the esd in the dihedral angle between two l.s. planes)
 are estimated using the full covariance matrix.  The cell esds are taken
 into account individually in the estimation of esds in distances, angles
 and torsion angles; correlations between esds in cell parameters are only
 used when they are defined by crystal symmetry.  An approximate (isotropic)
 treatment of cell esds is used for estimating esds involving l.s. planes.
;
loop_
_geom_bond_atom_site_label_1
_geom_bond_atom_site_label_2
_geom_bond_distance
_geom_bond_site_symmetry_2
_geom_bond_publ_flag
Rh1 N101 2.334(3) . ?
Rh1 C2 2.081(4) . ?
Rh1 C3 2.103(4) . ?
Rh1 C5 2.237(3) . ?
Rh1 C6 2.248(4) . ?
Rh1 C109 2.115(4) . ?
Rh1 C115 2.041(3) . ?
N101 C102 1.347(5) . ?
N101 C106 1.343(5) . ?
N108 C107 1.457(5) . ?
N108 C109 1.367(4) . ?
N108 C112 1.388(5) . ?
N110 C109 1.365(5) . ?
N110 C111 1.388(5) . ?
N110 C119 1.460(5) . ?
N114 C113 1.454(5) . ?
N114 C115 1.363(5) . ?
N114 C118 1.383(5) . ?
N116 C115 1.362(5) . ?
N116 C117 1.394(5) . ?
N116 C130 1.447(6) . ?
C2 C3 1.435(6) . ?
C2 C7 1.540(5) . ?
C3 C4 1.545(6) . ?
C4 C5 1.544(6) . ?
C4 C8 1.545(6) . ?
C5 C6 1.371(6) . ?
C6 C7 1.540(5) . ?
C7 C8 1.542(6) . ?
C102 C103 1.395(5) . ?
C102 C107 1.502(6) . ?
C103 C104 1.373(6) . ?
C104 C105 1.378(6) . ?
C105 C106 1.385(5) . ?
C106 C113 1.506(5) . ?
C111 C112 1.345(6) . ?
C117 C118 1.334(7) . ?
C119 C120 1.529(5) . ?
C120 C121 1.537(5) . ?
C120 C221 1.524(8) . ?
C121 C122 1.521(6) . ?
C122 C123 1.530(6) . ?
C123 C124 1.519(6) . ?
C124 C125 1.521(6) . ?
C125 C126 1.514(6) . ?
C126 C127 1.521(6) . ?
C127 C128 1.537(7) . ?
C127 C226 1.537(8) . ?
C128 C129 1.536(7) . ?
C129 C130 1.531(6) . ?
C221 C222 1.523(8) . ?
C222 C223 1.525(8) . ?
C223 C224 1.521(8) . ?
C224 C225 1.527(8) . ?
C225 C226 1.528(8) . ?
F1 C407 1.320(5) . ?
F2 C407 1.346(5) . ?
F3 C407 1.329(5) . ?
F4 C408 1.316(6) . ?
F5 C408 1.287(6) . ?
F6 C408 1.332(6) . ?
F7 C415 1.318(5) . ?
F7A C415 1.328(6) . ?
F8 C415 1.325(5) . ?
F8A C415 1.323(5) . ?
F9 C415 1.333(5) . ?
F9A C415 1.323(6) . ?
F10 C416 1.345(5) . ?
F11 C416 1.333(6) . ?
F12 C416 1.317(5) . ?
F13 C423 1.343(5) . ?
F14 C423 1.335(4) . ?
F15 C423 1.326(4) . ?
F16 C424 1.341(4) . ?
F17 C424 1.337(5) . ?
F18 C424 1.331(5) . ?
F19 C431 1.324(6) . ?
F19A C431 1.327(6) . ?
F20 C431 1.359(5) . ?
F20A C431 1.344(6) . ?
F21 C431 1.325(5) . ?
F21A C431 1.327(6) . ?
F22 C432 1.339(6) . ?
F22A C432 1.322(6) . ?
F23 C432 1.305(5) . ?
F23A C432 1.310(7) . ?
F24 C432 1.315(5) . ?
F24A C432 1.318(6) . ?
C401 C402 1.401(5) . ?
C401 C406 1.410(5) . ?
C401 B400 1.636(5) . ?
C402 C403 1.386(5) . ?
C403 C404 1.394(6) . ?
C403 C407 1.495(6) . ?
C404 C405 1.378(6) . ?
C405 C406 1.385(6) . ?
C405 C408 1.497(6) . ?
C409 C410 1.398(5) . ?
C409 C414 1.401(4) . ?
C409 B400 1.643(5) . ?
C410 C411 1.392(4) . ?
C411 C412 1.386(5) . ?
C411 C415 1.493(5) . ?
C412 C413 1.391(5) . ?
C413 C414 1.387(5) . ?
C413 C416 1.493(5) . ?
C417 C418 1.394(5) . ?
C417 C422 1.402(5) . ?
C417 B400 1.643(4) . ?
C418 C419 1.394(4) . ?
C419 C420 1.386(5) . ?
C419 C423 1.487(5) . ?
C420 C421 1.378(5) . ?
C421 C422 1.387(5) . ?
C421 C424 1.491(5) . ?
C425 C426 1.399(5) . ?
C425 C430 1.389(6) . ?
C425 B400 1.652(5) . ?
C426 C427 1.388(5) . ?
C427 C428 1.384(6) . ?
C427 C431 1.488(6) . ?
C428 C429 1.393(6) . ?
C429 C430 1.393(6) . ?
C429 C432 1.485(7) . ?
C90A C91A 1.606(13) . ?
C91A C92A 1.597(14) . ?
C92A C93A 1.607(14) . ?
C93A C94A 1.602(13) . ?
C94A C95A 1.606(13) . ?
C90B C91B 1.606(14) . ?
C91B C92B 1.606(14) . ?
C92B C93B 1.606(14) . ?
C93B C94B 1.605(14) . ?
C94B C95B 1.606(14) . ?

loop_
_geom_angle_atom_site_label_1
_geom_angle_atom_site_label_2
_geom_angle_atom_site_label_3
_geom_angle
_geom_angle_site_symmetry_1
_geom_angle_site_symmetry_3
_geom_angle_publ_flag
C2 Rh1 N101 156.83(15) . . ?
C2 Rh1 C3 40.10(16) . . ?
C2 Rh1 C5 77.96(14) . . ?
C2 Rh1 C6 66.02(14) . . ?
C2 Rh1 C109 118.62(16) . . ?
C3 Rh1 N101 116.75(14) . . ?
C3 Rh1 C5 65.36(15) . . ?
C3 Rh1 C6 78.73(15) . . ?
C3 Rh1 C109 157.63(15) . . ?
C5 Rh1 N101 90.86(13) . . ?
C5 Rh1 C6 35.60(16) . . ?
C6 Rh1 N101 115.09(13) . . ?
C109 Rh1 N101 84.09(13) . . ?
C109 Rh1 C5 108.81(15) . . ?
C109 Rh1 C6 85.13(14) . . ?
C115 Rh1 N101 82.59(13) . . ?
C115 Rh1 C2 95.78(13) . . ?
C115 Rh1 C3 88.95(14) . . ?
C115 Rh1 C5 147.15(17) . . ?
C115 Rh1 C6 161.62(14) . . ?
C115 Rh1 C109 102.51(13) . . ?
C102 N101 Rh1 123.8(3) . . ?
C106 N101 Rh1 117.4(2) . . ?
C106 N101 C102 117.9(3) . . ?
C109 N108 C107 123.2(3) . . ?
C109 N108 C112 111.9(3) . . ?
C112 N108 C107 123.7(3) . . ?
C109 N110 C111 111.9(3) . . ?
C109 N110 C119 123.7(3) . . ?
C111 N110 C119 122.5(3) . . ?
C115 N114 C113 122.7(3) . . ?
C115 N114 C118 111.8(4) . . ?
C118 N114 C113 125.3(4) . . ?
C115 N116 C117 110.5(4) . . ?
C115 N116 C130 128.2(3) . . ?
C117 N116 C130 121.3(3) . . ?
C3 C2 Rh1 70.8(2) . . ?
C3 C2 C7 105.9(3) . . ?
C7 C2 Rh1 100.2(2) . . ?
C2 C3 Rh1 69.1(2) . . ?
C2 C3 C4 105.1(3) . . ?
C4 C3 Rh1 100.6(2) . . ?
C3 C4 C8 102.2(3) . . ?
C5 C4 C3 98.9(3) . . ?
C5 C4 C8 99.9(4) . . ?
C4 C5 Rh1 95.1(2) . . ?
C6 C5 Rh1 72.6(2) . . ?
C6 C5 C4 107.8(4) . . ?
C5 C6 Rh1 71.8(2) . . ?
C5 C6 C7 105.6(4) . . ?
C7 C6 Rh1 93.4(2) . . ?
C2 C7 C8 101.9(3) . . ?
C6 C7 C2 100.2(3) . . ?
C6 C7 C8 100.8(3) . . ?
C7 C8 C4 94.1(3) . . ?
N101 C102 C103 121.9(4) . . ?
N101 C102 C107 117.2(3) . . ?
C103 C102 C107 121.0(3) . . ?
C104 C103 C102 119.3(4) . . ?
C103 C104 C105 119.1(4) . . ?
C104 C105 C106 118.8(4) . . ?
N101 C106 C105 122.9(4) . . ?
N101 C106 C113 115.6(3) . . ?
C105 C106 C113 121.4(4) . . ?
N108 C107 C102 113.7(3) . . ?
N108 C109 Rh1 123.9(3) . . ?
N110 C109 Rh1 133.0(3) . . ?
N110 C109 N108 103.0(3) . . ?
C112 C111 N110 106.7(4) . . ?
C111 C112 N108 106.5(3) . . ?
N114 C113 C106 110.0(3) . . ?
N114 C115 Rh1 117.5(3) . . ?
N116 C115 Rh1 138.5(3) . . ?
N116 C115 N114 103.8(3) . . ?
C118 C117 N116 107.6(4) . . ?
C117 C118 N114 106.4(4) . . ?
N110 C119 C120 111.2(3) . . ?
C119 C120 C121 112.9(4) . . ?
C221 C120 C119 110.1(12) . . ?
C122 C121 C120 112.2(5) . . ?
C121 C122 C123 113.2(5) . . ?
C124 C123 C122 114.5(6) . . ?
C123 C124 C125 114.9(6) . . ?
C126 C125 C124 113.9(6) . . ?
C125 C126 C127 111.5(6) . . ?
C126 C127 C128 116.6(5) . . ?
C226 C127 C128 106.1(17) . . ?
C129 C128 C127 114.4(4) . . ?
C130 C129 C128 110.4(4) . . ?
N116 C130 C129 114.2(4) . . ?
C222 C221 C120 100.1(14) . . ?
C221 C222 C223 117(2) . . ?
C224 C223 C222 110(2) . . ?
C223 C224 C225 111(3) . . ?
C224 C225 C226 128(3) . . ?
C225 C226 C127 132(2) . . ?
C402 C401 C406 114.6(3) . . ?
C402 C401 B400 120.6(3) . . ?
C406 C401 B400 124.6(3) . . ?
C403 C402 C401 123.1(3) . . ?
C402 C403 C404 120.8(4) . . ?
C402 C403 C407 119.2(3) . . ?
C404 C403 C407 120.0(4) . . ?
C405 C404 C403 117.4(4) . . ?
C404 C405 C406 121.7(4) . . ?
C404 C405 C408 119.4(4) . . ?
C406 C405 C408 118.9(4) . . ?
C405 C406 C401 122.4(4) . . ?
F1 C407 F2 106.0(4) . . ?
F1 C407 F3 107.3(4) . . ?
F1 C407 C403 114.5(4) . . ?
F2 C407 C403 111.3(3) . . ?
F3 C407 F2 104.6(4) . . ?
F3 C407 C403 112.5(4) . . ?
F4 C408 F6 104.2(5) . . ?
F4 C408 C405 114.4(5) . . ?
F5 C408 F4 106.4(4) . . ?
F5 C408 F6 104.8(5) . . ?
F5 C408 C405 114.0(4) . . ?
F6 C408 C405 112.0(4) . . ?
C410 C409 C414 115.9(3) . . ?
C410 C409 B400 125.4(3) . . ?
C414 C409 B400 118.6(3) . . ?
C411 C410 C409 122.3(3) . . ?
C410 C411 C415 121.1(3) . . ?
C412 C411 C410 120.7(3) . . ?
C412 C411 C415 118.1(3) . . ?
C411 C412 C413 118.1(3) . . ?
C412 C413 C416 118.9(3) . . ?
C414 C413 C412 120.9(3) . . ?
C414 C413 C416 120.1(3) . . ?
C413 C414 C409 122.1(3) . . ?
F7 C415 F8 106.6(4) . . ?
F7 C415 F9 105.7(4) . . ?
F7 C415 C411 113.7(4) . . ?
F7A C415 C411 113.2(5) . . ?
F8 C415 F9 105.0(4) . . ?
F8 C415 C411 113.2(4) . . ?
F8A C415 F7A 104.7(5) . . ?
F8A C415 C411 113.2(4) . . ?
F9 C415 C411 112.0(4) . . ?
F9A C415 F7A 105.4(5) . . ?
F9A C415 F8A 106.3(5) . . ?
F9A C415 C411 113.4(5) . . ?
F10 C416 C413 112.6(3) . . ?
F11 C416 F10 104.1(4) . . ?
F11 C416 C413 112.8(3) . . ?
F12 C416 F10 106.1(3) . . ?
F12 C416 F11 106.2(4) . . ?
F12 C416 C413 114.2(3) . . ?
C418 C417 C422 114.8(3) . . ?
C418 C417 B400 124.8(3) . . ?
C422 C417 B400 120.3(3) . . ?
C417 C418 C419 122.6(3) . . ?
C418 C419 C423 118.6(3) . . ?
C420 C419 C418 121.2(3) . . ?
C420 C419 C423 120.2(3) . . ?
C421 C420 C419 117.2(3) . . ?
C420 C421 C422 121.5(3) . . ?
C420 C421 C424 120.1(3) . . ?
C422 C421 C424 118.4(3) . . ?
C421 C422 C417 122.6(3) . . ?
F13 C423 C419 112.7(3) . . ?
F14 C423 F13 104.0(3) . . ?
F14 C423 C419 112.9(3) . . ?
F15 C423 F13 107.5(4) . . ?
F15 C423 F14 105.2(3) . . ?
F15 C423 C419 113.8(3) . . ?
F16 C424 C421 112.2(3) . . ?
F17 C424 F16 104.9(3) . . ?
F17 C424 C421 112.7(3) . . ?
F18 C424 F16 106.1(3) . . ?
F18 C424 F17 106.8(3) . . ?
F18 C424 C421 113.5(3) . . ?
C426 C425 B400 121.7(3) . . ?
C430 C425 C426 115.6(3) . . ?
C430 C425 B400 122.6(3) . . ?
C427 C426 C425 122.6(4) . . ?
C426 C427 C431 120.2(4) . . ?
C428 C427 C426 120.4(4) . . ?
C428 C427 C431 119.4(3) . . ?
C427 C428 C429 118.4(4) . . ?
C428 C429 C432 119.7(4) . . ?
C430 C429 C428 120.1(4) . . ?
C430 C429 C432 120.2(4) . . ?
C425 C430 C429 122.8(4) . . ?
F19 C431 F20 103.3(5) . . ?
F19 C431 F21 107.9(5) . . ?
F19 C431 C427 115.2(4) . . ?
F19A C431 F20A 105.3(5) . . ?
F19A C431 C427 113.7(5) . . ?
F20 C431 C427 111.5(4) . . ?
F20A C431 C427 111.6(4) . . ?
F21 C431 F20 103.8(5) . . ?
F21 C431 C427 114.0(5) . . ?
F21A C431 F19A 105.9(5) . . ?
F21A C431 F20A 105.4(5) . . ?
F21A C431 C427 114.2(4) . . ?
F22 C432 C429 112.4(4) . . ?
F22A C432 C429 112.0(6) . . ?
F23 C432 F22 105.4(5) . . ?
F23 C432 F24 106.6(5) . . ?
F23 C432 C429 114.5(4) . . ?
F23A C432 F22A 105.7(6) . . ?
F23A C432 F24A 106.1(6) . . ?
F23A C432 C429 114.8(5) . . ?
F24 C432 F22 104.4(5) . . ?
F24 C432 C429 112.7(4) . . ?
F24A C432 F22A 105.3(6) . . ?
F24A C432 C429 112.2(5) . . ?
C401 B400 C409 106.7(3) . . ?
C401 B400 C417 112.4(3) . . ?
C401 B400 C425 112.6(3) . . ?
C409 B400 C417 111.5(3) . . ?
C409 B400 C425 109.2(3) . . ?
C417 B400 C425 104.5(3) . . ?
C92A C91A C90A 109(2) . . ?
C91A C92A C93A 103.6(19) . . ?
C94A C93A C92A 96.5(18) . . ?
C93A C94A C95A 99(2) . . ?
C90B C91B C92B 96(3) . . ?
C91B C92B C93B 106(3) . . ?
C94B C93B C92B 94(3) . . ?
C93B C94B C95B 100(3) . . ?

_shelx_res_file                  
;
    0512abc19s.res created by SHELXL-2014/7

TITL 0512abc19s
CELL 1.54184 11.74518 16.78962 18.57769 84.062 73.6681 70.038
ZERR 2 0.000395 0.000525 0.000691 0.0029 0.0032 0.003
LATT 1
SFAC C H B F N Rh
UNIT 134 124 2 48 10 2
SADI 0.01 C415 F7 C415 F8 C415 F9 C415 F7A C415 F8A C415 F9A
SADI 0.01 F7 F8 F8 F9 F9 F7 F7A F8A F8A F9A F9A F7A
SADI 0.01 C411 F7 C411 F8 C411 F9 C411 F7A C411 F8A C411 F9A
SADI 0.01 C431 F19 C431 F20 C431 F21 C431 F19A C431 F20A C431 F21A
SADI 0.01 F19 F20 F20 F21 F21 F19 F19A F20A F20A F21A F21A F19A
SADI 0.01 C427 F19 C427 F20 C427 F21 C427 F19A C427 F20A C427 F21A
SADI 0.01 C432 F22 C432 F23 C432 F24 C432 F22A C432 F23A C432 F24A
SADI 0.01 F22 F23 F23 F24 F24 F22 F22A F23A F23A F24A F24A F22A
SADI 0.01 C429 F22 C429 F23 C429 F24 C429 F22A C429 F23A C429 F24A
SADI 0.01 C91B C90B C91A C90A C92B C91B C92A C91A C93A C92A C93B C92B C94A =
 C93A C94B C93B C95A C94A C95B C94B
SADI 0.01 C121 C120 C221 C120 C222 C221 C122 C121 C223 C222 C123 C122 C224 =
 C223 C124 C123 C125 C124 C225 C224 C126 C125 C226 C225 C127 C126 C226 C127
FLAT 0.01 C90A C91A C92A C93A C94A C95A
FLAT 0.01 C90B C91B C92B C93B C94B C95B
SIMU 0.01 0.02 2 C120 C121 C221 C222 C122 C123 C223 C124 C224 C125 C225 =
 C126 C226 C127 $F C90A C91A C92A C93A C94A C95A C90B C91B C92B C93B C94B C95B
ISOR 0.006 0.012 C120 C121 C221 C222 C122 C123 C223 C124 C224 C125 C225 =
 C126 C226 C127 $F C90A C91A C92A C93A C94A C95A C90B C91B C92B C93B C94B C95B

L.S. 12
PLAN  50
SIZE 0.031 0.063 0.305
TEMP -123(2)
more -3
BOND
list 4
fmap 2
acta 400
SHEL 7 0.82
REM <olex2.extras>
REM <HklSrc "%./0512abc19s.hkl">
REM </olex2.extras>

WGHT    0.080800    2.318500
FVAR       3.02475   0.82522   0.58591   0.68690   0.51252   0.61772
RH1   6    0.552016    0.407841    0.181096    11.00000    0.03177    0.03877 =
         0.02445   -0.00306   -0.00509   -0.01000
N101  5    0.344876    0.486077    0.239365    11.00000    0.03020    0.04073 =
         0.03120   -0.00785   -0.00541   -0.00686
N108  5    0.462806    0.371894    0.350703    11.00000    0.03715    0.03492 =
         0.02499   -0.00020   -0.00580   -0.00902
N110  5    0.662276    0.340750    0.323696    11.00000    0.03644    0.03496 =
         0.03222   -0.00025   -0.01186   -0.00716
N114  5    0.488077    0.589288    0.144944    11.00000    0.04341    0.03929 =
         0.03246    0.00177   -0.00913   -0.00855
N116  5    0.659720    0.559403    0.177172    11.00000    0.04101    0.04698 =
         0.03497   -0.00342   -0.00555   -0.01742
C2    1    0.705787    0.352580    0.092498    11.00000    0.04047    0.04346 =
         0.03143   -0.00430   -0.00243   -0.01585
AFIX  13
H2    2    0.785079    0.366926    0.080358    11.00000   -1.20000
AFIX   0
C3    1    0.601073    0.400482    0.063463    11.00000    0.04235    0.04753 =
         0.02887   -0.00467   -0.00508   -0.01075
AFIX  13
H3    2    0.601081    0.450984    0.029817    11.00000   -1.20000
AFIX   0
C4    1    0.540415    0.335304    0.053586    11.00000    0.04306    0.05918 =
         0.04144   -0.01020   -0.01125   -0.01212
AFIX  13
H4    2    0.481151    0.351956    0.020939    11.00000   -1.20000
AFIX   0
C5    1    0.487527    0.316355    0.137061    11.00000    0.03954    0.05902 =
         0.04487   -0.01527   -0.00567   -0.02482
AFIX  13
H5    2    0.401423    0.312099    0.157560    11.00000   -1.20000
AFIX   0
C6    1    0.586865    0.269762    0.165166    11.00000    0.05043    0.04290 =
         0.03912   -0.00569   -0.00388   -0.02163
AFIX  13
H6    2    0.581271    0.227882    0.207293    11.00000   -1.20000
AFIX   0
C7    1    0.705045    0.260537    0.099755    11.00000    0.04683    0.04710 =
         0.03721   -0.00408   -0.00867   -0.01520
AFIX  13
H7    2    0.784156    0.215301    0.104665    11.00000   -1.20000
AFIX   0
C8    1    0.655246    0.254118    0.032869    11.00000    0.05228    0.05618 =
         0.04089   -0.01048   -0.00698   -0.01857
AFIX  23
H8A   2    0.631596    0.202542    0.034886    11.00000   -1.20000
H8B   2    0.713776    0.258631   -0.016274    11.00000   -1.20000
AFIX   0
C102  1    0.280770    0.466962    0.307461    11.00000    0.02809    0.04633 =
         0.03203   -0.00584   -0.00704   -0.01131
C103  1    0.164595    0.522198    0.345202    11.00000    0.02944    0.06044 =
         0.04274   -0.00777   -0.00639   -0.01353
AFIX  43
H103  2    0.120610    0.506987    0.392877    11.00000   -1.20000
AFIX   0
C104  1    0.114458    0.598766    0.312759    11.00000    0.02407    0.06353 =
         0.05597   -0.01569   -0.00831   -0.00516
AFIX  43
H104  2    0.035751    0.637320    0.337863    11.00000   -1.20000
AFIX   0
C105  1    0.179793    0.618957    0.243311    11.00000    0.03440    0.04648 =
         0.05025   -0.00764   -0.01983   -0.00299
AFIX  43
H105  2    0.146667    0.671397    0.219621    11.00000   -1.20000
AFIX   0
C106  1    0.294610    0.561406    0.208691    11.00000    0.03468    0.04276 =
         0.03523   -0.00348   -0.01614   -0.00716
C107  1    0.339298    0.382925    0.341298    11.00000    0.03736    0.04664 =
         0.03828    0.00139   -0.00358   -0.01506
AFIX  23
H10A  2    0.282893    0.376998    0.390880    11.00000   -1.20000
H10B  2    0.346767    0.337187    0.308880    11.00000   -1.20000
AFIX   0
C109  1    0.563829    0.371852    0.291992    11.00000    0.03448    0.03361 =
         0.03241   -0.00325   -0.00558   -0.00888
C111  1    0.623152    0.323719    0.399647    11.00000    0.05425    0.03282 =
         0.03220    0.00185   -0.01649   -0.00937
AFIX  43
H111  2    0.674966    0.302171    0.433070    11.00000   -1.20000
AFIX   0
C112  1    0.497564    0.343660    0.416745    11.00000    0.05290    0.03560 =
         0.02624   -0.00041   -0.00643   -0.01191
AFIX  43
H112  2    0.443321    0.339273    0.464633    11.00000   -1.20000
AFIX   0
C113  1    0.373943    0.581575    0.134802    11.00000    0.04858    0.04539 =
         0.03369    0.00285   -0.01700   -0.00846
AFIX  23
H11A  2    0.395846    0.536019    0.098529    11.00000   -1.20000
H11B  2    0.325909    0.635328    0.114290    11.00000   -1.20000
AFIX   0
C115  1    0.574479    0.524182    0.170560    11.00000    0.03554    0.04599 =
         0.02258   -0.00387   -0.00236   -0.01139
C117  1    0.625112    0.644547    0.155780    11.00000    0.06291    0.04295 =
         0.04669    0.00049   -0.00794   -0.02417
AFIX  43
H117  2    0.669944    0.682352    0.155018    11.00000   -1.20000
AFIX   0
C118  1    0.517604    0.663296    0.136573    11.00000    0.06416    0.04208 =
         0.03769    0.00241   -0.00882   -0.01894
AFIX  43
H118  2    0.470644    0.716863    0.120360    11.00000   -1.20000
AFIX   0
C119  1    0.793258    0.307950    0.280488    11.00000    0.03420    0.04247 =
         0.04725   -0.00315   -0.01135   -0.00769
AFIX  23
H11C  2    0.846465    0.325007    0.304630    11.00000   -1.20000
H11D  2    0.802317    0.332815    0.229334    11.00000   -1.20000
AFIX   0
C120  1    0.837909    0.211358    0.275370    11.00000    0.04488    0.04632 =
         0.06485   -0.00367   -0.01080   -0.00727
PART 1
AFIX  23
H12A  2    0.777688    0.194328    0.257592    21.00000   -1.20000
H12B  2    0.838468    0.186670    0.326077    21.00000   -1.20000
AFIX  23
PART 0
PART 2
H12C  2    0.796623    0.187486    0.322360   -21.00000   -1.20000
H12D  2    0.814301    0.194827    0.233420   -21.00000   -1.20000
AFIX   0
PART 0
PART 1
C121  1    0.969672    0.175015    0.222271    21.00000    0.04768    0.05316 =
         0.05410   -0.00824   -0.01379   -0.00630
AFIX  23
H12E  2    0.981949    0.117025    0.207588    21.00000   -1.20000
H12F  2    0.976320    0.210362    0.176190    21.00000   -1.20000
AFIX   0
C122  1    1.072487    0.172028    0.258221    21.00000    0.05130    0.07523 =
         0.06349   -0.00745   -0.02304   -0.00491
AFIX  23
H12G  2    1.073800    0.129932    0.299699    21.00000   -1.20000
H12H  2    1.052524    0.228099    0.280027    21.00000   -1.20000
AFIX   0
C123  1    1.202879    0.148841    0.203007    21.00000    0.05668    0.08766 =
         0.08117   -0.01387   -0.02094   -0.00851
AFIX  23
H12I  2    1.264795    0.147406    0.230327    21.00000   -1.20000
H12J  2    1.224861    0.091084    0.184017    21.00000   -1.20000
AFIX   0
C124  1    1.214401    0.209006    0.136502    21.00000    0.05088    0.09198 =
         0.07463   -0.01868   -0.00987   -0.01479
AFIX  23
H12K  2    1.170078    0.199092    0.101945    21.00000   -1.20000
H12L  2    1.304218    0.195122    0.109198    21.00000   -1.20000
AFIX   0
C125  1    1.162336    0.302542    0.156377    21.00000    0.05005    0.09245 =
         0.07445   -0.01688   -0.01381   -0.02367
AFIX  23
H12M  2    1.073179    0.316288    0.185031    21.00000   -1.20000
H12N  2    1.208644    0.313117    0.189408    21.00000   -1.20000
AFIX   0
C126  1    1.171082    0.361252    0.088976    21.00000    0.04789    0.10119 =
         0.07243   -0.02255   -0.00975   -0.02623
AFIX  23
H12O  2    1.115071    0.357139    0.059454    21.00000   -1.20000
H12P  2    1.258136    0.343290    0.056535    21.00000   -1.20000
AFIX   0
PART 0
C127  1    1.134195    0.452737    0.112408    11.00000    0.05139    0.09947 =
         0.08066   -0.01530   -0.01166   -0.03101
PART 1
AFIX  23
H12Q  2    1.135387    0.488779    0.066704    21.00000   -1.20000
H12R  2    1.199274    0.457441    0.134364    21.00000   -1.20000
AFIX  23
PART 0
PART 2
H12S  2    1.129273    0.472009    0.060839   -21.00000   -1.20000
H12T  2    1.197918    0.471289    0.124743   -21.00000   -1.20000
AFIX   0
PART 0
C128  1    1.005640    0.489053    0.168797    11.00000    0.04606    0.09143 =
         0.06695   -0.02121   -0.00998   -0.02823
AFIX  23
H12U  2    1.004200    0.453916    0.215039    11.00000   -1.20000
H12V  2    0.995731    0.546997    0.182332    11.00000   -1.20000
AFIX   0
C129  1    0.893369    0.492885    0.140091    11.00000    0.04510    0.08384 =
         0.04919   -0.01685   -0.00521   -0.02869
AFIX  23
H12W  2    0.886849    0.533964    0.097961    11.00000   -1.20000
H12X  2    0.906419    0.436527    0.121288    11.00000   -1.20000
AFIX   0
C130  1    0.771577    0.519676    0.203060    11.00000    0.03944    0.05032 =
         0.04059   -0.00673   -0.00847   -0.01642
AFIX  23
H13A  2    0.762857    0.469007    0.233423    11.00000   -1.20000
H13B  2    0.777923    0.559614    0.236219    11.00000   -1.20000
AFIX   0
PART 2
C221  1    0.979884    0.175790    0.262697   -21.00000    0.05358    0.05857 =
         0.06040   -0.00175   -0.01634   -0.01222
AFIX  23
H22A  2    1.009887    0.206631    0.292026   -21.00000   -1.20000
H22B  2    1.008281    0.114566    0.274978   -21.00000   -1.20000
AFIX   0
C222  1    1.021872    0.192237    0.178800   -21.00000    0.05536    0.06207 =
         0.06040   -0.00458   -0.01743   -0.01367
AFIX  23
H22C  2    0.987334    0.253881    0.169685   -21.00000   -1.20000
H22D  2    0.983656    0.163694    0.152843   -21.00000   -1.20000
AFIX   0
C223  1    1.162956    0.163643    0.142548   -21.00000    0.05978    0.07518 =
         0.06876   -0.00758   -0.01649   -0.01627
AFIX  23
H22E  2    1.197246    0.100969    0.142455   -21.00000   -1.20000
H22F  2    1.179394    0.183924    0.089886   -21.00000   -1.20000
AFIX   0
C224  1    1.227316    0.198927    0.185792   -21.00000    0.05707    0.07983 =
         0.07087   -0.00656   -0.01539   -0.01721
AFIX  23
H22G  2    1.318980    0.179259    0.162515   -21.00000   -1.20000
H22H  2    1.212470    0.177309    0.238060   -21.00000   -1.20000
AFIX   0
C225  1    1.177835    0.295660    0.186143   -21.00000    0.05694    0.08123 =
         0.07077   -0.00635   -0.01549   -0.02265
AFIX  23
H22I  2    1.228291    0.312757    0.212434   -21.00000   -1.20000
H22J  2    1.091712    0.311028    0.219793   -21.00000   -1.20000
AFIX   0
C226  1    1.168546    0.355857    0.118867   -21.00000    0.05692    0.08720 =
         0.07247   -0.01050   -0.01663   -0.02390
AFIX  23
H22K  2    1.109138    0.342915    0.097009   -21.00000   -1.20000
H22L  2    1.251745    0.334227    0.082518   -21.00000   -1.20000
AFIX   0

PART 0
F1    4    1.049502    0.747478    0.548574    11.00000    0.05363    0.08731 =
         0.06597    0.00111   -0.03706   -0.01525
F2    4    0.943272    0.669087    0.542384    11.00000    0.12115    0.06816 =
         0.09484    0.03242   -0.07174   -0.03793
F3    4    0.849660    0.792206    0.587767    11.00000    0.05841    0.12754 =
         0.04606   -0.00255   -0.01670    0.02657
F4    4    1.200936    0.873889    0.314766    11.00000    0.09016    0.19333 =
         0.11528    0.03777   -0.03968   -0.10181
F5    4    1.060823    0.954614    0.267747    11.00000    0.09390    0.07532 =
         0.18395    0.05054   -0.00555   -0.04280
F6    4    1.161637    0.834150    0.224197    11.00000    0.10427    0.13194 =
         0.09297   -0.02091    0.02720   -0.07892
PART 1
F7    4    0.259332    0.864507    0.535304    61.00000    0.07326    0.03796 =
         0.09234    0.00266    0.03286   -0.01311
PART 0
PART 2
F7A   4    0.147807    0.998714    0.497809   -61.00000    0.03132    0.05191 =
         0.10175    0.01353   -0.00089   -0.00116
PART 0
PART 1
F8    4    0.210287    0.989607    0.573115    61.00000    0.05695    0.05713 =
         0.06391   -0.02616    0.02553   -0.01603
PART 0
PART 2
F8A   4    0.237602    0.868144    0.508244   -61.00000    0.05255    0.05640 =
         0.07967   -0.01917    0.01037   -0.03161
PART 0
PART 1
F9    4    0.155868    0.968247    0.479830    61.00000    0.04626    0.12444 =
         0.08523    0.00456   -0.01683   -0.03768
PART 0
PART 2
F9A   4    0.240280    0.953576    0.583480   -61.00000    0.07368    0.10158 =
         0.04985   -0.01355    0.00429   -0.04186
PART 0
F10   4    0.424229    1.183743    0.413175    11.00000    0.08726    0.03223 =
         0.07378   -0.00579   -0.00291   -0.02158
F11   4    0.427386    1.154197    0.304692    11.00000    0.11216    0.05313 =
         0.07983    0.02799   -0.04938   -0.03317
F12   4    0.598775    1.129340    0.333369    11.00000    0.04836    0.04221 =
         0.13881    0.01492   -0.00097   -0.01874
F13   4    0.878729    0.508463    0.466223    11.00000    0.08707    0.04556 =
         0.07759   -0.00231   -0.05898   -0.00015
F14   4    0.915306    0.454312    0.361053    11.00000    0.04743    0.05664 =
         0.05731   -0.00631   -0.01117    0.01755
F15   4    0.777338    0.428361    0.452199    11.00000    0.05609    0.04535 =
         0.12593    0.04048   -0.02797   -0.01723
F16   4    0.308648    0.685213    0.427050    11.00000    0.02953    0.05626 =
         0.05288   -0.01301   -0.00437   -0.00661
F17   4    0.371260    0.659650    0.310339    11.00000    0.05047    0.13285 =
         0.04599   -0.00655   -0.02078   -0.03974
F18   4    0.384562    0.557032    0.389753    11.00000    0.04453    0.04738 =
         0.13430   -0.01559   -0.02370   -0.02032
PART 1
F19   4    1.066115    0.704439    0.099000    51.00000    0.03710    0.11495 =
         0.04020   -0.00698   -0.00742   -0.00541
PART 0
PART 2
F19A  4    0.986795    0.763309   -0.003653   -51.00000    0.05092    0.10784 =
         0.03879   -0.00536   -0.00133   -0.02263
PART 0
PART 1
F20   4    0.974773    0.663939    0.034661    51.00000    0.06068    0.08489 =
         0.07009   -0.03427   -0.00685   -0.00827
PART 0
PART 2
F20A  4    1.065677    0.744757    0.088969   -51.00000    0.04557    0.12527 =
         0.05902   -0.00771   -0.00143   -0.02236
PART 0
PART 1
F21   4    1.007292    0.781025    0.007988    51.00000    0.06749    0.10036 =
         0.05604    0.01709    0.00868   -0.02672
PART 0
PART 2
F21A  4    1.001399    0.650802    0.061529   -51.00000    0.06945    0.07138 =
         0.08420    0.00163    0.01729    0.00035
PART 0
PART 1
F22   4    0.422237    0.886287    0.137884    41.00000    0.06888    0.12906 =
         0.13100    0.04136   -0.05956   -0.03142
PART 0
PART 2
F22A  4    0.537723    0.978505    0.068818   -41.00000    0.11888    0.09778 =
         0.12070    0.04583   -0.06947   -0.01465
PART 0
PART 1
F23   4    0.543872    0.899669    0.033441    41.00000    0.10397    0.15502 =
         0.06270   -0.00351   -0.04964    0.03332
PART 0
PART 2
F23A  4    0.415521    0.933981    0.155648   -41.00000    0.08209    0.12403 =
         0.08557    0.00464   -0.04592    0.02043
PART 0
PART 1
F24   4    0.485939    0.991100    0.116947    41.00000    0.09509    0.06565 =
         0.12490    0.00196   -0.05878    0.02147
PART 0
PART 2
F24A  4    0.509147    0.864566    0.056171   -41.00000    0.09298    0.10702 =
         0.09845   -0.00839   -0.06806   -0.02041
PART 0
C401  1    0.819237    0.806774    0.360978    11.00000    0.02648    0.02382 =
         0.03747   -0.00233   -0.00907   -0.00076
C402  1    0.834029    0.780505    0.432837    11.00000    0.02719    0.02641 =
         0.03680   -0.00421   -0.00999   -0.00078
AFIX  43
H402  2    0.772558    0.760016    0.466545    11.00000   -1.20000
AFIX   0
C403  1    0.934084    0.782998    0.457063    11.00000    0.03226    0.03108 =
         0.04363   -0.00681   -0.01527    0.00141
C404  1    1.025270    0.814395    0.410480    11.00000    0.03080    0.03680 =
         0.06044   -0.00617   -0.01731   -0.00424
AFIX  43
H404  2    1.094079    0.816402    0.426688    11.00000   -1.20000
AFIX   0
C405  1    1.011711    0.842412    0.339993    11.00000    0.03606    0.03438 =
         0.05733   -0.00178   -0.01118   -0.01209
C406  1    0.912217    0.839126    0.315717    11.00000    0.03423    0.03159 =
         0.04137   -0.00076   -0.00997   -0.00885
AFIX  43
H406  2    0.906382    0.859411    0.266773    11.00000   -1.20000
AFIX   0
C407  1    0.945477    0.749173    0.533330    11.00000    0.03565    0.05151 =
         0.05478   -0.00398   -0.02323   -0.00025
C408  1    1.106804    0.877201    0.288074    11.00000    0.04713    0.06660 =
         0.07672    0.00154   -0.01483   -0.03017
C409  1    0.577655    0.885058    0.377557    11.00000    0.02820    0.02785 =
         0.02907   -0.00068   -0.00857   -0.00346
C410  1    0.470107    0.879404    0.431344    11.00000    0.03149    0.02352 =
         0.03503   -0.00107   -0.00622   -0.00465
AFIX  43
H410  2    0.465851    0.824976    0.448676    11.00000   -1.20000
AFIX   0
C411  1    0.369060    0.950777    0.460371    11.00000    0.02836    0.03153 =
         0.03786   -0.00421   -0.00430   -0.00452
C412  1    0.372990    1.031384    0.438123    11.00000    0.02979    0.02666 =
         0.04562   -0.00290   -0.00692   -0.00006
AFIX  43
H412  2    0.304170    1.080263    0.457687    11.00000   -1.20000
AFIX   0
C413  1    0.480580    1.038684    0.386325    11.00000    0.03057    0.02739 =
         0.04243   -0.00035   -0.00877   -0.00583
C414  1    0.579776    0.967232    0.356502    11.00000    0.02801    0.03147 =
         0.03716   -0.00021   -0.00535   -0.00583
AFIX  43
H414  2    0.651470    0.974229    0.320644    11.00000   -1.20000
AFIX   0
C415  1    0.250515    0.942726    0.512123    11.00000    0.03381    0.03537 =
         0.05357   -0.00529    0.00041   -0.00540
C416  1    0.484597    1.124845    0.359305    11.00000    0.04033    0.03062 =
         0.05874   -0.00031   -0.00600   -0.00745
C417  1    0.669000    0.714342    0.359528    11.00000    0.02717    0.02855 =
         0.02799   -0.00229   -0.00552   -0.00431
C418  1    0.752707    0.640834    0.381214    11.00000    0.02594    0.03028 =
         0.02831   -0.00207   -0.00575   -0.00484
AFIX  43
H418  2    0.831915    0.641930    0.383572    11.00000   -1.20000
AFIX   0
C419  1    0.724692    0.565764    0.399578    11.00000    0.03022    0.02871 =
         0.03013   -0.00275   -0.00872   -0.00313
C420  1    0.610219    0.560734    0.397752    11.00000    0.03226    0.03027 =
         0.03355   -0.00404   -0.00464   -0.00768
AFIX  43
H420  2    0.589935    0.510156    0.411598    11.00000   -1.20000
AFIX   0
C421  1    0.527014    0.632177    0.375006    11.00000    0.02501    0.03667 =
         0.03135   -0.01017   -0.00512   -0.00610
C422  1    0.556623    0.706015    0.354628    11.00000    0.02936    0.03027 =
         0.03320   -0.00497   -0.01148   -0.00015
AFIX  43
H422  2    0.498473    0.752782    0.336645    11.00000   -1.20000
AFIX   0
C423  1    0.821422    0.489974    0.420117    11.00000    0.03966    0.03013 =
         0.04299    0.00131   -0.01393   -0.00822
C424  1    0.399683    0.632667    0.375372    11.00000    0.03228    0.04518 =
         0.04014   -0.01339   -0.00926   -0.00881
C425  1    0.715801    0.812518    0.244932    11.00000    0.03038    0.02934 =
         0.03288    0.00143   -0.00715   -0.00465
C426  1    0.829635    0.770043    0.194468    11.00000    0.03021    0.03754 =
         0.03217   -0.00080   -0.00610   -0.00646
AFIX  43
H426  2    0.897401    0.735385    0.213808    11.00000   -1.20000
AFIX   0
C427  1    0.847506    0.776526    0.117256    11.00000    0.04175    0.04830 =
         0.03430   -0.00006   -0.00497   -0.01307
C428  1    0.748784    0.821876    0.087018    11.00000    0.05565    0.05778 =
         0.02990    0.00668   -0.01232   -0.01414
AFIX  43
H428  2    0.760112    0.825896    0.034246    11.00000   -1.20000
AFIX   0
C429  1    0.632355    0.861502    0.135850    11.00000    0.04457    0.04840 =
         0.04159    0.00663   -0.01961   -0.00361
C430  1    0.618482    0.857602    0.212959    11.00000    0.03544    0.03806 =
         0.03612    0.00233   -0.01065   -0.00269
AFIX  43
H430  2    0.539108    0.887015    0.245058    11.00000   -1.20000
AFIX   0
C431  1    0.972939    0.733971    0.066295    11.00000    0.05250    0.06740 =
         0.03498   -0.00306   -0.00379   -0.01728
C432  1    0.523781    0.909115    0.105267    11.00000    0.06867    0.07720 =
         0.04690    0.01197   -0.02830    0.00289
B400  3    0.697061    0.804311    0.336582    11.00000    0.02834    0.02686 =
         0.03107    0.00047   -0.00737   -0.00267

PART -1
C90A  1    0.815843    1.019862    0.167443    30.50000    0.07447    0.05371 =
         0.06331   -0.00033   -0.00691   -0.02670
AFIX 137
H90A  2    0.762318    1.074108    0.152223    30.50000   -1.50000
H90B  2    0.816967    1.023328    0.219561    30.50000   -1.50000
H90C  2    0.782676    0.974845    0.163145    30.50000   -1.50000
AFIX   0
C91A  1    0.956055    0.999060    0.114025    30.50000    0.08369    0.08270 =
         0.07827   -0.00281   -0.02018   -0.02653
AFIX  23
H91A  2    0.995581    1.038507    0.124544    30.50000   -1.20000
H91B  2    1.007276    0.940508    0.123594    30.50000   -1.20000
AFIX   0
C92A  1    0.949835    1.009034    0.028672    30.50000    0.07823    0.07775 =
         0.07459   -0.00581   -0.02201   -0.02830
AFIX  23
H92A  2    0.900239    1.067579    0.017835    30.50000   -1.20000
H92B  2    0.912213    0.969116    0.016840    30.50000   -1.20000
AFIX   0
C93A  1    1.094455    0.986852   -0.018017    30.50000    0.08603    0.08565 =
         0.08373   -0.00045   -0.01628   -0.02480
AFIX  23
H93A  2    1.133338    1.027046   -0.008193    30.50000   -1.20000
H93B  2    1.145409    0.927984   -0.009146    30.50000   -1.20000
AFIX   0
C94A  1    1.069908    0.999808   -0.099666    30.50000    0.07961    0.08802 =
         0.07805   -0.00038   -0.02549   -0.02652
AFIX  23
H94A  2    1.018288    1.058695   -0.107904    30.50000   -1.20000
H94B  2    1.029922    0.959926   -0.108752    30.50000   -1.20000
AFIX   0
C95A  1    1.212358    0.978138   -0.149936    30.50000    0.07971    0.08065 =
         0.07850    0.00036   -0.02708   -0.03149
AFIX 137
H95A  2    1.221590    0.951432   -0.196652    30.50000   -1.50000
H95B  2    1.268963    0.939256   -0.122201    30.50000   -1.50000
H95C  2    1.233437    1.030506   -0.161629    30.50000   -1.50000
AFIX   0

PART 0
PART -2
C90B  1    0.838238    1.014942    0.160666   -30.50000    0.08019    0.07425 =
         0.07505    0.00520   -0.01593   -0.02816
AFIX 137
H90D  2    0.918263    0.988125    0.173650   -30.50000   -1.50000
H90E  2    0.779275    0.985078    0.186347   -30.50000   -1.50000
H90F  2    0.803359    1.074306    0.176359   -30.50000   -1.50000
AFIX   0
C91B  1    0.860878    1.010544    0.071612   -30.50000    0.08400    0.08376 =
         0.07971   -0.00147   -0.02025   -0.02636
AFIX  23
H91C  2    0.812026    1.063661    0.050682   -30.50000   -1.20000
H91D  2    0.843738    0.961674    0.056801   -30.50000   -1.20000
AFIX   0
C92B  1    1.008222    0.998116    0.050056   -30.50000    0.08515    0.08513 =
         0.08010   -0.00163   -0.01862   -0.02364
AFIX  23
H92C  2    1.053714    0.945740    0.073543   -30.50000   -1.20000
H92D  2    1.022268    1.046848    0.067580   -30.50000   -1.20000
AFIX   0
C93B  1    1.056484    0.991755   -0.039749   -30.50000    0.07992    0.08082 =
         0.07790   -0.00254   -0.02187   -0.02809
AFIX  23
H93C  2    1.048004    0.942016   -0.059355   -30.50000   -1.20000
H93D  2    1.016340    1.044187   -0.065379   -30.50000   -1.20000
AFIX   0
C94B  1    1.198790    0.980188   -0.041934   -30.50000    0.09019    0.08847 =
         0.09022    0.00203   -0.02112   -0.02711
AFIX  23
H94C  2    1.236799    0.928237   -0.014991   -30.50000   -1.20000
H94D  2    1.205342    1.029925   -0.021125   -30.50000   -1.20000
AFIX   0
C95B  1    1.260221    0.972636   -0.130904   -30.50000    0.09832    0.09538 =
         0.10040    0.00533   -0.02391   -0.03028
AFIX 137
H95D  2    1.222793    1.025956   -0.155351   -30.50000   -1.50000
H95E  2    1.244409    0.926349   -0.150191   -30.50000   -1.50000
H95F  2    1.350950    0.960994   -0.141465   -30.50000   -1.50000
AFIX   0
HKLF 4

REM  0512abc19s
REM R1 =  0.0561 for   10611 Fo > 4sig(Fo)  and  0.0676 for all   12524 data
REM   1108 parameters refined using   1045 restraints

END

WGHT      0.0808      2.3185

REM Highest difference peak  0.758,  deepest hole -1.957,  1-sigma level  0.081
Q1    1   0.5046  0.3830  0.1824  11.00000  0.05    0.76
Q2    1   0.5952  0.9473  0.0307  11.00000  0.05    0.73
Q3    1   0.5791  0.4666  0.1202  11.00000  0.05    0.67
Q4    1   0.5563  0.4434  0.2491  11.00000  0.05    0.66
Q5    1   0.5967  0.4816  0.1667  11.00000  0.05    0.61
Q6    1   0.5625  0.3309  0.2295  11.00000  0.05    0.60
Q7    1   0.6431  0.4069  0.2207  11.00000  0.05    0.59
Q8    1   0.6594  0.3880  0.2092  11.00000  0.05    0.57
Q9    1   0.2923  0.8893  0.5758  11.00000  0.05    0.55
Q10   1   0.4424  0.4664  0.2321  11.00000  0.05    0.49
Q11   1   1.2198  0.8258  0.2722  11.00000  0.05    0.46
Q12   1   1.1225  0.9426  0.3210  11.00000  0.05    0.44
Q13   1   0.5478  0.3663  0.1212  11.00000  0.05    0.44
Q14   1   0.4348  0.4336  0.1587  11.00000  0.05    0.44
Q15   1   1.0462  0.6584  0.0994  11.00000  0.05    0.44
Q16   1   1.0748  0.9063  0.2250  11.00000  0.05    0.42
Q17   1   0.9042  0.8334  0.5724  11.00000  0.05    0.41
Q18   1   0.6742  0.3567  0.1285  11.00000  0.05    0.40
Q19   1   1.2204  0.1792  0.1695  11.00000  0.05    0.40
Q20   1   0.8111  0.4912  0.4901  11.00000  0.05    0.40
Q21   1   0.5791  0.3970  0.1185  11.00000  0.05    0.39
Q22   1   0.1612  1.0156  0.5390  11.00000  0.05    0.39
Q23   1   0.9768  0.7133  0.0030  11.00000  0.05    0.39
Q24   1   1.1765  0.3283  0.1176  11.00000  0.05    0.38
Q25   1   0.4565  0.9763  0.1503  11.00000  0.05    0.37
Q26   1   0.6395  0.3434  0.1293  11.00000  0.05    0.37
Q27   1   1.0528  0.7931  0.0526  11.00000  0.05    0.37
Q28   1   0.8767  0.7139  0.5653  11.00000  0.05    0.33
Q29   1   0.7060  0.4038  0.2603  11.00000  0.05    0.31
Q30   1   0.5615  0.3735  0.0602  11.00000  0.05    0.30
Q31   1   1.2132  0.2500  0.1189  11.00000  0.05    0.30
Q32   1   0.6141  0.5400  0.1710  11.00000  0.05    0.30
Q33   1   0.4768  0.5036  0.1864  11.00000  0.05    0.28
Q34   1   0.6747  0.3197  0.1798  11.00000  0.05    0.28
Q35   1   0.7193  0.2935  0.1090  11.00000  0.05    0.27
Q36   1   0.8363  0.2035  0.3105  11.00000  0.05    0.27
Q37   1   0.6844  0.4291  0.1352  11.00000  0.05    0.27
Q38   1   0.6997  0.4698  0.1538  11.00000  0.05    0.27
Q39   1   1.1647  0.4030  0.0812  11.00000  0.05    0.27
Q40   1   0.5983  0.3524  0.3009  11.00000  0.05    0.27
Q41   1   0.5830  0.2665  0.2269  11.00000  0.05    0.26
Q42   1   0.7318  0.3570  0.2008  11.00000  0.05    0.26
Q43   1   0.4069  0.3743  0.2182  11.00000  0.05    0.26
Q44   1   1.1661  0.9899  0.0122  11.00000  0.05    0.25
Q45   1   1.1201  0.9763  0.0441  11.00000  0.05    0.25
Q46   1   0.6816  0.5068  0.0490  11.00000  0.05    0.25
Q47   1   0.4551  0.4508  0.3163  11.00000  0.05    0.25
Q48   1   0.2011  0.9078  0.4694  11.00000  0.05    0.25
Q49   1   0.3657  1.1887  0.3824  11.00000  0.05    0.24
Q50   1   0.8670  0.4288  0.3768  11.00000  0.05    0.24
;
_shelx_res_checksum              34385
_olex2_submission_special_instructions 'No special instructions were received'
_oxdiff_exptl_absorpt_empirical_details 
;
Empirical correction (ABSPACK) includes:
- Absorption correction using spherical harmonics
- Frame scaling
;
_oxdiff_exptl_absorpt_empirical_full_max 5.660
_oxdiff_exptl_absorpt_empirical_full_min 0.361
####################################################################### 
# 
# This file contains crystal structure data downloaded from the 
# Cambridge Structural Database (CSD) hosted by the Cambridge 
# Crystallographic Data Centre (CCDC).
# 
# Full information about CCDC data access policies and citation 
# guidelines are available at http://www.ccdc.cam.ac.uk/access/V1 
# 
# Audit and citation data items may have been added by the CCDC. 
# Please retain this information to preserve the provenance of 
# this file and to allow appropriate attribution of the data. 
# 
#######################################################################

data_0333abc17s
_database_code_depnum_ccdc_archive 'CCDC 1970204'
loop_
_audit_author_name
_audit_author_address
'Adrian Chaplin'
;University of Warwick
United Kingdom
;
_audit_update_record             
;
2019-12-04 deposited with the CCDC.	2020-01-22 downloaded from the CCDC.
;

#====================================================================
# 2,5,7,8-(F2C6H3)4-bicyclo[4.2.0]octa-1,5,7-triene
#--------------------------------------------------------------------
# Collected and solved by Adrian Chaplin
#--------------------------------------------------------------------  
# Start Validation Reply Form 

_vrf_PLAT910_0333abc17s          
; 
PROBLEM: Missing # of FCF Reflection(s) Below Theta(Min).          8 Note
RESPONSE: 
In the context of the data set collected, this is a small number of 
reflections.
See _diffrn_reflns_number and 
_diffrn_reflns_point_group_measured_fraction_full 
;
#====================================================================

_audit_creation_date             2019-04-11
_audit_creation_method           
;
Olex2 1.2
(compiled 2018.05.29 svn.r3510 for OlexSys, GUI svn.r5506)
;
_shelx_SHELXL_version_number     2014/7
_chemical_name_common            .
_chemical_name_systematic        .
_chemical_formula_moiety         'C32 H16 F8'
_chemical_formula_sum            'C32 H16 F8'
_chemical_formula_weight         552.45
_chemical_absolute_configuration .
_chemical_melting_point          'not measured'
loop_
_atom_type_symbol
_atom_type_description
_atom_type_scat_dispersion_real
_atom_type_scat_dispersion_imag
_atom_type_scat_source
C C 0.0181 0.0091 'International Tables Vol C Tables 4.2.6.8 and 6.1.1.4'
H H 0.0000 0.0000 'International Tables Vol C Tables 4.2.6.8 and 6.1.1.4'
F F 0.0727 0.0534 'International Tables Vol C Tables 4.2.6.8 and 6.1.1.4'

_shelx_space_group_comment       
;
The symmetry employed for this shelxl refinement is uniquely defined
by the following loop, which should always be used as a source of
symmetry information in preference to the above space-group names.
They are only intended as comments.
;
_space_group_crystal_system      triclinic
_space_group_IT_number           2
_space_group_name_H-M_alt        'P -1'
_space_group_name_Hall           '-P 1'
loop_
_space_group_symop_operation_xyz
'x, y, z'
'-x, -y, -z'

_cell_length_a                   10.7497(5)
_cell_length_b                   11.1750(4)
_cell_length_c                   11.5688(3)
_cell_angle_alpha                96.962(2)
_cell_angle_beta                 96.945(3)
_cell_angle_gamma                116.711(4)
_cell_volume                     1207.93(8)
_cell_formula_units_Z            2
_cell_measurement_reflns_used    8126
_cell_measurement_temperature    150(2)
_cell_measurement_theta_max      73.2050
_cell_measurement_theta_min      4.4990
_shelx_estimated_absorpt_T_max   .
_shelx_estimated_absorpt_T_min   .
_exptl_absorpt_coefficient_mu    1.138
_exptl_absorpt_correction_T_max  1.00000
_exptl_absorpt_correction_T_min  0.43927
_exptl_absorpt_correction_type   multi-scan
_exptl_absorpt_process_details   
;
CrysAlisPro 1.171.38.43f (Rigaku Oxford Diffraction, 2015)
Empirical absorption correction using spherical harmonics,
 implemented in SCALE3 ABSPACK scaling algorithm.
;
_exptl_absorpt_special_details   .
_exptl_crystal_colour            colourless
_exptl_crystal_colour_primary    colourless
_exptl_crystal_density_diffrn    1.519
_exptl_crystal_density_meas      'not measured'
_exptl_crystal_density_method    .
_exptl_crystal_description       plate
_exptl_crystal_F_000             560
_exptl_crystal_recrystallization_method 'Crystals grown from CH2Cl2 at 293 K'
_exptl_crystal_size_max          0.5
_exptl_crystal_size_mid          0.1
_exptl_crystal_size_min          0.01
_exptl_special_details           .
_exptl_transmission_factor_max   .
_exptl_transmission_factor_min   .
_diffrn_reflns_av_R_equivalents  0.0412
_diffrn_reflns_av_unetI/netI     0.0279
_diffrn_reflns_Laue_measured_fraction_full 0.998
_diffrn_reflns_Laue_measured_fraction_max 0.998
_diffrn_reflns_limit_h_max       12
_diffrn_reflns_limit_h_min       -13
_diffrn_reflns_limit_k_max       13
_diffrn_reflns_limit_k_min       -13
_diffrn_reflns_limit_l_max       11
_diffrn_reflns_limit_l_min       -14
_diffrn_reflns_number            20046
_diffrn_reflns_point_group_measured_fraction_full 0.998
_diffrn_reflns_point_group_measured_fraction_max 0.998
_diffrn_reflns_theta_full        70.071
_diffrn_reflns_theta_max         70.071
_diffrn_reflns_theta_min         6.556
_diffrn_ambient_environment      N~2~
_diffrn_ambient_temperature      150(2)
_diffrn_detector                 'CCD plate'
_diffrn_detector_area_resol_mean 5.3046
_diffrn_detector_type            AtlasS2
_diffrn_measured_fraction_theta_full 0.998
_diffrn_measured_fraction_theta_max 0.998
_diffrn_measurement_details      
;
List of Runs (angles in degrees, time in seconds):

  # Type    Start    End  Width  t~exp~   \w     \q     \k     \f   Frames
#--------------------------------------------------------------------------
  1  \w    -65.00  31.00   1.00    3.50    --  -42.36  37.00 150.00   96
  2  \w   -129.00  44.00   1.00    3.50    --  -42.36   0.00 120.00  173
  3  \w      1.00  82.00   1.00    3.50    --   42.36 -99.00 -90.00   81
  4  \w     23.00  97.00   1.00    3.50    --   42.36-125.00-120.00   74
  5  \w     23.00  97.00   1.00    3.50    --   42.36-125.00  30.00   74
  6  \w     36.00 134.00   1.00   14.00    --  106.00 -61.00   0.00   98
  7  \w     36.00 134.00   1.00   14.00    --  106.00 -61.00 150.00   98
  8  \w     36.00 134.00   1.00   14.00    --  106.00 -61.00-120.00   98
  9  \w     34.00 121.00   1.00   14.00    --  106.00-125.00 -60.00   87
 10  \w     32.00 137.00   1.00   14.00    --  106.00 -77.00-120.00  105
 11  \w     31.00 130.00   1.00   14.00    --  106.00 -30.00  30.00   99
 12  \w     34.00 121.00   1.00   14.00    --  106.00-125.00  60.00   87
 13  \w     94.00 178.00   1.00   14.00    --  106.00 125.00 150.00   84
 14  \w     25.00 109.00   1.00   14.00    --  106.00 -94.00  30.00   84
 15  \w     82.00 178.00   1.00   14.00    --  106.00  30.00 -30.00   96
 16  \w     82.00 177.00   1.00   14.00    --  106.00  45.00  60.00   95
 17  \w     34.00 121.00   1.00   14.00    --  106.00-125.00  30.00   87
 18  \w     75.00 178.00   1.00   14.00    --  106.00  77.00  90.00  103
 19  \w     25.00 109.00   1.00   14.00    --  106.00 -94.00 150.00   84
 20  \w     82.00 177.00   1.00   14.00    --  106.00  45.00  90.00   95
 21  \w     94.00 178.00   1.00   14.00    --  106.00 125.00   0.00   84
 22  \w     94.00 178.00   1.00   14.00    --  106.00 125.00  60.00   84
 23  \w     25.00 109.00   1.00   14.00    --  106.00 -94.00  60.00   84
 24  \w     78.00 176.00   1.00   14.00    --  106.00  61.00-150.00   98
 25  \w     34.00 121.00   1.00   14.00    --  106.00-125.00-180.00   87
 26  \w   -116.00 -11.00   1.00    3.50    --  -42.36 -77.00 120.00  105
 27  \w   -116.00 -11.00   1.00    3.50    --  -42.36 -77.00-150.00  105
 28  \w   -116.00 -11.00   1.00    3.50    --  -42.36 -77.00  30.00  105
 29  \w     11.00  55.00   1.00    3.50    --   42.36  77.00 -90.00   44
;
_diffrn_measurement_device       'four-circle diffractometer'
_diffrn_measurement_device_type  'SuperNova, Dual, Cu at home/near, AtlasS2'
_diffrn_measurement_method       '\w scans'
_diffrn_orient_matrix_type       
'CrysAlisPro convention (1999,Acta A55,543-557)'
_diffrn_orient_matrix_UB_11      0.0601582000
_diffrn_orient_matrix_UB_12      0.1552132000
_diffrn_orient_matrix_UB_13      0.0418196000
_diffrn_orient_matrix_UB_21      0.1521867000
_diffrn_orient_matrix_UB_22      0.0187281000
_diffrn_orient_matrix_UB_23      0.0103207000
_diffrn_orient_matrix_UB_31      -0.0026509000
_diffrn_orient_matrix_UB_32      0.0186154000
_diffrn_orient_matrix_UB_33      -0.1299028000
_diffrn_radiation_monochromator  mirror
_diffrn_radiation_probe          x-ray
_diffrn_radiation_type           CuK\a
_diffrn_radiation_wavelength     1.54184
_diffrn_source                   'micro-focus sealed X-ray tube'
_diffrn_source_type              'SuperNova (Cu) X-ray Source'
_reflns_Friedel_coverage         0.000
_reflns_Friedel_fraction_full    .
_reflns_Friedel_fraction_max     .
_reflns_number_gt                3924
_reflns_number_total             4575
_reflns_special_details          
;
 Reflections were merged by SHELXL according to the crystal
 class for the calculation of statistics and refinement.
 
 _reflns_Friedel_fraction is defined as the number of unique
 Friedel pairs measured divided by the number that would be
 possible theoretically, ignoring centric projections and
 systematic absences.
;
_reflns_threshold_expression     'I > 2\s(I)'
_computing_cell_refinement       'CrysAlisPro 1.171.38.43f (Rigaku OD, 2015)'
_computing_data_collection       'CrysAlisPro 1.171.38.43f (Rigaku OD, 2015)'
_computing_data_reduction        'CrysAlisPro 1.171.38.43f (Rigaku OD, 2015)'
_computing_molecular_graphics    'Olex2 (Dolomanov et al., 2009)'
_computing_publication_material  'Olex2 (Dolomanov et al., 2009)'
_computing_structure_refinement  'ShelXL (Sheldrick, 2015)'
_computing_structure_solution    'ShelXT (Sheldrick, 2015)'
_refine_diff_density_max         0.274
_refine_diff_density_min         -0.217
_refine_diff_density_rms         0.043
_refine_ls_extinction_coef       .
_refine_ls_extinction_method     none
_refine_ls_goodness_of_fit_ref   1.032
_refine_ls_hydrogen_treatment    constr
_refine_ls_matrix_type           full
_refine_ls_number_parameters     361
_refine_ls_number_reflns         4575
_refine_ls_number_restraints     0
_refine_ls_R_factor_all          0.0466
_refine_ls_R_factor_gt           0.0400
_refine_ls_restrained_S_all      1.032
_refine_ls_shift/su_max          0.000
_refine_ls_shift/su_mean         0.000
_refine_ls_structure_factor_coef Fsqd
_refine_ls_weighting_details     
'w=1/[\s^2^(Fo^2^)+(0.0602P)^2^+0.3338P] where P=(Fo^2^+2Fc^2^)/3'
_refine_ls_weighting_scheme      calc
_refine_ls_wR_factor_gt          0.1068
_refine_ls_wR_factor_ref         0.1124
_refine_special_details          .
_olex2_refinement_description    
;
1. Fixed Uiso
 At 1.2 times of:
  All C(H) groups, All C(H,H) groups
2.a Secondary CH2 refined with riding coordinates:
 C3(H3A,H3B), C4(H4A,H4B)
2.b Aromatic/amide H refined with riding coordinates:
 C10(H10), C12(H12), C14(H14), C18(H18), C20(H20), C22(H22), C26(H26),
 C28(H28), C30(H30), C34(H34), C36(H36), C38(H38)
;
_atom_sites_solution_hydrogens   geom
_atom_sites_solution_primary     dual
_atom_sites_solution_secondary   difmap
loop_
_atom_site_label
_atom_site_type_symbol
_atom_site_fract_x
_atom_site_fract_y
_atom_site_fract_z
_atom_site_U_iso_or_equiv
_atom_site_adp_type
_atom_site_occupancy
_atom_site_site_symmetry_order
_atom_site_calc_flag
_atom_site_refinement_flags_posn
_atom_site_refinement_flags_adp
_atom_site_refinement_flags_occupancy
_atom_site_disorder_assembly
_atom_site_disorder_group
F15 F 0.23437(11) 0.59203(11) 0.28879(8) 0.0400(3) Uani 1 1 d . . . . .
F16 F 0.33678(13) 0.99014(12) 0.55572(11) 0.0511(3) Uani 1 1 d . . . . .
F23 F 1.13482(12) 0.72840(15) 1.10082(12) 0.0623(4) Uani 1 1 d . . . . .
F24 F 0.72242(12) 0.36614(13) 1.16349(9) 0.0475(3) Uani 1 1 d . . . . .
F31 F 0.54882(13) 0.04784(12) 0.89388(9) 0.0445(3) Uani 1 1 d . . . . .
F32 F 0.08917(11) -0.00347(11) 0.87935(10) 0.0454(3) Uani 1 1 d . . . . .
F39 F 0.07076(12) 0.01093(11) 0.37673(9) 0.0466(3) Uani 1 1 d . . . . .
F40 F -0.05733(11) 0.36030(13) 0.42354(10) 0.0492(3) Uani 1 1 d . . . . .
C1 C 0.48160(15) 0.56648(16) 0.69859(13) 0.0244(3) Uani 1 1 d . . . . .
C2 C 0.52066(16) 0.69317(16) 0.67949(13) 0.0260(3) Uani 1 1 d . . . . .
C3 C 0.64369(17) 0.80576(17) 0.77094(15) 0.0309(3) Uani 1 1 d . . . . .
H3A H 0.6052 0.8389 0.8337 0.037 Uiso 1 1 calc R . . . .
H3B H 0.6956 0.8831 0.7322 0.037 Uiso 1 1 calc R . . . .
C4 C 0.74960(17) 0.76278(17) 0.82974(14) 0.0299(3) Uani 1 1 d . . . . .
H4A H 0.8132 0.7631 0.7745 0.036 Uiso 1 1 calc R . . . .
H4B H 0.8091 0.8323 0.9021 0.036 Uiso 1 1 calc R . . . .
C5 C 0.68300(16) 0.62322(16) 0.86397(13) 0.0253(3) Uani 1 1 d . . . . .
C6 C 0.55664(16) 0.53291(16) 0.79610(13) 0.0245(3) Uani 1 1 d . . . . .
C7 C 0.44002(16) 0.39031(16) 0.76110(13) 0.0248(3) Uani 1 1 d . . . . .
C8 C 0.37179(16) 0.42157(16) 0.66978(13) 0.0257(3) Uani 1 1 d . . . . .
C9 C 0.44298(16) 0.72927(16) 0.58775(13) 0.0268(3) Uani 1 1 d . . . . .
C10 C 0.37854(16) 0.64407(16) 0.47589(14) 0.0276(3) Uani 1 1 d . . . . .
H10 H 0.3886 0.5644 0.4555 0.033 Uiso 1 1 calc R . . . .
C11 C 0.30001(17) 0.67810(18) 0.39578(14) 0.0308(3) Uani 1 1 d . . . . .
C12 C 0.28431(18) 0.79385(19) 0.41780(15) 0.0360(4) Uani 1 1 d . . . . .
H12 H 0.2309 0.8156 0.3604 0.043 Uiso 1 1 calc R . . . .
C13 C 0.35087(19) 0.87598(18) 0.52811(17) 0.0360(4) Uani 1 1 d . . . . .
C14 C 0.43009(18) 0.84819(17) 0.61317(15) 0.0319(3) Uani 1 1 d . . . . .
H14 H 0.4752 0.9089 0.6878 0.038 Uiso 1 1 calc R . . . .
C17 C 0.76683(16) 0.59626(17) 0.95803(13) 0.0272(3) Uani 1 1 d . . . . .
C18 C 0.91476(18) 0.67611(19) 0.98669(15) 0.0344(4) Uani 1 1 d . . . . .
H18 H 0.9616 0.7477 0.9460 0.041 Uiso 1 1 calc R . . . .
C19 C 0.99157(18) 0.6495(2) 1.07471(16) 0.0411(4) Uani 1 1 d . . . . .
C20 C 0.9317(2) 0.5462(2) 1.13610(16) 0.0418(4) Uani 1 1 d . . . . .
H20 H 0.9872 0.5288 1.1954 0.050 Uiso 1 1 calc R . . . .
C21 C 0.78640(19) 0.46997(19) 1.10589(14) 0.0344(4) Uani 1 1 d . . . . .
C22 C 0.70192(17) 0.49248(17) 1.02123(13) 0.0287(3) Uani 1 1 d . . . . .
H22 H 0.6015 0.4387 1.0059 0.034 Uiso 1 1 calc R . . . .
C25 C 0.39959(16) 0.26230(16) 0.80527(12) 0.0255(3) Uani 1 1 d . . . . .
C26 C 0.49833(18) 0.21587(17) 0.83197(13) 0.0283(3) Uani 1 1 d . . . . .
H26 H 0.5939 0.2666 0.8231 0.034 Uiso 1 1 calc R . . . .
C27 C 0.45354(19) 0.09441(18) 0.87148(14) 0.0329(4) Uani 1 1 d . . . . .
C28 C 0.3170(2) 0.01717(17) 0.88817(14) 0.0362(4) Uani 1 1 d . . . . .
H28 H 0.2891 -0.0661 0.9159 0.043 Uiso 1 1 calc R . . . .
C29 C 0.22368(18) 0.06787(17) 0.86229(14) 0.0333(4) Uani 1 1 d . . . . .
C30 C 0.25968(17) 0.18691(17) 0.81982(13) 0.0290(3) Uani 1 1 d . . . . .
H30 H 0.1912 0.2169 0.8009 0.035 Uiso 1 1 calc R . . . .
C33 C 0.24301(16) 0.33869(16) 0.57854(13) 0.0256(3) Uani 1 1 d . . . . .
C34 C 0.21614(17) 0.20986(17) 0.52085(14) 0.0295(3) Uani 1 1 d . . . . .
H34 H 0.2793 0.1743 0.5414 0.035 Uiso 1 1 calc R . . . .
C35 C 0.09630(18) 0.13557(17) 0.43364(14) 0.0333(4) Uani 1 1 d . . . . .
C36 C 0.00109(18) 0.18239(19) 0.39971(14) 0.0365(4) Uani 1 1 d . . . . .
H36 H -0.0814 0.1290 0.3395 0.044 Uiso 1 1 calc R . . . .
C37 C 0.03204(17) 0.31003(19) 0.45763(15) 0.0340(4) Uani 1 1 d . . . . .
C38 C 0.14889(17) 0.38974(17) 0.54707(14) 0.0291(3) Uani 1 1 d . . . . .
H38 H 0.1651 0.4767 0.5862 0.035 Uiso 1 1 calc R . . . .

loop_
_atom_site_aniso_label
_atom_site_aniso_U_11
_atom_site_aniso_U_22
_atom_site_aniso_U_33
_atom_site_aniso_U_23
_atom_site_aniso_U_13
_atom_site_aniso_U_12
F15 0.0405(6) 0.0525(6) 0.0255(5) 0.0052(4) -0.0028(4) 0.0234(5)
F16 0.0608(8) 0.0406(6) 0.0635(7) 0.0119(5) 0.0030(6) 0.0358(6)
F23 0.0231(5) 0.0807(9) 0.0691(8) 0.0248(7) -0.0089(5) 0.0144(6)
F24 0.0487(6) 0.0629(7) 0.0398(6) 0.0282(5) 0.0110(5) 0.0290(6)
F31 0.0569(7) 0.0488(6) 0.0418(6) 0.0161(5) 0.0034(5) 0.0365(6)
F32 0.0326(5) 0.0405(6) 0.0455(6) 0.0141(5) 0.0053(4) 0.0014(5)
F39 0.0511(7) 0.0306(6) 0.0407(6) -0.0043(4) -0.0026(5) 0.0101(5)
F40 0.0332(6) 0.0620(7) 0.0534(7) 0.0088(5) -0.0079(5) 0.0279(6)
C1 0.0220(7) 0.0291(8) 0.0215(7) 0.0031(6) 0.0001(5) 0.0129(6)
C2 0.0248(7) 0.0283(8) 0.0251(7) 0.0056(6) 0.0029(6) 0.0131(7)
C3 0.0296(8) 0.0265(8) 0.0321(8) 0.0064(6) -0.0002(6) 0.0108(7)
C4 0.0247(8) 0.0300(8) 0.0282(8) 0.0049(6) -0.0016(6) 0.0089(7)
C5 0.0225(7) 0.0290(8) 0.0230(7) 0.0045(6) 0.0020(6) 0.0117(6)
C6 0.0245(7) 0.0275(8) 0.0225(7) 0.0057(6) 0.0030(6) 0.0135(6)
C7 0.0223(7) 0.0266(8) 0.0244(7) 0.0043(6) 0.0017(6) 0.0114(6)
C8 0.0239(7) 0.0289(8) 0.0260(7) 0.0059(6) 0.0024(6) 0.0143(7)
C9 0.0248(7) 0.0287(8) 0.0278(7) 0.0105(6) 0.0052(6) 0.0123(7)
C10 0.0273(8) 0.0304(8) 0.0282(7) 0.0090(6) 0.0061(6) 0.0154(7)
C11 0.0277(8) 0.0400(9) 0.0236(7) 0.0092(7) 0.0037(6) 0.0146(7)
C12 0.0341(9) 0.0428(10) 0.0374(9) 0.0189(8) 0.0046(7) 0.0214(8)
C13 0.0370(9) 0.0316(9) 0.0463(10) 0.0143(7) 0.0080(7) 0.0205(8)
C14 0.0330(8) 0.0289(8) 0.0332(8) 0.0067(7) 0.0031(7) 0.0149(7)
C17 0.0242(7) 0.0334(8) 0.0218(7) 0.0021(6) -0.0001(6) 0.0137(7)
C18 0.0254(8) 0.0402(10) 0.0340(8) 0.0085(7) 0.0008(7) 0.0132(7)
C19 0.0236(8) 0.0542(12) 0.0394(9) 0.0084(8) -0.0038(7) 0.0159(8)
C20 0.0367(10) 0.0606(12) 0.0317(8) 0.0106(8) -0.0028(7) 0.0280(9)
C21 0.0379(9) 0.0455(10) 0.0238(7) 0.0116(7) 0.0063(7) 0.0219(8)
C22 0.0262(8) 0.0364(9) 0.0222(7) 0.0037(6) 0.0013(6) 0.0150(7)
C25 0.0279(8) 0.0249(8) 0.0196(7) 0.0028(6) 0.0001(6) 0.0105(6)
C26 0.0311(8) 0.0308(8) 0.0216(7) 0.0050(6) 0.0017(6) 0.0143(7)
C27 0.0434(10) 0.0344(9) 0.0238(7) 0.0052(6) -0.0016(7) 0.0229(8)
C28 0.0460(10) 0.0268(8) 0.0268(8) 0.0078(6) -0.0001(7) 0.0107(8)
C29 0.0314(8) 0.0297(9) 0.0252(7) 0.0034(6) 0.0002(6) 0.0046(7)
C30 0.0281(8) 0.0288(8) 0.0241(7) 0.0026(6) -0.0004(6) 0.0103(7)
C33 0.0233(7) 0.0278(8) 0.0229(7) 0.0079(6) 0.0019(6) 0.0095(6)
C34 0.0298(8) 0.0299(8) 0.0272(8) 0.0081(6) 0.0032(6) 0.0126(7)
C35 0.0352(9) 0.0281(8) 0.0263(8) 0.0034(6) 0.0033(7) 0.0072(7)
C36 0.0269(8) 0.0416(10) 0.0271(8) 0.0030(7) -0.0030(6) 0.0070(7)
C37 0.0240(8) 0.0447(10) 0.0324(8) 0.0113(7) 0.0003(6) 0.0158(7)
C38 0.0247(8) 0.0327(8) 0.0291(8) 0.0075(6) 0.0022(6) 0.0131(7)

_geom_special_details            
;
 All esds (except the esd in the dihedral angle between two l.s. planes)
 are estimated using the full covariance matrix.  The cell esds are taken
 into account individually in the estimation of esds in distances, angles
 and torsion angles; correlations between esds in cell parameters are only
 used when they are defined by crystal symmetry.  An approximate (isotropic)
 treatment of cell esds is used for estimating esds involving l.s. planes.
;
loop_
_geom_bond_atom_site_label_1
_geom_bond_atom_site_label_2
_geom_bond_distance
_geom_bond_site_symmetry_2
_geom_bond_publ_flag
F15 C11 1.3584(19) . ?
F16 C13 1.356(2) . ?
F23 C19 1.357(2) . ?
F24 C21 1.358(2) . ?
F31 C27 1.3546(19) . ?
F32 C29 1.355(2) . ?
F39 C35 1.356(2) . ?
F40 C37 1.3569(19) . ?
C1 C2 1.339(2) . ?
C1 C6 1.4894(19) . ?
C1 C8 1.477(2) . ?
C2 C3 1.515(2) . ?
C2 C9 1.476(2) . ?
C3 H3A 0.9900 . ?
C3 H3B 0.9900 . ?
C3 C4 1.541(2) . ?
C4 H4A 0.9900 . ?
C4 H4B 0.9900 . ?
C4 C5 1.522(2) . ?
C5 C6 1.341(2) . ?
C5 C17 1.474(2) . ?
C6 C7 1.483(2) . ?
C7 C8 1.381(2) . ?
C7 C25 1.473(2) . ?
C8 C33 1.465(2) . ?
C9 C10 1.397(2) . ?
C9 C14 1.397(2) . ?
C10 H10 0.9500 . ?
C10 C11 1.379(2) . ?
C11 C12 1.376(3) . ?
C12 H12 0.9500 . ?
C12 C13 1.374(3) . ?
C13 C14 1.378(2) . ?
C14 H14 0.9500 . ?
C17 C18 1.400(2) . ?
C17 C22 1.403(2) . ?
C18 H18 0.9500 . ?
C18 C19 1.378(2) . ?
C19 C20 1.375(3) . ?
C20 H20 0.9500 . ?
C20 C21 1.374(3) . ?
C21 C22 1.377(2) . ?
C22 H22 0.9500 . ?
C25 C26 1.395(2) . ?
C25 C30 1.399(2) . ?
C26 H26 0.9500 . ?
C26 C27 1.378(2) . ?
C27 C28 1.380(3) . ?
C28 H28 0.9500 . ?
C28 C29 1.378(3) . ?
C29 C30 1.379(2) . ?
C30 H30 0.9500 . ?
C33 C34 1.396(2) . ?
C33 C38 1.401(2) . ?
C34 H34 0.9500 . ?
C34 C35 1.374(2) . ?
C35 C36 1.382(3) . ?
C36 H36 0.9500 . ?
C36 C37 1.372(3) . ?
C37 C38 1.378(2) . ?
C38 H38 0.9500 . ?

loop_
_geom_angle_atom_site_label_1
_geom_angle_atom_site_label_2
_geom_angle_atom_site_label_3
_geom_angle
_geom_angle_site_symmetry_1
_geom_angle_site_symmetry_3
_geom_angle_publ_flag
C2 C1 C6 124.28(14) . . ?
C2 C1 C8 146.97(14) . . ?
C8 C1 C6 88.25(12) . . ?
C1 C2 C3 115.01(13) . . ?
C1 C2 C9 125.03(14) . . ?
C9 C2 C3 119.49(13) . . ?
C2 C3 H3A 108.6 . . ?
C2 C3 H3B 108.6 . . ?
C2 C3 C4 114.45(13) . . ?
H3A C3 H3B 107.6 . . ?
C4 C3 H3A 108.6 . . ?
C4 C3 H3B 108.6 . . ?
C3 C4 H4A 108.4 . . ?
C3 C4 H4B 108.4 . . ?
H4A C4 H4B 107.5 . . ?
C5 C4 C3 115.32(13) . . ?
C5 C4 H4A 108.4 . . ?
C5 C4 H4B 108.4 . . ?
C6 C5 C4 114.79(13) . . ?
C6 C5 C17 126.68(14) . . ?
C17 C5 C4 118.24(13) . . ?
C5 C6 C1 123.48(14) . . ?
C5 C6 C7 148.78(14) . . ?
C7 C6 C1 87.57(11) . . ?
C8 C7 C6 92.21(12) . . ?
C8 C7 C25 131.17(14) . . ?
C25 C7 C6 136.52(13) . . ?
C7 C8 C1 91.96(12) . . ?
C7 C8 C33 132.80(14) . . ?
C33 C8 C1 135.21(13) . . ?
C10 C9 C2 120.84(14) . . ?
C14 C9 C2 120.03(14) . . ?
C14 C9 C10 119.11(14) . . ?
C9 C10 H10 120.7 . . ?
C11 C10 C9 118.60(15) . . ?
C11 C10 H10 120.7 . . ?
F15 C11 C10 117.90(15) . . ?
F15 C11 C12 118.19(14) . . ?
C12 C11 C10 123.92(16) . . ?
C11 C12 H12 122.1 . . ?
C13 C12 C11 115.72(14) . . ?
C13 C12 H12 122.1 . . ?
F16 C13 C12 118.36(15) . . ?
F16 C13 C14 117.93(16) . . ?
C12 C13 C14 123.71(16) . . ?
C9 C14 H14 120.5 . . ?
C13 C14 C9 118.90(16) . . ?
C13 C14 H14 120.5 . . ?
C18 C17 C5 119.86(14) . . ?
C18 C17 C22 118.55(14) . . ?
C22 C17 C5 121.59(14) . . ?
C17 C18 H18 120.4 . . ?
C19 C18 C17 119.15(16) . . ?
C19 C18 H18 120.4 . . ?
F23 C19 C18 118.00(17) . . ?
F23 C19 C20 118.20(15) . . ?
C20 C19 C18 123.80(17) . . ?
C19 C20 H20 122.2 . . ?
C21 C20 C19 115.55(15) . . ?
C21 C20 H20 122.2 . . ?
F24 C21 C20 117.75(14) . . ?
F24 C21 C22 118.14(16) . . ?
C20 C21 C22 124.11(16) . . ?
C17 C22 H22 120.6 . . ?
C21 C22 C17 118.80(15) . . ?
C21 C22 H22 120.6 . . ?
C26 C25 C7 120.94(14) . . ?
C26 C25 C30 120.13(14) . . ?
C30 C25 C7 118.92(14) . . ?
C25 C26 H26 120.9 . . ?
C27 C26 C25 118.20(15) . . ?
C27 C26 H26 120.9 . . ?
F31 C27 C26 117.91(16) . . ?
F31 C27 C28 118.35(15) . . ?
C26 C27 C28 123.73(15) . . ?
C27 C28 H28 122.0 . . ?
C29 C28 C27 116.07(15) . . ?
C29 C28 H28 122.0 . . ?
F32 C29 C28 118.07(15) . . ?
F32 C29 C30 118.37(15) . . ?
C28 C29 C30 123.56(16) . . ?
C25 C30 H30 120.9 . . ?
C29 C30 C25 118.28(15) . . ?
C29 C30 H30 120.9 . . ?
C34 C33 C8 119.73(14) . . ?
C34 C33 C38 120.03(14) . . ?
C38 C33 C8 120.22(14) . . ?
C33 C34 H34 120.7 . . ?
C35 C34 C33 118.55(15) . . ?
C35 C34 H34 120.7 . . ?
F39 C35 C34 118.62(15) . . ?
F39 C35 C36 118.16(15) . . ?
C34 C35 C36 123.21(16) . . ?
C35 C36 H36 121.8 . . ?
C37 C36 C35 116.46(15) . . ?
C37 C36 H36 121.8 . . ?
F40 C37 C36 117.71(15) . . ?
F40 C37 C38 118.59(16) . . ?
C36 C37 C38 123.69(16) . . ?
C33 C38 H38 121.0 . . ?
C37 C38 C33 118.03(16) . . ?
C37 C38 H38 121.0 . . ?

_shelx_res_file                  
;
    0333abc17s.res created by SHELXL-2014/7

TITL 0333abc17s
CELL 1.54184 10.749699 11.175014 11.568846 96.9618 96.9451 116.7111
ZERR 2 0.000468 0.000409 0.00026 0.0024 0.0026 0.004
LATT 1
SFAC C H F
UNIT 64 32 16

L.S. 4
PLAN  20
SIZE 0.01 0.1 0.5
TEMP -123(2)
more -3
BOND $H
list 4
fmap 2
acta 400
SHEL 7 0.82
REM <olex2.extras>
REM <HklSrc "%./0333abc17s.hkl">
REM </olex2.extras>

WGHT    0.060200    0.333800
FVAR       5.60528
F15   3    0.234372    0.592031    0.288787    11.00000    0.04045    0.05245 =
         0.02552    0.00515   -0.00280    0.02341
F16   3    0.336785    0.990138    0.555718    11.00000    0.06083    0.04064 =
         0.06349    0.01191    0.00304    0.03580
F23   3    1.134825    0.728402    1.100822    11.00000    0.02313    0.08068 =
         0.06906    0.02482   -0.00887    0.01436
F24   3    0.722425    0.366141    1.163493    11.00000    0.04874    0.06294 =
         0.03984    0.02821    0.01098    0.02899
F31   3    0.548817    0.047838    0.893884    11.00000    0.05685    0.04883 =
         0.04176    0.01609    0.00336    0.03655
F32   3    0.089174   -0.003466    0.879352    11.00000    0.03258    0.04053 =
         0.04552    0.01406    0.00530    0.00144
F39   3    0.070760    0.010933    0.376727    11.00000    0.05109    0.03064 =
         0.04069   -0.00431   -0.00263    0.01006
F40   3   -0.057333    0.360301    0.423542    11.00000    0.03325    0.06196 =
         0.05336    0.00884   -0.00792    0.02790
C1    1    0.481599    0.566483    0.698595    11.00000    0.02203    0.02909 =
         0.02147    0.00310    0.00005    0.01290
C2    1    0.520664    0.693171    0.679492    11.00000    0.02476    0.02834 =
         0.02513    0.00559    0.00287    0.01314
C3    1    0.643686    0.805763    0.770939    11.00000    0.02965    0.02646 =
         0.03214    0.00638   -0.00021    0.01080
AFIX  23
H3A   2    0.605224    0.838889    0.833695    11.00000   -1.20000
H3B   2    0.695615    0.883078    0.732175    11.00000   -1.20000
AFIX   0
C4    1    0.749602    0.762780    0.829735    11.00000    0.02467    0.02998 =
         0.02823    0.00492   -0.00160    0.00888
AFIX  23
H4A   2    0.813228    0.763098    0.774507    11.00000   -1.20000
H4B   2    0.809140    0.832300    0.902120    11.00000   -1.20000
AFIX   0
C5    1    0.682998    0.623224    0.863967    11.00000    0.02252    0.02903 =
         0.02296    0.00449    0.00197    0.01173
C6    1    0.556637    0.532914    0.796102    11.00000    0.02455    0.02750 =
         0.02247    0.00568    0.00298    0.01348
C7    1    0.440020    0.390312    0.761096    11.00000    0.02227    0.02661 =
         0.02442    0.00431    0.00172    0.01142
C8    1    0.371789    0.421566    0.669779    11.00000    0.02394    0.02890 =
         0.02596    0.00588    0.00244    0.01432
C9    1    0.442978    0.729265    0.587755    11.00000    0.02480    0.02870 =
         0.02779    0.01049    0.00525    0.01228
C10   1    0.378543    0.644073    0.475894    11.00000    0.02735    0.03035 =
         0.02820    0.00904    0.00610    0.01537
AFIX  43
H10   2    0.388634    0.564391    0.455474    11.00000   -1.20000
AFIX   0
C11   1    0.300008    0.678099    0.395780    11.00000    0.02766    0.04001 =
         0.02363    0.00923    0.00370    0.01465
C12   1    0.284306    0.793855    0.417798    11.00000    0.03411    0.04285 =
         0.03736    0.01888    0.00462    0.02142
AFIX  43
H12   2    0.230853    0.815594    0.360397    11.00000   -1.20000
AFIX   0
C13   1    0.350874    0.875982    0.528106    11.00000    0.03698    0.03161 =
         0.04632    0.01425    0.00798    0.02053
C14   1    0.430086    0.848189    0.613167    11.00000    0.03299    0.02892 =
         0.03320    0.00673    0.00312    0.01489
AFIX  43
H14   2    0.475180    0.908878    0.687847    11.00000   -1.20000
AFIX   0
C17   1    0.766834    0.596259    0.958035    11.00000    0.02421    0.03343 =
         0.02184    0.00212   -0.00014    0.01369
C18   1    0.914758    0.676111    0.986685    11.00000    0.02542    0.04016 =
         0.03399    0.00849    0.00079    0.01320
AFIX  43
H18   2    0.961572    0.747725    0.945951    11.00000   -1.20000
AFIX   0
C19   1    0.991566    0.649501    1.074713    11.00000    0.02359    0.05423 =
         0.03944    0.00835   -0.00376    0.01586
C20   1    0.931736    0.546250    1.136097    11.00000    0.03669    0.06058 =
         0.03166    0.01063   -0.00278    0.02799
AFIX  43
H20   2    0.987197    0.528820    1.195438    11.00000   -1.20000
AFIX   0
C21   1    0.786404    0.469974    1.105891    11.00000    0.03793    0.04550 =
         0.02380    0.01165    0.00632    0.02192
C22   1    0.701921    0.492478    1.021227    11.00000    0.02620    0.03636 =
         0.02217    0.00367    0.00131    0.01502
AFIX  43
H22   2    0.601507    0.438687    1.005907    11.00000   -1.20000
AFIX   0
C25   1    0.399591    0.262297    0.805271    11.00000    0.02790    0.02494 =
         0.01956    0.00281    0.00015    0.01049
C26   1    0.498334    0.215871    0.831966    11.00000    0.03114    0.03081 =
         0.02159    0.00499    0.00166    0.01428
AFIX  43
H26   2    0.593870    0.266604    0.823144    11.00000   -1.20000
AFIX   0
C27   1    0.453539    0.094415    0.871484    11.00000    0.04337    0.03441 =
         0.02379    0.00525   -0.00156    0.02286
C28   1    0.317047    0.017173    0.888170    11.00000    0.04596    0.02678 =
         0.02683    0.00784   -0.00010    0.01068
AFIX  43
H28   2    0.289142   -0.066059    0.915872    11.00000   -1.20000
AFIX   0
C29   1    0.223680    0.067868    0.862292    11.00000    0.03140    0.02967 =
         0.02522    0.00344    0.00021    0.00456
C30   1    0.259678    0.186911    0.819816    11.00000    0.02809    0.02878 =
         0.02408    0.00260   -0.00041    0.01035
AFIX  43
H30   2    0.191222    0.216922    0.800928    11.00000   -1.20000
AFIX   0
C33   1    0.243008    0.338692    0.578540    11.00000    0.02330    0.02783 =
         0.02291    0.00791    0.00189    0.00953
C34   1    0.216137    0.209856    0.520851    11.00000    0.02976    0.02993 =
         0.02718    0.00810    0.00315    0.01259
AFIX  43
H34   2    0.279333    0.174304    0.541436    11.00000   -1.20000
AFIX   0
C35   1    0.096296    0.135573    0.433643    11.00000    0.03517    0.02813 =
         0.02630    0.00344    0.00333    0.00722
C36   1    0.001087    0.182390    0.399706    11.00000    0.02687    0.04155 =
         0.02709    0.00302   -0.00298    0.00698
AFIX  43
H36   2   -0.081431    0.129015    0.339457    11.00000   -1.20000
AFIX   0
C37   1    0.032036    0.310032    0.457625    11.00000    0.02404    0.04470 =
         0.03243    0.01128    0.00029    0.01576
C38   1    0.148894    0.389741    0.547067    11.00000    0.02469    0.03268 =
         0.02905    0.00755    0.00215    0.01312
AFIX  43
H38   2    0.165148    0.476748    0.586229    11.00000   -1.20000
AFIX   0
HKLF 4

REM  0333abc17s
REM R1 =  0.0400 for    3924 Fo > 4sig(Fo)  and  0.0466 for all    4575 data
REM    361 parameters refined using      0 restraints

END

WGHT      0.0602      0.3329

REM Highest difference peak  0.274,  deepest hole -0.217,  1-sigma level  0.043
Q1    1   0.7273  0.5034  0.9594  11.00000  0.05    0.27
Q2    1   0.2615  0.1589  0.8782  11.00000  0.05    0.27
Q3    1   0.5182  0.4580  0.7940  11.00000  0.05    0.25
Q4    1   0.9555  0.5645  1.0758  11.00000  0.05    0.24
Q5    1   0.2386  0.0999  0.8079  11.00000  0.05    0.23
Q6    1   0.4801  0.1783  0.8862  11.00000  0.05    0.22
Q7    1   0.3244  0.6611  0.4506  11.00000  0.05    0.21
Q8    1   0.7555  0.4609  1.0366  11.00000  0.05    0.21
Q9    1   0.4434  0.7206  0.5291  11.00000  0.05    0.21
Q10   1   0.4576  0.1285  0.8199  11.00000  0.05    0.21
Q11   1   0.4034  0.4945  0.6727  11.00000  0.05    0.21
Q12   1   0.2935  0.1891  0.7614  11.00000  0.05    0.20
Q13   1   0.4124  0.3822  0.6898  11.00000  0.05    0.20
Q14   1   0.3956  0.8621  0.5560  11.00000  0.05    0.20
Q15   1   0.4558  0.8056  0.6001  11.00000  0.05    0.19
Q16   1   0.6845  0.7775  0.8098  11.00000  0.05    0.19
Q17   1   0.0175  0.2395  0.4472  11.00000  0.05    0.19
Q18   1   0.4252  0.3392  0.7946  11.00000  0.05    0.19
Q19   1   0.5068  0.5987  0.6596  11.00000  0.05    0.18
Q20   1   0.1986  0.2443  0.5649  11.00000  0.05    0.18
;
_shelx_res_checksum              11594
_olex2_submission_special_instructions 'No special instructions were received'
_oxdiff_exptl_absorpt_empirical_details 
;
Empirical correction (ABSPACK) includes:
- Absorption correction using spherical harmonics
- Frame scaling
;
_oxdiff_exptl_absorpt_empirical_full_max 1.713
_oxdiff_exptl_absorpt_empirical_full_min 0.584
####################################################################### 
# 
# This file contains crystal structure data downloaded from the 
# Cambridge Structural Database (CSD) hosted by the Cambridge 
# Crystallographic Data Centre (CCDC).
# 
# Full information about CCDC data access policies and citation 
# guidelines are available at http://www.ccdc.cam.ac.uk/access/V1 
# 
# Audit and citation data items may have been added by the CCDC. 
# Please retain this information to preserve the provenance of 
# this file and to allow appropriate attribution of the data. 
# 
#######################################################################

data_0427abc18s
_database_code_depnum_ccdc_archive 'CCDC 1970208'
loop_
_audit_author_name
_audit_author_address
'Adrian Chaplin'
;University of Warwick
United Kingdom
;
_audit_update_record             
;
2019-12-04 deposited with the CCDC.	2020-01-22 downloaded from the CCDC.
;

#====================================================================
# [Rh(CNC-Me)(tBuCCCHCHtBu][BArF4].CH2Cl2
#--------------------------------------------------------------------
# Collected and solved by Adrian Chaplin
#--------------------------------------------------------------------  
# Start Validation Reply Form 

_vrf_PLAT301_0427abc18s          
; 
PROBLEM: Main Residue  Disorder ..............(Resd  1  )        26% Note   
RESPONSE: 
The structure contains a significant degree of disorder. 
See _publ_section_exptl_refinement.
;
#====================================================================

_audit_creation_date             2019-04-16
_audit_creation_method           
;
Olex2 1.2
(compiled 2018.05.29 svn.r3510 for OlexSys, GUI svn.r5506)
;
_shelx_SHELXL_version_number     2014/7
_chemical_name_common            .
_chemical_name_systematic        .
_chemical_formula_moiety         'C27 H37 N5 Rh, C H2 Cl2, C32 H12 B F24'
_chemical_formula_sum            'C60 H51 B Cl2 F24 N5 Rh'
_chemical_formula_weight         1482.68
_chemical_absolute_configuration .
_chemical_melting_point          'not measured'
loop_
_atom_type_symbol
_atom_type_description
_atom_type_scat_dispersion_real
_atom_type_scat_dispersion_imag
_atom_type_scat_source
C C 0.0033 0.0016 'International Tables Vol C Tables 4.2.6.8 and 6.1.1.4'
H H 0.0000 0.0000 'International Tables Vol C Tables 4.2.6.8 and 6.1.1.4'
B B 0.0013 0.0007 'International Tables Vol C Tables 4.2.6.8 and 6.1.1.4'
Cl Cl 0.1484 0.1585 'International Tables Vol C Tables 4.2.6.8 and 6.1.1.4'
F F 0.0171 0.0103 'International Tables Vol C Tables 4.2.6.8 and 6.1.1.4'
N N 0.0061 0.0033 'International Tables Vol C Tables 4.2.6.8 and 6.1.1.4'
Rh Rh -1.1178 0.9187 'International Tables Vol C Tables 4.2.6.8 and 6.1.1.4'

_shelx_space_group_comment       
;
The symmetry employed for this shelxl refinement is uniquely defined
by the following loop, which should always be used as a source of
symmetry information in preference to the above space-group names.
They are only intended as comments.
;
_space_group_crystal_system      monoclinic
_space_group_IT_number           9
_space_group_name_H-M_alt        'C 1 c 1'
_space_group_name_Hall           'C -2yc'
loop_
_space_group_symop_operation_xyz
'x, y, z'
'x, -y, z+1/2'
'x+1/2, y+1/2, z'
'x+1/2, -y+1/2, z+1/2'

_cell_length_a                   19.4406(3)
_cell_length_b                   17.1714(3)
_cell_length_c                   19.5160(3)
_cell_angle_alpha                90
_cell_angle_beta                 103.0795(16)
_cell_angle_gamma                90
_cell_volume                     6345.89(18)
_cell_formula_units_Z            4
_cell_measurement_reflns_used    41318
_cell_measurement_temperature    150(2)
_cell_measurement_theta_max      34.0150
_cell_measurement_theta_min      3.1830
_shelx_estimated_absorpt_T_max   .
_shelx_estimated_absorpt_T_min   .
_exptl_absorpt_coefficient_mu    0.467
_exptl_absorpt_correction_T_max  1.00000
_exptl_absorpt_correction_T_min  0.65231
_exptl_absorpt_correction_type   multi-scan
_exptl_absorpt_process_details   
;
CrysAlisPro 1.171.39.46 (Rigaku Oxford Diffraction, 2018)
Empirical absorption correction using spherical harmonics,
 implemented in SCALE3 ABSPACK scaling algorithm.
;
_exptl_absorpt_special_details   .
_exptl_crystal_colour            orange
_exptl_crystal_colour_primary    orange
_exptl_crystal_density_diffrn    1.552
_exptl_crystal_density_meas      'not measured'
_exptl_crystal_density_method    .
_exptl_crystal_description       block
_exptl_crystal_F_000             2984
_exptl_crystal_recrystallization_method 
'Crystals grown from CH2Cl2-hexane at 243 K'
_exptl_crystal_size_max          0.4
_exptl_crystal_size_mid          0.2
_exptl_crystal_size_min          0.1
_exptl_special_details           .
_exptl_transmission_factor_max   .
_exptl_transmission_factor_min   .
_diffrn_reflns_av_R_equivalents  0.0304
_diffrn_reflns_av_unetI/netI     0.0225
_diffrn_reflns_Laue_measured_fraction_full 0.999
_diffrn_reflns_Laue_measured_fraction_max 0.999
_diffrn_reflns_limit_h_max       26
_diffrn_reflns_limit_h_min       -26
_diffrn_reflns_limit_k_max       23
_diffrn_reflns_limit_k_min       -23
_diffrn_reflns_limit_l_max       27
_diffrn_reflns_limit_l_min       -27
_diffrn_reflns_number            99593
_diffrn_reflns_point_group_measured_fraction_full 0.999
_diffrn_reflns_point_group_measured_fraction_max 0.999
_diffrn_reflns_theta_full        29.572
_diffrn_reflns_theta_max         29.572
_diffrn_reflns_theta_min         3.197
_diffrn_ambient_temperature      150(2)
_diffrn_detector                 'CCD plate'
_diffrn_detector_area_resol_mean 5.3046
_diffrn_detector_type            AtlasS2
_diffrn_measured_fraction_theta_full 0.999
_diffrn_measured_fraction_theta_max 0.999
_diffrn_measurement_details      
;
List of Runs (angles in degrees, time in seconds):

  # Type    Start    End  Width  t~exp~   \w     \q     \k     \f   Frames
#--------------------------------------------------------------------------
  1  \w    -99.00   9.00   1.00   22.50    --  -23.31 -77.00  90.00  108
  2  \w     34.00 111.00   1.00   22.50    --   24.25-178.00-120.00   77
  3  \w    -20.00  65.00   1.00   22.50    --   24.25 -99.00 -30.00   85
  4  \w      0.00  99.00   1.00   22.50    --   24.25  37.00 -60.00   99
  5  \w   -110.00 -55.00   1.00   22.50    --  -23.31 178.00 -30.00   55
  6  \w    -96.00   5.00   1.00   22.50    --  -23.31 -57.00 120.00  101
  7  \w     34.00 111.00   1.00   22.50    --   24.25-178.00 -30.00   77
  8  \w    -48.00  52.00   1.00   22.50    --   24.25 -57.00   0.00  100
  9  \w     -8.00 100.00   1.00   22.50    --   24.25  77.00 -30.00  108
 10  \w     -4.00  97.00   1.00   22.50    --   24.25  57.00  30.00  101
 11  \w    -20.00  65.00   1.00   22.50    --   24.25 -99.00 120.00   85
 12  \w     -8.00  77.00   1.00   22.50    --   24.25  77.00 120.00   85
 13  \w    -20.00  65.00   1.00   22.50    --   24.25 -99.00-120.00   85
;
_diffrn_measurement_device       'four-circle diffractometer'
_diffrn_measurement_device_type  
'Rigaku Oxford Diffraction: SuperNova, Dual, Cu at zero, AtlasS2'
_diffrn_measurement_method       '\w scans'
_diffrn_orient_matrix_type       
'CrysAlisPro convention (1999,Acta A55,543-557)'
_diffrn_orient_matrix_UB_11      -0.0287935000
_diffrn_orient_matrix_UB_12      -0.0242101000
_diffrn_orient_matrix_UB_13      0.0028283000
_diffrn_orient_matrix_UB_21      -0.0235280000
_diffrn_orient_matrix_UB_22      0.0316933000
_diffrn_orient_matrix_UB_23      -0.0099964000
_diffrn_orient_matrix_UB_31      -0.0045370000
_diffrn_orient_matrix_UB_32      -0.0107420000
_diffrn_orient_matrix_UB_33      -0.0358381000
_diffrn_radiation_monochromator  mirror
_diffrn_radiation_probe          x-ray
_diffrn_radiation_type           MoK\a
_diffrn_radiation_wavelength     0.71073
_diffrn_source                   'micro-focus sealed X-ray tube'
_diffrn_source_type              'SuperNova (Mo) X-ray Source'
_reflns_Friedel_coverage         0.999
_reflns_Friedel_fraction_full    0.999
_reflns_Friedel_fraction_max     0.999
_reflns_number_gt                16694
_reflns_number_total             17717
_reflns_special_details          
;
 Reflections were merged by SHELXL according to the crystal
 class for the calculation of statistics and refinement.
 
 _reflns_Friedel_fraction is defined as the number of unique
 Friedel pairs measured divided by the number that would be
 possible theoretically, ignoring centric projections and
 systematic absences.
;
_reflns_threshold_expression     'I > 2\s(I)'
_computing_cell_refinement       'CrysAlisPro 1.171.39.46 (Rigaku OD, 2018)'
_computing_data_collection       'CrysAlisPro 1.171.39.46 (Rigaku OD, 2018)'
_computing_data_reduction        'CrysAlisPro 1.171.39.46 (Rigaku OD, 2018)'
_computing_molecular_graphics    'Olex2 (Dolomanov et al., 2009)'
_computing_publication_material  'Olex2 (Dolomanov et al., 2009)'
_computing_structure_refinement  'ShelXL (Sheldrick, 2015)'
_computing_structure_solution    'ShelXT (Sheldrick, 2015)'
_refine_diff_density_max         0.668
_refine_diff_density_min         -0.478
_refine_diff_density_rms         0.053
_refine_ls_abs_structure_details 
;
 Refined as an inversion twin.
;
_refine_ls_abs_structure_Flack   -0.023(19)
_refine_ls_extinction_coef       .
_refine_ls_extinction_method     none
_refine_ls_goodness_of_fit_ref   1.025
_refine_ls_hydrogen_treatment    constr
_refine_ls_matrix_type           full
_refine_ls_number_parameters     969
_refine_ls_number_reflns         17717
_refine_ls_number_restraints     602
_refine_ls_R_factor_all          0.0415
_refine_ls_R_factor_gt           0.0383
_refine_ls_restrained_S_all      1.140
_refine_ls_shift/su_max          0.001
_refine_ls_shift/su_mean         0.000
_refine_ls_structure_factor_coef Fsqd
_refine_ls_weighting_details     
'w=1/[\s^2^(Fo^2^)+(0.0553P)^2^+6.0549P] where P=(Fo^2^+2Fc^2^)/3'
_refine_ls_weighting_scheme      calc
_refine_ls_wR_factor_gt          0.0953
_refine_ls_wR_factor_ref         0.0976
_refine_special_details          .
_olex2_refinement_description    
;
1. Twinned data refinement
 Scales: 1.023(19)
 -0.023(19)
2. Fixed Uiso
 At 1.2 times of:
  All C(H) groups, All C(H,H) groups
 At 1.5 times of:
  All C(H,H,H) groups
3. Restrained distances
 C215-F7 \\sim C215-F8 \\sim C215-F9 \\sim C215-F7A \\sim C215-F8A \\sim
C215-F9A
 with sigma of 0.01
 F7-F8 \\sim F8-F9 \\sim F9-F7 \\sim F7A-F8A \\sim F8A-F9A \\sim F9A-F7A
 with sigma of 0.01
 C211-F7 \\sim C211-F8 \\sim C211-F9 \\sim C211-F7A \\sim C211-F8A \\sim
C211-F9A
 with sigma of 0.01
 C216-F10 \\sim C216-F11 \\sim C216-F12 \\sim C216-F10A \\sim C216-F11A \\sim
C216-F12A
 with sigma of 0.01
 F10-F11 \\sim F11-F12 \\sim F12-F10 \\sim F10A-F11A \\sim F11A-F12A \\sim
F12A-F10A
 with sigma of 0.01
 C213-F10 \\sim C213-F11 \\sim C213-F12 \\sim C213-F10A \\sim C213-F11A \\sim
C213-F12A
 with sigma of 0.01
 C224-F16 \\sim C224-F17 \\sim C224-F18 \\sim C224-F16A \\sim C224-F17A \\sim
C224-F18A
 with sigma of 0.01
 F16-F17 \\sim F17-F18 \\sim F18-F16 \\sim F16A-F17A \\sim F17A-F18A \\sim
F18A-F16A
 with sigma of 0.01
 C221-F16 \\sim C221-F17 \\sim C221-F18 \\sim C221-F16A \\sim C221-F17A \\sim
C221-F18A
 with sigma of 0.01
 C232-F22 \\sim C232-F23 \\sim C232-F24 \\sim C232-F22A \\sim C232-F23A \\sim
C232-F24A
 with sigma of 0.01
 F22-F23 \\sim F23-F24 \\sim F24-F22 \\sim F22A-F23A \\sim F23A-F24A \\sim
F24A-F22A
 with sigma of 0.01
 C229-F22 \\sim C229-F23 \\sim C229-F24 \\sim C229-F22A \\sim C229-F23A \\sim
C229-F24A
 with sigma of 0.01
4. Uiso/Uaniso restraints and constraints
F1 \\sim F2 \\sim F3 \\sim F4 \\sim F5 \\sim F6 \\sim F7 \\sim F7A \\sim F8
\\sim F8A \\sim F9 \\sim F9A \\sim F10 \\sim F10A \\sim F11 \\sim F11A \\sim
F12 \\sim F12A \\sim F13 \\sim F14 \\sim F15 \\sim F16 \\sim F16A \\sim F17
\\sim F17A \\sim F18 \\sim F18A \\sim F22 \\sim F22A \\sim F23 \\sim F23A \\sim
F24 \\sim F24A \\sim F25 \\sim F25A \\sim F26 \\sim F26A \\sim F27 \\sim F27A:
within 2A with sigma of 0.01 and sigma for terminal atoms of 0.02
Uanis(F1) \\sim Ueq, Uanis(F2) \\sim Ueq, Uanis(F3) \\sim Ueq, Uanis(F4) \\sim
Ueq, Uanis(F5) \\sim Ueq, Uanis(F6) \\sim Ueq, Uanis(F7) \\sim Ueq, Uanis(F7A)
\\sim Ueq, Uanis(F8) \\sim Ueq, Uanis(F8A) \\sim Ueq, Uanis(F9) \\sim Ueq,
Uanis(F9A) \\sim Ueq, Uanis(F10) \\sim Ueq, Uanis(F10A) \\sim Ueq, Uanis(F11)
\\sim Ueq, Uanis(F11A) \\sim Ueq, Uanis(F12) \\sim Ueq, Uanis(F12A) \\sim Ueq,
Uanis(F13) \\sim Ueq, Uanis(F14) \\sim Ueq, Uanis(F15) \\sim Ueq, Uanis(F16)
\\sim Ueq, Uanis(F16A) \\sim Ueq, Uanis(F17) \\sim Ueq, Uanis(F17A) \\sim Ueq,
Uanis(F18) \\sim Ueq, Uanis(F18A) \\sim Ueq, Uanis(F22) \\sim Ueq, Uanis(F22A)
\\sim Ueq, Uanis(F23) \\sim Ueq, Uanis(F23A) \\sim Ueq, Uanis(F24) \\sim Ueq,
Uanis(F24A) \\sim Ueq, Uanis(F25) \\sim Ueq, Uanis(F25A) \\sim Ueq, Uanis(F26)
\\sim Ueq, Uanis(F26A) \\sim Ueq, Uanis(F27) \\sim Ueq, Uanis(F27A) \\sim Ueq:
with sigma of 0.006 and sigma for terminal atoms of 0.012
Uanis(F7A) = Uanis(F7)
Uanis(F8A) = Uanis(F8)
Uanis(F9) = Uanis(F9A)
5. Others
 Sof(F25A)=Sof(F26A)=Sof(F27A)=1-FVAR(1)
 Sof(F25)=Sof(F26)=Sof(F27)=FVAR(1)
 Sof(F22A)=Sof(F23A)=Sof(F24A)=1-FVAR(2)
 Sof(F22)=Sof(F23)=Sof(F24)=FVAR(2)
 Sof(F10A)=Sof(F11A)=Sof(F12A)=1-FVAR(3)
 Sof(F10)=Sof(F11)=Sof(F12)=FVAR(3)
 Sof(F7A)=Sof(F8A)=Sof(F9A)=1-FVAR(4)
 Sof(F7)=Sof(F8)=Sof(F9)=FVAR(4)
 Sof(F16A)=Sof(F17A)=Sof(F18A)=1-FVAR(5)
 Sof(F16)=Sof(F17)=Sof(F18)=FVAR(5)
6.a Secondary CH2 refined with riding coordinates:
 C107(H10A,H10B), C113(H11D,H11E), C90(H90A,H90B)
6.b Aromatic/amide H refined with riding coordinates:
 C4(H4), C5(H5), C103(H103), C104(H104), C105(H105), C111(H111), C112(H112),
 C117(H117), C118(H118), C202(H202), C204(H204), C206(H206), C210(H210),
 C212(H212), C214(H214), C218(H218), C220(H220), C222(H222), C226(H226),
 C228(H228), C230(H230)
6.c Idealised Me refined as rotating group:
 C7(H7A,H7B,H7C), C8(H8A,H8B,H8C), C9(H9A,H9B,H9C), C11(H11A,H11B,H11C),
 C12(H12A,H12B,H12C), C13(H13A,H13B,H13C), C119(H11F,H11G,H11H), C120(H12D,H12E,
 H12F)
;
_atom_sites_solution_hydrogens   geom
_atom_sites_solution_primary     dual
_atom_sites_solution_secondary   difmap
loop_
_atom_site_label
_atom_site_type_symbol
_atom_site_fract_x
_atom_site_fract_y
_atom_site_fract_z
_atom_site_U_iso_or_equiv
_atom_site_adp_type
_atom_site_occupancy
_atom_site_site_symmetry_order
_atom_site_calc_flag
_atom_site_refinement_flags_posn
_atom_site_refinement_flags_adp
_atom_site_refinement_flags_occupancy
_atom_site_disorder_assembly
_atom_site_disorder_group
Rh1 Rh -0.05070(2) 0.42921(2) 0.18878(2) 0.02771(6) Uani 1 1 d . . . . .
N101 N -0.02416(16) 0.39499(19) 0.09398(17) 0.0318(6) Uani 1 1 d . . . . .
N108 N 0.03931(17) 0.28809(17) 0.20931(16) 0.0316(6) Uani 1 1 d . . . . .
N110 N -0.03643(19) 0.26759(18) 0.27072(17) 0.0355(7) Uani 1 1 d . . . . .
N114 N -0.1062(2) 0.5394(3) 0.0748(2) 0.0505(10) Uani 1 1 d . . . . .
N116 N -0.0613(2) 0.6106(2) 0.1635(3) 0.0539(11) Uani 1 1 d . . . . .
C2 C -0.0571(2) 0.4578(2) 0.2923(2) 0.0343(7) Uani 1 1 d . . . . .
C3 C -0.1180(2) 0.4591(2) 0.2544(2) 0.0358(8) Uani 1 1 d . . . . .
C4 C -0.0038(2) 0.4544(2) 0.3570(2) 0.0363(8) Uani 1 1 d . . . . .
H4 H -0.0179 0.4639 0.3997 0.044 Uiso 1 1 calc R . . . .
C5 C 0.0638(2) 0.4387(2) 0.3605(2) 0.0373(8) Uani 1 1 d . . . . .
H5 H 0.0772 0.4340 0.3168 0.045 Uiso 1 1 calc R . . . .
C6 C -0.1960(2) 0.4717(3) 0.2405(3) 0.0476(10) Uani 1 1 d . . . . .
C7 C -0.2356(2) 0.4149(4) 0.1863(3) 0.0585(13) Uani 1 1 d . . . . .
H7A H -0.2217 0.4228 0.1415 0.088 Uiso 1 1 calc GR . . . .
H7B H -0.2865 0.4236 0.1795 0.088 Uiso 1 1 calc GR . . . .
H7C H -0.2243 0.3614 0.2026 0.088 Uiso 1 1 calc GR . . . .
C8 C -0.2143(3) 0.5547(4) 0.2134(5) 0.079(2) Uani 1 1 d . . . . .
H8A H -0.1881 0.5922 0.2474 0.118 Uiso 1 1 calc GR . . . .
H8B H -0.2651 0.5635 0.2076 0.118 Uiso 1 1 calc GR . . . .
H8C H -0.2015 0.5614 0.1681 0.118 Uiso 1 1 calc GR . . . .
C9 C -0.2173(3) 0.4591(6) 0.3112(4) 0.086(2) Uani 1 1 d . . . . .
H9A H -0.2080 0.4050 0.3263 0.129 Uiso 1 1 calc GR . . . .
H9B H -0.2677 0.4703 0.3054 0.129 Uiso 1 1 calc GR . . . .
H9C H -0.1898 0.4941 0.3467 0.129 Uiso 1 1 calc GR . . . .
C10 C 0.1221(3) 0.4275(3) 0.4256(2) 0.0466(10) Uani 1 1 d . . . . .
C11 C 0.1381(3) 0.3396(3) 0.4326(3) 0.0589(13) Uani 1 1 d . . . . .
H11A H 0.1536 0.3213 0.3910 0.088 Uiso 1 1 calc GR . . . .
H11B H 0.0954 0.3114 0.4366 0.088 Uiso 1 1 calc GR . . . .
H11C H 0.1755 0.3302 0.4748 0.088 Uiso 1 1 calc GR . . . .
C12 C 0.1008(4) 0.4532(4) 0.4917(3) 0.0721(18) Uani 1 1 d . . . . .
H12A H 0.1396 0.4432 0.5325 0.108 Uiso 1 1 calc GR . . . .
H12B H 0.0589 0.4241 0.4968 0.108 Uiso 1 1 calc GR . . . .
H12C H 0.0901 0.5090 0.4888 0.108 Uiso 1 1 calc GR . . . .
C13 C 0.1867(4) 0.4715(6) 0.4166(4) 0.098(3) Uani 1 1 d . . . . .
H13A H 0.1778 0.5276 0.4177 0.148 Uiso 1 1 calc GR . . . .
H13B H 0.1974 0.4577 0.3714 0.148 Uiso 1 1 calc GR . . . .
H13C H 0.2270 0.4579 0.4549 0.148 Uiso 1 1 calc GR . . . .
C102 C 0.0317(2) 0.3483(2) 0.0933(2) 0.0321(7) Uani 1 1 d . . . . .
C103 C 0.0472(3) 0.3226(3) 0.0313(2) 0.0423(9) Uani 1 1 d . . . . .
H103 H 0.0870 0.2901 0.0323 0.051 Uiso 1 1 calc R . . . .
C104 C 0.0039(3) 0.3448(3) -0.0321(2) 0.0527(12) Uani 1 1 d . . . . .
H104 H 0.0132 0.3272 -0.0753 0.063 Uiso 1 1 calc R . . . .
C105 C -0.0523(3) 0.3924(3) -0.0317(2) 0.0491(11) Uani 1 1 d . . . . .
H105 H -0.0825 0.4084 -0.0747 0.059 Uiso 1 1 calc R . . . .
C106 C -0.0650(2) 0.4170(3) 0.0316(2) 0.0398(9) Uani 1 1 d . . . . .
C107 C 0.0781(2) 0.3265(2) 0.1633(2) 0.0356(8) Uani 1 1 d . . . . .
H10A H 0.1160 0.2913 0.1555 0.043 Uiso 1 1 calc R . . . .
H10B H 0.1007 0.3741 0.1867 0.043 Uiso 1 1 calc R . . . .
C109 C -0.0183(2) 0.3209(2) 0.22682(18) 0.0298(7) Uani 1 1 d . . . . .
C111 C 0.0099(3) 0.2051(2) 0.2813(2) 0.0454(10) Uani 1 1 d . . . . .
H111 H 0.0082 0.1614 0.3107 0.054 Uiso 1 1 calc R . . . .
C112 C 0.0576(3) 0.2174(2) 0.2427(2) 0.0409(9) Uani 1 1 d . . . . .
H112 H 0.0959 0.1846 0.2390 0.049 Uiso 1 1 calc R . . . .
C113 C -0.1271(2) 0.4697(4) 0.0333(3) 0.0538(13) Uani 1 1 d . . . . .
H11D H -0.1503 0.4848 -0.0154 0.065 Uiso 1 1 calc R . . . .
H11E H -0.1620 0.4406 0.0533 0.065 Uiso 1 1 calc R . . . .
C115 C -0.0735(2) 0.5348(3) 0.1430(3) 0.0423(9) Uani 1 1 d . . . . .
C117 C -0.0868(4) 0.6609(4) 0.1085(5) 0.078(2) Uani 1 1 d . . . . .
H117 H -0.0845 0.7161 0.1099 0.094 Uiso 1 1 calc R . . . .
C118 C -0.1154(4) 0.6166(4) 0.0528(4) 0.076(2) Uani 1 1 d . . . . .
H118 H -0.1377 0.6345 0.0071 0.091 Uiso 1 1 calc R . . . .
C119 C -0.0958(3) 0.2731(3) 0.3045(3) 0.0505(11) Uani 1 1 d . . . . .
H11F H -0.0792 0.2928 0.3526 0.076 Uiso 1 1 calc GR . . . .
H11G H -0.1168 0.2215 0.3060 0.076 Uiso 1 1 calc GR . . . .
H11H H -0.1312 0.3088 0.2777 0.076 Uiso 1 1 calc GR . . . .
C120 C -0.0256(3) 0.6368(3) 0.2334(4) 0.0606(14) Uani 1 1 d . . . . .
H12D H 0.0096 0.6764 0.2294 0.091 Uiso 1 1 calc GR . . . .
H12E H -0.0021 0.5925 0.2606 0.091 Uiso 1 1 calc GR . . . .
H12F H -0.0603 0.6592 0.2573 0.091 Uiso 1 1 calc GR . . . .
Cl91 Cl 0.13041(8) 0.52711(8) 0.19906(9) 0.0632(3) Uani 1 1 d . . . . .
Cl92 Cl 0.27387(7) 0.56809(9) 0.27304(8) 0.0626(3) Uani 1 1 d . . . . .
C90 C 0.2201(3) 0.5295(3) 0.1958(3) 0.0579(13) Uani 1 1 d . . . . .
H90A H 0.2360 0.4760 0.1885 0.069 Uiso 1 1 calc R . . . .
H90B H 0.2255 0.5615 0.1551 0.069 Uiso 1 1 calc R . . . .
F1 F -0.19619(17) 1.1241(2) 0.0644(2) 0.0845(13) Uani 1 1 d . U . . .
F2 F -0.16133(17) 1.1887(2) 0.15661(17) 0.0621(9) Uani 1 1 d . U . . .
F3 F -0.1343(2) 1.2269(2) 0.0630(2) 0.0807(12) Uani 1 1 d . U . . .
F4 F 0.13787(15) 1.03236(15) 0.06348(15) 0.0453(6) Uani 1 1 d . U . . .
F5 F 0.07523(18) 1.1180(2) -0.00261(16) 0.0628(8) Uani 1 1 d . U . . .
F6 F 0.13975(16) 1.15080(17) 0.09734(18) 0.0560(7) Uani 1 1 d . U . . .
F7 F -0.1262(2) 1.1259(3) 0.42042(18) 0.0622(13) Uani 0.812(6) 1 d D U P A 1
F7A F -0.0566(8) 1.0762(12) 0.5256(4) 0.0622(13) Uani 0.188(6) 1 d D U P A 2
F8 F -0.1074(3) 1.0235(2) 0.4789(3) 0.0801(15) Uani 0.812(6) 1 d D U P A 1
F8A F -0.0901(11) 1.1607(6) 0.4494(11) 0.0801(15) Uani 0.188(6) 1 d D U P A 2
F9 F -0.0509(2) 1.1233(4) 0.5170(2) 0.0840(17) Uani 0.812(6) 1 d D U P A 1
F9A F -0.1352(6) 1.0496(13) 0.4376(9) 0.0840(17) Uani 0.188(6) 1 d D U P A 2
F10 F 0.1994(3) 1.1226(4) 0.3842(3) 0.088(2) Uani 0.753(8) 1 d D U P B 1
F10A F 0.2070(6) 1.0668(10) 0.4933(6) 0.089(6) Uani 0.247(8) 1 d D U P B 2
F11 F 0.1883(3) 1.1254(5) 0.4925(3) 0.096(3) Uani 0.753(8) 1 d D U P B 1
F11A F 0.2142(6) 1.0830(9) 0.3881(7) 0.074(5) Uani 0.247(8) 1 d D U P B 2
F12 F 0.21499(19) 1.0237(3) 0.4483(3) 0.0660(15) Uani 0.753(8) 1 d D U P B 1
F12A F 0.1771(5) 1.1715(5) 0.4426(8) 0.050(3) Uani 0.247(8) 1 d D U P B 2
F13 F -0.2764(3) 0.8874(3) 0.0715(3) 0.116(2) Uani 1 1 d . U . . .
F14 F -0.19487(19) 0.8269(3) 0.03753(16) 0.0902(15) Uani 1 1 d . U . . .
F15 F -0.2702(2) 0.7669(2) 0.07807(19) 0.0791(12) Uani 1 1 d . U . . .
F16 F -0.1770(9) 0.8136(6) 0.3958(5) 0.088(3) Uani 0.57(2) 1 d D U P C 1
F16A F -0.1674(8) 0.6916(4) 0.3404(6) 0.063(3) Uani 0.43(2) 1 d D U P C 2
F17 F -0.1452(6) 0.7044(6) 0.3590(7) 0.085(3) Uani 0.57(2) 1 d D U P C 1
F17A F -0.2443(6) 0.7768(11) 0.3477(10) 0.099(5) Uani 0.43(2) 1 d D U P C 2
F18 F -0.2491(3) 0.7452(7) 0.3238(5) 0.071(3) Uani 0.57(2) 1 d D U P C 1
F18A F -0.1381(9) 0.7891(9) 0.4036(3) 0.083(4) Uani 0.43(2) 1 d D U P C 2
F22 F 0.2027(6) 0.8172(4) 0.4303(3) 0.079(3) Uani 0.65(2) 1 d D U P D 1
F22A F 0.2262(11) 0.6993(10) 0.3790(6) 0.073(4) Uani 0.35(2) 1 d D U P D 2
F23 F 0.2510(4) 0.7351(8) 0.3789(3) 0.078(3) Uani 0.65(2) 1 d D U P D 1
F23A F 0.1469(6) 0.7400(13) 0.4261(6) 0.075(4) Uani 0.35(2) 1 d D U P D 2
F24 F 0.1589(6) 0.7061(7) 0.4124(5) 0.097(3) Uani 0.65(2) 1 d D U P D 1
F24A F 0.2295(10) 0.8136(8) 0.4176(8) 0.091(6) Uani 0.35(2) 1 d D U P D 2
F25 F 0.1298(5) 0.8004(3) 0.0776(2) 0.082(2) Uani 0.748(9) 1 d . U P E 1
F25A F 0.1803(10) 0.7460(16) 0.1125(10) 0.087(5) Uani 0.252(9) 1 d . U P E 2
F26 F 0.1740(3) 0.6981(3) 0.1280(2) 0.0512(13) Uani 0.748(9) 1 d . U P E 1
F26A F 0.0966(13) 0.6715(8) 0.1171(8) 0.069(4) Uani 0.252(9) 1 d . U P E 2
F27 F 0.0642(3) 0.7048(6) 0.0919(4) 0.096(3) Uani 0.748(9) 1 d . U P E 1
F27A F 0.0741(9) 0.7711(10) 0.0641(5) 0.055(4) Uani 0.252(9) 1 d . U P E 2
C201 C -0.01033(15) 1.00814(17) 0.18586(15) 0.0184(5) Uani 1 1 d . . . . .
C202 C -0.06972(17) 1.05737(19) 0.16781(17) 0.0231(6) Uani 1 1 d . . . . .
H202 H -0.1071 1.0510 0.1914 0.028 Uiso 1 1 calc R . . . .
C203 C -0.07556(17) 1.11496(19) 0.11673(17) 0.0245(6) Uani 1 1 d . . . . .
C204 C -0.02232(19) 1.1264(2) 0.08111(17) 0.0274(6) Uani 1 1 d . . . . .
H204 H -0.0265 1.1650 0.0456 0.033 Uiso 1 1 calc R . . . .
C205 C 0.03691(18) 1.07983(18) 0.09880(17) 0.0250(6) Uani 1 1 d . . . . .
C206 C 0.04307(16) 1.02224(18) 0.15015(16) 0.0220(5) Uani 1 1 d . . . . .
H206 H 0.0848 0.9917 0.1612 0.026 Uiso 1 1 calc R . . . .
C207 C -0.1413(2) 1.1638(2) 0.0992(2) 0.0349(8) Uani 1 1 d . . . . .
C208 C 0.0972(2) 1.0944(2) 0.0639(2) 0.0368(8) Uani 1 1 d . . . . .
C209 C 0.01067(15) 0.99411(17) 0.32171(15) 0.0196(5) Uani 1 1 d . . . . .
C210 C -0.03867(16) 1.01631(19) 0.35996(15) 0.0223(6) Uani 1 1 d . . . . .
H210 H -0.0863 1.0000 0.3444 0.027 Uiso 1 1 calc R . . . .
C211 C -0.01990(18) 1.0617(2) 0.42031(16) 0.0267(6) Uani 1 1 d D . . . .
C212 C 0.0492(2) 1.0873(2) 0.44545(19) 0.0320(7) Uani 1 1 d . . . . .
H212 H 0.0619 1.1180 0.4868 0.038 Uiso 1 1 calc R . . . .
C213 C 0.09856(18) 1.0660(2) 0.40760(18) 0.0292(7) Uani 1 1 d D . . . .
C214 C 0.07951(17) 1.02177(19) 0.34683(17) 0.0243(6) Uani 1 1 d . . . . .
H214 H 0.1144 1.0098 0.3213 0.029 Uiso 1 1 calc R . . . .
C215 C -0.0757(2) 1.0851(2) 0.45857(17) 0.0364(8) Uani 1 1 d D . . . .
C216 C 0.1739(2) 1.0898(3) 0.4324(2) 0.0508(12) Uani 1 1 d D . . . .
C217 C -0.08089(16) 0.89513(17) 0.23634(15) 0.0207(5) Uani 1 1 d . . . . .
C218 C -0.12500(16) 0.88478(18) 0.16936(16) 0.0226(6) Uani 1 1 d . . . . .
H218 H -0.1135 0.9104 0.1303 0.027 Uiso 1 1 calc R . . . .
C219 C -0.18531(19) 0.8380(2) 0.1582(2) 0.0283(7) Uani 1 1 d . . . . .
C220 C -0.2036(2) 0.7999(2) 0.2140(2) 0.0342(8) Uani 1 1 d . . . . .
H220 H -0.2444 0.7677 0.2067 0.041 Uiso 1 1 calc R . . . .
C221 C -0.1613(2) 0.8096(2) 0.2805(2) 0.0345(8) Uani 1 1 d D . . . .
C222 C -0.10063(19) 0.85484(19) 0.29172(17) 0.0269(6) Uani 1 1 d . . . . .
H222 H -0.0717 0.8587 0.3379 0.032 Uiso 1 1 calc R . . . .
C223 C -0.2309(2) 0.8304(3) 0.0855(2) 0.0393(9) Uani 1 1 d . . . . .
C224 C -0.1806(2) 0.7683(2) 0.3413(3) 0.0517(12) Uani 1 1 d D . . . .
C225 C 0.05344(16) 0.87670(17) 0.25021(16) 0.0203(5) Uani 1 1 d . . . . .
C226 C 0.06298(17) 0.84024(18) 0.18862(16) 0.0217(6) Uani 1 1 d . . . . .
H226 H 0.0350 0.8568 0.1446 0.026 Uiso 1 1 calc R . . . .
C227 C 0.11174(18) 0.78100(19) 0.18960(17) 0.0241(6) Uani 1 1 d . . . . .
C228 C 0.15369(19) 0.7539(2) 0.25280(18) 0.0275(6) Uani 1 1 d . . . . .
H228 H 0.1875 0.7138 0.2536 0.033 Uiso 1 1 calc R . . . .
C229 C 0.14420(18) 0.7878(2) 0.31421(17) 0.0275(6) Uani 1 1 d D . . . .
[truncated: 748,680 more chars]
